# Supplementary material for: A subset of megakaryocytes regulates development of hematopoietic stem cell precursors
Source: EMBO J. 2024 Apr 5;43(9):1722–39. doi: 10.1038/s44318-024-00079-4 (PMC11065989; doi:10.1038/s44318-024-00079-4)
Supplement: Supplementary file 2 — Dataset EV1 [file 44318_2024_79_MOESM2_ESM.xls]

## Sheet: Dataset EV1 Guide.
Dataset EV1 Guide
Dataset EV1-1. Metadata of all megakaryocytes that pass quality control
Dataset EV1-2. MK1 cluster features genes
Dataset EV1-3. MK2 cluster features genes
Dataset EV1-4. Mk1 and Mk2 cluster feature genes were enrichment analyzed by metascape
Dataset EV1-5. Megakaryocyte cell cycle analysis
Dataset EV1-6. Megakaryocyte pseudotime analysis

## Sheet: Dataet EV1-1.
Dataset EV1-1. Metadata of all megakaryocytes that pass quality control
	cell_id	orig.ident	nCount_RNA	nFeature_RNA	ERCC	align_rate	percent.mt	anti	cell_type	Cluster	Stage.x	Exp
1	MKs1_sc11	MK1	271217	7245	3.68695e-05	92.54	5.75996	CD41+CD42+	CD226+Mks	Mk2	E11.5	batch1
2	MKs1_sc12	MK1	706803	8657	5.37603e-05	93.86	3.99192	CD41+CD42+	CD226+Mks	Mk2	E11.5	batch1
3	MKs1_sc13	MK1	334638	7187	7.17141e-05	82.63	5.05113	CD41+CD42+	CD226+Mks	Mk2	E11.5	batch1
4	MKs1_sc14	MK1	1391586	9112	2.65877e-05	95.15	2.37614	CD41+CD42+	CD226+Mks	Mk2	E11.5	batch1
5	MKs1_sc15	MK1	877667	7970	8.08897e-05	94.17	3.45758	CD41+CD42+	CD226-Mks	Mk2	E11.5	batch1
6	MKs1_sc16	MK1	1371955	9048	0.0020752	86.5	2.49636	CD41+CD42+	CD226+Mks	Mk2	E11.5	batch1
7	MKs1_sc17	MK1	809245	8841	3.58346e-05	93.66	3.48559	CD41+CD42+	CD226+Mks	Mk2	E11.5	batch1
8	MKs1_sc18	MK1	739038	8741	2.02962e-05	92.9	3.04369	CD41+CD42+	CD226+Mks	Mk2	E11.5	batch1
9	MKs1_sc19	MK1	484805	6856	4.5377e-05	92.22	4.21448	CD41+CD42+	CD226+Mks	Mk2	E11.5	batch1
10	MKs1_sc2	MK1	288511	7405	5.89198e-05	88.19	5.60395	CD41+CD42+	CD226+Mks	Mk2	E11.5	batch1
11	MKs1_sc20	MK1	249429	7661	3.60811e-05	90.88	5.21952	CD41+CD42+	CD226+Mks	Mk2	E11.5	batch1
12	MKs1_sc21	MK1	75225	5641	0.000132917	85.83	8.27916	CD41+CD42+	CD226-Mks	Mk1	E11.5	batch1
13	MKs1_sc22	MK1	655213	8183	1.06834e-05	93.27	3.07015	CD41+CD42+	CD226+Mks	Mk1	E11.5	batch1
14	MKs1_sc24	MK1	162765	6412	4.91482e-05	88.2	6.63656	CD41+CD42+	CD226+Mks	Mk2	E11.5	batch1
15	MKs1_sc25	MK1	352539	7759	1.98556e-05	92.39	5.00001	CD41+CD42+	CD226+Mks	Mk2	E11.5	batch1
16	MKs1_sc26	MK1	1296638	9379	2.69922e-05	94.66	2.87644	CD41+CD42+	CD226+Mks	Mk2	E11.5	batch1
17	MKs1_sc27	MK1	193868	7337	0.000273307	90.4	6.85363	CD41+CD42+	CD226-Mks	Mk1	E11.5	batch1
18	MKs1_sc28	MK1	94072	7818	0.0001488	90.66	8.52751	CD41+CD42+	CD226-Mks	Mk1	E11.5	batch1
19	MKs1_sc29	MK1	293493	7040	0.000136271	89.9	4.84645	CD41+CD42+	CD226+Mks	Mk1	E11.5	batch1
20	MKs1_sc3	MK1	360966	8042	5.81738e-05	88.3	3.54327	CD41+CD42+	CD226+Mks	Mk1	E11.5	batch1
21	MKs1_sc30	MK1	675086	8348	5.48048e-05	92.92	3.73538	CD41+CD42+	CD226+Mks	Mk1	E11.5	batch1
22	MKs1_sc31	MK1	113777	6609	2.63667e-05	64.65	7.93658	CD41+CD42+	CD226-Mks	Mk2	E11.5	batch1
23	MKs1_sc32	MK1	160241	7167	8.73608e-05	56.09	5.99534	CD41+CD42+	CD226+Mks	Mk1	E11.5	batch1
24	MKs1_sc33	MK1	360086	7147	4.1655e-05	90.75	5.12961	CD41+CD42+	CD226+Mks	Mk1	E11.5	batch1
25	MKs1_sc34	MK1	20463	4387	4.88663e-05	86.88	8.34677	CD41+CD42+	CD226-Mks	Mk2	E11.5	batch1
26	MKs1_sc35	MK1	341103	8977	9.38045e-05	72.99	3.95423	CD41+CD42+	CD226+Mks	Mk2	E11.5	batch1
27	MKs1_sc36	MK1	370310	7597	3.78047e-05	91.15	6.47971	CD41+CD42+	CD226+Mks	Mk2	E11.5	batch1
28	MKs1_sc37	MK1	813955	8997	1.47426e-05	94.21	3.41813	CD41+CD42+	CD226+Mks	Mk2	E11.5	batch1
29	MKs1_sc38	MK1	326302	6987	0.000110315	92.22	4.45661	CD41+CD42+	CD226-Mks	Mk1	E11.5	batch1
30	MKs1_sc39	MK1	331437	7397	1.20685e-05	88.28	4.5529	CD41+CD42+	CD226-Mks	Mk2	E11.5	batch1
31	MKs1_sc4	MK1	566486	6679	3.17738e-05	92.57	3.25621	CD41+CD42+	CD226+Mks	Mk2	E11.5	batch1
32	MKs1_sc40	MK1	585196	8677	2.90493e-05	92.07	3.9274	CD41+CD42+	CD226+Mks	Mk1	E11.5	batch1
33	MKs1_sc41	MK1	1675814	9243	1.61113e-05	93.65	2.34925	CD41+CD42+	CD226+Mks	Mk2	E11.5	batch1
34	MKs1_sc42	MK1	593699	7853	0.000121259	93.33	3.4184	CD41+CD42+	CD226+Mks	Mk2	E11.5	batch1
35	MKs1_sc43	MK1	95163	6387	5.25387e-05	69.19	4.20857	CD41+CD42+	CD226+Mks	Mk1	E11.5	batch1
36	MKs1_sc44	MK1	735012	7681	3.80932e-05	95.02	3.42198	CD41+CD42+	CD226+Mks	Mk2	E11.5	batch1
37	MKs1_sc46	MK1	137138	6334	9.4786e-05	87.22	5.27425	CD41+CD42+	CD226+Mks	Mk2	E11.5	batch1
38	MKs1_sc47	MK1	412668	7334	8.48067e-05	91.8	3.9642	CD41+CD42+	CD226-Mks	Mk1	E11.5	batch1
39	MKs1_sc48	MK1	366608	7367	0.00226432	89.24	5.41396	CD41+CD42+	CD226+Mks	Mk1	E11.5	batch1
40	MKs1_sc5	MK1	95171	6294	3.15212e-05	84.81	6.22774	CD41+CD42+	CD226+Mks	Mk2	E11.5	batch1
41	MKs1_sc6	MK1	64176	5974	0.000576207	61.93	8.57641	CD41+CD42+	CD226+Mks	Mk1	E11.5	batch1
42	MKs1_sc7	MK1	130801	6521	0.000122308	76.54	8.98235	CD41+CD42+	CD226-Mks	Mk1	E11.5	batch1
43	MKs1_sc8	MK1	57785	4812	6.92173e-05	70.96	7.69058	CD41+CD42+	CD226+Mks	Mk2	E11.5	batch1
44	MKs1_sc9	MK1	67229	6602	5.94946e-05	64.53	3.90605	CD41+CD42+	CD226-Mks	Mk1	E11.5	batch1
45	MK4_sc1	MK4	77750	4993	6.43045e-05	85	9.19228	CD41+CD42+	CD226-Mks	Mk1	E11.5	batch2
46	MK4_sc10	MK4	291792	7764	6.85415e-06	90.97	5.61187	CD41+CD42+	CD226+Mks	Mk1	E11.5	batch2
47	MK4_sc14	MK4	551237	6896	1.8141e-06	93	8.4256	CD41+CD42+	CD226-Mks	Mk1	E11.5	batch2
48	MK4_sc15	MK4	415986	6283	7.21173e-06	93.33	6.23723	CD41+CD42+	CD226+Mks	Mk1	E11.5	batch2
49	MK4_sc16	MK4	894844	7303	5.58753e-06	93.6	3.74546	CD41+CD42+	CD226+Mks	Mk1	E11.5	batch2
50	MK4_sc19	MK4	448620	6096	0.000320881	92.58	5.87	CD41+CD42+	CD226+Mks	Mk1	E11.5	batch2
51	MK4_sc2	MK4	104461	4246	0.000153144	90.21	8.01065	CD41+CD42+	CD226+Mks	Mk1	E11.5	batch2
52	MK4_sc21	MK4	985409	7630	1.11628e-05	94.53	2.92051	CD41+CD42+	CD226+Mks	Mk2	E11.5	batch2
53	MK4_sc22	MK4	328505	5328	3.04408e-06	90.38	4.84133	CD41+CD42+	CD226-Mks	Mk1	E11.5	batch2
54	MK4_sc23	MK4	197187	4953	5.0713e-06	64	7.97872	CD41+CD42+	CD226-Mks	Mk1	E11.5	batch2
55	MK4_sc24	MK4	274433	4990	3.64386e-06	89.58	6.61801	CD41+CD42+	CD226+Mks	Mk1	E11.5	batch2
56	MK4_sc25	MK4	943715	7896	2.11928e-06	92.71	3.47827	CD41+CD42+	CD226+Mks	Mk1	E11.5	batch2
57	MK4_sc26	MK4	503863	6676	1.98466e-06	93.6	5.12937	CD41+CD42+	CD226-Mks	Mk1	E11.5	batch2
58	MK4_sc27	MK4	496475	5944	4.02838e-06	94.07	4.52973	CD41+CD42+	CD226+Mks	Mk2	E11.5	batch2
59	MK4_sc28	MK4	494317	7601	2.02299e-06	89.84	4.6984	CD41+CD42+	CD226-Mks	Mk1	E11.5	batch2
60	MK4_sc31	MK4	283592	5272	3.52618e-06	83.97	6.88454	CD41+CD42+	CD226-Mks	Mk1	E11.5	batch2
61	MK4_sc32	MK4	340739	5933	2.93471e-05	85.37	5.62659	CD41+CD42+	CD226+Mks	Mk1	E11.5	batch2
62	MK4_sc33	MK4	500128	5702	5.99843e-06	93.32	6.42276	CD41+CD42+	CD226-Mks	Mk1	E11.5	batch2
63	MK4_sc35	MK4	307705	6316	3.24986e-06	91.6	7.49842	CD41+CD42+	CD226+Mks	Mk2	E11.5	batch2
64	MK4_sc37	MK4	730049	8446	1.36977e-06	94.65	4.3556	CD41+CD42+	CD226+Mks	Mk2	E11.5	batch2
65	MK4_sc4	MK4	240843	5253	0.000294711	89.82	7.3633	CD41+CD42+	CD226-Mks	Mk1	E11.5	batch2
66	MK4_sc40	MK4	545793	6405	3.66426e-05	94.04	4.65763	CD41+CD42+	CD226-Mks	Mk1	E11.5	batch2
67	MK4_sc41	MK4	574479	6585	0.000205361	92.69	4.89504	CD41+CD42+	CD226-Mks	Mk1	E11.5	batch2
68	MK4_sc42	MK4	444474	6723	6.74951e-06	94.02	3.97976	CD41+CD42+	CD226-Mks	Mk1	E11.5	batch2
69	MK4_sc43	MK4	400738	7208	2.49533e-05	89.91	4.6065	CD41+CD42+	CD226+Mks	Mk2	E11.5	batch2
70	MK4_sc44	MK4	894805	6858	8.71622e-05	96.14	2.94533	CD41+CD42+	CD226+Mks	Mk2	E11.5	batch2
71	MK4_sc47	MK4	209412	4433	9.55046e-06	80.87	8.44316	CD41+CD42+	CD226-Mks	Mk1	E11.5	batch2
72	MK4_sc48	MK4	485060	6121	6.18476e-06	93.23	5.62673	CD41+CD42+	CD226+Mks	Mk1	E11.5	batch2
73	MK4_sc49	MK4	509315	6241	3.92683e-06	94.58	3.48409	CD41+CD42+	CD226+Mks	Mk2	E11.5	batch2
74	MK4_sc5	MK4	275180	5594	7.26792e-06	86.89	7.74148	CD41+CD42+	CD226+Mks	Mk1	E11.5	batch2
75	MK4_sc52	MK4	425501	5690	4.70032e-06	95.08	3.63125	CD41+CD42+	CD226+Mks	Mk1	E11.5	batch2
76	MK4_sc53	MK4	475324	5847	2.10382e-06	95.41	4.21123	CD41+CD42+	CD226-Mks	Mk1	E11.5	batch2
77	MK4_sc54	MK4	531951	5645	1.87987e-06	94.57	5.1954	CD41+CD42+	CD226-Mks	Mk2	E11.5	batch2
78	MK4_sc56	MK4	508855	6882	0.000210232	92.26	6.04809	CD41+CD42+	CD226+Mks	Mk1	E11.5	batch2
79	MK4_sc57	MK4	437633	6101	0.00026956	91.37	4.9818	CD41+CD42+	CD226+Mks	Mk1	E11.5	batch2
80	MK4_sc58	MK4	827621	7453	3.62483e-06	95.24	3.79969	CD41+CD42+	CD226+Mks	Mk2	E11.5	batch2
81	MK4_sc59	MK4	186201	5139	5.37051e-06	74.76	4.89578	CD41+CD42+	CD226-Mks	Mk1	E11.5	batch2
82	MK4_sc6	MK4	302821	5934	6.60452e-06	87.25	6.66565	CD41+CD42+	CD226-Mks	Mk1	E11.5	batch2
83	MK4_sc60	MK4	649252	6728	0.000284862	95.16	3.97842	CD41+CD42+	CD226+Mks	Mk2	E11.5	batch2
84	MK4_sc61	MK4	427760	6114	7.01323e-06	94.35	4.6491	CD41+CD42+	CD226-Mks	Mk1	E11.5	batch2
85	MK4_sc63	MK4	538126	7428	2.41573e-05	93.27	3.63075	CD41+CD42+	CD226-Mks	Mk1	E11.5	batch2
86	MK4_sc64	MK4	244232	4792	8.18887e-06	92.63	5.48986	CD41+CD42+	CD226-Mks	Mk1	E11.5	batch2
87	MK4_sc65	MK4	340268	6044	5.87769e-06	93.3	5.29347	CD41+CD42+	CD226+Mks	Mk1	E11.5	batch2
88	MK4_sc66	MK4	573105	7081	3.48975e-06	92.44	4.18771	CD41+CD42+	CD226+Mks	Mk1	E11.5	batch2
89	MK4_sc67	MK4	712735	6999	0.000329607	92.82	3.77714	CD41+CD42+	CD226+Mks	Mk1	E11.5	batch2
90	MK4_sc68	MK4	397104	5682	2.51823e-06	92.95	4.53105	CD41+CD42+	CD226-Mks	Mk1	E11.5	batch2
91	MK4_sc69	MK4	525424	6297	3.80644e-06	94.3	3.87592	CD41+CD42+	CD226-Mks	Mk1	E11.5	batch2
92	MK4_sc7	MK4	175362	4824	1.14048e-05	82.83	6.6223	CD41+CD42+	CD226-Mks	Mk1	E11.5	batch2
93	MK4_sc70	MK4	276860	4418	1.08357e-05	90.93	9.91945	CD41+CD42+	CD226+Mks	Mk1	E11.5	batch2
94	MK4_sc73	MK4	425010	5455	2.35288e-06	93.37	4.62083	CD41+CD42+	CD226-Mks	Mk1	E11.5	batch2
95	MK4_sc74	MK4	420468	5250	0.000242528	94.87	5.50196	CD41+CD42+	CD226+Mks	Mk1	E11.5	batch2
96	MK4_sc77	MK4	787262	6223	0.000153674	95.74	3.33866	CD41+CD42+	CD226+Mks	Mk1	E11.5	batch2
97	MK4_sc78	MK4	365318	4826	0.000150531	93.93	5.833	CD41+CD42+	CD226-Mks	Mk1	E11.5	batch2
98	MK4_sc79	MK4	359851	5486	9.16962e-05	89.92	6.32206	CD41+CD42+	CD226-Mks	Mk1	E11.5	batch2
99	MK4_sc8	MK4	425502	7149	9.40057e-06	90.79	5.38493	CD41+CD42+	CD226-Mks	Mk2	E11.5	batch2
100	MK4_sc80	MK4	1063143	8028	0.000193728	94.85	3.43839	CD41+CD42+	CD226+Mks	Mk1	E11.5	batch2
101	MK4_sc81	MK4	709157	7653	9.87078e-06	95.13	3.85035	CD41+CD42+	CD226+Mks	Mk2	E11.5	batch2
102	MK4_sc82	MK4	1087768	7586	6.43515e-06	94.81	2.82625	CD41+CD42+	CD226-Mks	Mk1	E11.5	batch2
103	MK4_sc83	MK4	505554	5992	5.53817e-05	90.55	4.35186	CD41+CD42+	CD226+Mks	Mk1	E11.5	batch2
104	MK4_sc84	MK4	492278	5851	2.03137e-06	94.01	4.65875	CD41+CD42+	CD226+Mks	Mk2	E11.5	batch2
105	MK4_sc85	MK4	357762	5444	3.07458e-05	92.02	6.01461	CD41+CD42+	CD226-Mks	Mk1	E11.5	batch2
106	MK4_sc86	MK4	930406	7095	2.14959e-06	95.36	3.19688	CD41+CD42+	CD226-Mks	Mk1	E11.5	batch2
107	MK4_sc87	MK4	696259	6535	0.000274248	93.17	3.12254	CD41+CD42+	CD226+Mks	Mk1	E11.5	batch2
108	MK4_sc88	MK4	583802	6227	4.79592e-05	93.35	4.64661	CD41+CD42+	CD226+Mks	Mk1	E11.5	batch2
109	MK4_sc89	MK4	1031505	6945	3.6838e-05	95.56	2.37934	CD41+CD42+	CD226+Mks	Mk2	E11.5	batch2
110	MK4_sc90	MK4	552766	5681	3.43714e-05	93.59	3.86945	CD41+CD42+	CD226-Mks	Mk1	E11.5	batch2
111	MK4_sc91	MK4	1005842	7361	0.000124259	95.41	3.07146	CD41+CD42+	CD226+Mks	Mk2	E11.5	batch2
112	MK4_sc92	MK4	812897	6460	0.000214003	94.83	3.06398	CD41+CD42+	CD226+Mks	Mk2	E11.5	batch2
113	MK4_sc93	MK4	1219483	7667	5.00187e-05	96.17	2.42791	CD41+CD42+	CD226+Mks	Mk2	E11.5	batch2
114	MK4_sc95	MK4	625838	6611	3.19561e-05	94.3	4.20364	CD41+CD42+	CD226+Mks	Mk1	E11.5	batch2
115	MK4_sc96	MK4	1913408	8483	3.91955e-05	94.73	2.16086	CD41+CD42+	CD226+Mks	Mk2	E11.5	batch2
116	MK2_sc49	MK2	311497	7785	0.00139133	93.75	6.54934	CD226+	CD226+Mks	Mk2	E11.5	batch1
117	MK2_sc50	MK2	190455	7072	2.10019e-05	93.39	4.91507	CD226+	CD226-Mks	Mk1	E11.5	batch1
118	MK2_sc51	MK2	177467	6514	6.19795e-05	92.23	6.21637	CD226+	CD226+Mks	Mk1	E11.5	batch1
119	MK2_sc52	MK2	262467	7476	2.28595e-05	89.96	3.22098	CD226+	CD226-Mks	Mk1	E11.5	batch1
120	MK2_sc53	MK2	399734	9275	1.25082e-05	94.03	4.17102	CD226+	CD226+Mks	Mk1	E11.5	batch1
121	MK2_sc54	MK2	945978	9694	1.37422e-05	95.46	2.17975	CD226+	CD226+Mks	Mk2	E11.5	batch1
122	MK2_sc55	MK2	1396185	11094	2.65001e-05	95.45	2.59407	CD226+	CD226+Mks	Mk1	E11.5	batch1
123	MK2_sc56	MK2	96411	6643	0.000466534	87.86	7.60494	CD226+	CD226-Mks	Mk1	E11.5	batch1
124	MK2_sc57	MK2	423327	9134	3.30703e-05	93.86	5.06299	CD226+	CD226+Mks	Mk2	E11.5	batch1
125	MK2_sc58	MK2	930983	10206	4.18895e-05	94.4	2.83034	CD226+	CD226+Mks	Mk1	E11.5	batch1
126	MK2_sc59	MK2	167493	7275	9.55173e-05	71.15	6.24981	CD226+	CD226+Mks	Mk1	E11.5	batch1
127	MK2_sc60	MK2	646001	10000	4.48896e-05	93.17	3.30928	CD226+	CD226+Mks	Mk1	E11.5	batch1
128	MK2_sc61	MK2	558199	8905	4.65762e-05	92.7	3.37048	CD226+	CD226+Mks	Mk1	E11.5	batch1
129	MK2_sc62	MK2	779696	8601	6.02763e-05	95.62	3.31014	CD226+	CD226+Mks	Mk2	E11.5	batch1
130	MK2_sc63	MK2	677446	11187	2.80457e-05	94.38	3.65874	CD226+	CD226+Mks	Mk2	E11.5	batch1
131	MK2_sc64	MK2	645803	9760	2.94199e-05	95.03	3.26199	CD226+	CD226+Mks	Mk2	E11.5	batch1
132	MK2_sc65	MK2	547686	9657	2.55614e-05	90.31	3.73426	CD226+	CD226+Mks	Mk2	E11.5	batch1
133	MK2_sc66	MK2	973303	10827	1.43838e-05	94.58	3.83961	CD226+	CD226+Mks	Mk2	E11.5	batch1
134	MK2_sc67	MK2	527341	9089	4.55093e-05	93.3	4.23142	CD226+	CD226+Mks	Mk1	E11.5	batch1
135	MK2_sc68	MK2	462440	7952	4.10847e-05	93.78	4.21438	CD226+	CD226+Mks	Mk1	E11.5	batch1
136	MK2_sc70	MK2	768564	10678	7.28578e-05	93.74	3.69429	CD226+	CD226+Mks	Mk1	E11.5	batch1
137	MK2_sc71	MK2	450225	8279	0.000108823	94.4	5.42573	CD226+	CD226+Mks	Mk1	E11.5	batch1
138	MK2_sc72	MK2	1046038	10228	1.91194e-05	94.73	2.43863	CD226+	CD226+Mks	Mk1	E11.5	batch1
139	MK2_sc73	MK2	60279	6300	0.000149283	79.49	6.34715	CD226+	CD226-Mks	Mk1	E11.5	batch1
140	MK2_sc74	MK2	505909	8095	1.38363e-05	93.67	5.24719	CD226+	CD226+Mks	Mk1	E11.5	batch1
141	MK2_sc75	MK2	541827	8687	5.16743e-05	93.49	2.6407	CD226+	CD226+Mks	Mk1	E11.5	batch1
142	MK2_sc76	MK2	278469	7381	9.33589e-05	89.72	4.40085	CD226+	CD226+Mks	Mk1	E11.5	batch1
143	MK2_sc77	MK2	434205	7438	2.30301e-05	94.5	3.42672	CD226+	CD226+Mks	Mk1	E11.5	batch1
144	MK2_sc78	MK2	151716	6059	1.97734e-05	92	5.17282	CD226+	CD226-Mks	Mk1	E11.5	batch1
145	MK2_sc79	MK2	1724695	11745	3.59471e-05	95.25	2.26289	CD226+	CD226+Mks	Mk1	E11.5	batch1
146	MK2_sc80	MK2	1512007	10737	4.62939e-05	95.37	2.38226	CD226+	CD226+Mks	Mk2	E11.5	batch1
147	MK2_sc81	MK2	441513	8531	4.98262e-05	93.42	4.34551	CD226+	CD226+Mks	Mk1	E11.5	batch1
148	MK2_sc82	MK2	147942	5946	0.00013517	92.36	5.52108	CD226+	CD226-Mks	Mk1	E11.5	batch1
149	MK2_sc83	MK2	873702	9145	4.5782e-06	94.82	2.6406	CD226+	CD226+Mks	Mk1	E11.5	batch1
150	MK2_sc84	MK2	1058556	10107	1.03914e-05	94.88	2.72758	CD226+	CD226+Mks	Mk1	E11.5	batch1
151	MK2_sc85	MK2	139786	7394	3.57677e-05	88.88	4.47541	CD226+	CD226+Mks	Mk1	E11.5	batch1
152	MK2_sc86	MK2	1426843	10526	1.61192e-05	95.73	2.39872	CD226+	CD226+Mks	Mk2	E11.5	batch1
153	MK2_sc87	MK2	308431	7556	0.000132913	93.05	4.53035	CD226+	CD226+Mks	Mk1	E11.5	batch1
154	MK2_sc88	MK2	157312	7324	3.81393e-05	93.54	4.86803	CD226+	CD226-Mks	Mk1	E11.5	batch1
155	MK2_sc89	MK2	1125714	9506	8.88317e-06	95.91	2.18013	CD226+	CD226+Mks	Mk2	E11.5	batch1
156	MK2_sc90	MK2	1505514	10846	1.26201e-05	94.25	2.29111	CD226+	CD226+Mks	Mk2	E11.5	batch1
157	MK2_sc91	MK2	500437	9228	7.99295e-06	93.53	4.28745	CD226+	CD226+Mks	Mk1	E11.5	batch1
158	MK2_sc92	MK2	1392702	9816	1.72324e-05	95.97	2.55051	CD226+	CD226+Mks	Mk2	E11.5	batch1
159	MK2_sc94	MK2	498230	8404	2.00706e-05	93.74	3.46085	CD226+	CD226+Mks	Mk1	E11.5	batch1
160	MK2_sc95	MK2	251482	6718	4.37388e-05	90.71	4.43411	CD226+	CD226-Mks	Mk1	E11.5	batch1
161	MK2_sc96	MK2	556619	8453	2.69477e-05	94.31	3.81482	CD226+	CD226+Mks	Mk1	E11.5	batch1
162	MK3_sc25	MK3	1024365	9469	6.34499e-05	94.01	2.97296	CD226-	CD226+Mks	Mk2	E11.5	batch1
163	MK3_sc26	MK3	416353	8447	5.76401e-05	93.52	3.60848	CD226-	CD226+Mks	Mk1	E11.5	batch1
164	MK3_sc27	MK3	784045	9934	2.1682e-05	93.69	2.85481	CD226-	CD226-Mks	Mk1	E11.5	batch1
165	MK3_sc28	MK3	150997	7713	3.97343e-05	90.68	6.32926	CD226-	CD226+Mks	Mk1	E11.5	batch1
166	MK3_sc29	MK3	451424	8540	7.08818e-05	93.13	3.54456	CD226-	CD226+Mks	Mk2	E11.5	batch1
167	MK3_sc30	MK3	880526	9726	2.49844e-05	93.68	3.35833	CD226-	CD226+Mks	Mk2	E11.5	batch1
168	MK3_sc31	MK3	121191	7119	0.000107257	81.23	5.99054	CD226-	CD226-Mks	Mk2	E11.5	batch1
169	MK3_sc32	MK3	148822	7499	3.35961e-05	72.89	5.93662	CD226-	CD226-Mks	Mk1	E11.5	batch1
170	MK3_sc33	MK3	1124332	9590	1.42305e-05	94.87	2.63997	CD226-	CD226+Mks	Mk2	E11.5	batch1
171	MK3_sc34	MK3	14894	3603	0.000134264	90.58	6.07627	CD226-	CD226+Mks	Mk2	E11.5	batch1
172	MK3_sc35	MK3	369024	9224	4.87749e-05	88.67	3.89785	CD226-	CD226-Mks	Mk2	E11.5	batch1
173	MK3_sc36	MK3	721611	9400	3.18721e-05	94.32	3.30899	CD226-	CD226+Mks	Mk2	E11.5	batch1
174	MK3_sc37	MK3	421443	8971	4.27086e-05	92.97	4.44449	CD226-	CD226+Mks	Mk1	E11.5	batch1
175	MK3_sc38	MK3	830149	9197	2.77051e-05	94.26	3.32013	CD226-	CD226+Mks	Mk2	E11.5	batch1
176	MK3_sc39	MK3	151809	6877	1.97613e-05	93.82	4.72568	CD226-	CD226+Mks	Mk2	E11.5	batch1
177	MK3_sc40	MK3	573255	9969	6.97721e-05	93.01	4.25081	CD226-	CD226-Mks	Mk1	E11.5	batch1
178	MK3_sc41	MK3	878411	8918	0.000165044	94.53	3.57213	CD226-	CD226+Mks	Mk2	E11.5	batch1
179	MK3_sc42	MK3	875479	9570	1.82754e-05	94.51	2.74912	CD226-	CD226+Mks	Mk2	E11.5	batch1
180	MK3_sc43	MK3	185134	7471	0.000270002	89.88	4.74845	CD226-	CD226+Mks	Mk2	E11.5	batch1
181	MK3_sc44	MK3	715102	8466	1.25855e-05	94.17	3.19982	CD226-	CD226+Mks	Mk2	E11.5	batch1
182	MK3_sc45	MK3	515301	8453	4.07512e-05	93.74	4.20938	CD226-	CD226+Mks	Mk2	E11.5	batch1
183	MK3_sc46	MK3	167608	7631	2.38646e-05	91.72	5.14474	CD226-	CD226-Mks	Mk2	E11.5	batch1
184	MK3_sc47	MK3	868375	9776	2.99401e-05	93.66	3.12814	CD226-	CD226+Mks	Mk2	E11.5	batch1
185	MK3_sc48	MK3	854675	9618	3.39299e-05	93.71	3.347	CD226-	CD226+Mks	Mk2	E11.5	batch1
186	MK3_sc49	MK3	994113	10715	4.62703e-05	93.94	3.04724	CD226-	CD226+Mks	Mk2	E11.5	batch1
187	MK3_sc50	MK3	1183856	10538	2.44956e-05	93.74	2.75456	CD226-	CD226+Mks	Mk2	E11.5	batch1
188	MK3_sc51	MK3	628051	9501	0.00104977	87.19	3.35896	CD226-	CD226+Mks	Mk2	E11.5	batch1
189	MK3_sc52	MK3	1114157	9797	2.51305e-05	95.02	2.67637	CD226-	CD226+Mks	Mk2	E11.5	batch1
190	MK3_sc53	MK3	10544	3462	0.00453172	57.11	3.2151	CD226-	CD226+Mks	Mk2	E11.5	batch1
191	MK3_sc54	MK3	855110	9394	2.33883e-05	94.65	2.96067	CD226-	CD226-Mks	Mk2	E11.5	batch1
192	MK3_sc55	MK3	400503	8112	4.49415e-05	91.88	5.07287	CD226-	CD226-Mks	Mk1	E11.5	batch1
193	MK3_sc56	MK3	207231	7147	0.000164041	91.48	3.9304	CD226-	CD226-Mks	Mk2	E11.5	batch1
194	MK3_sc57	MK3	688965	9211	4.0639e-05	94.69	3.26664	CD226-	CD226+Mks	Mk2	E11.5	batch1
195	MK3_sc58	MK3	796846	8865	2.8863e-05	95.23	2.93532	CD226-	CD226+Mks	Mk2	E11.5	batch1
196	MK3_sc59	MK3	268782	8017	2.23224e-05	82.58	5.3203	CD226-	CD226+Mks	Mk2	E11.5	batch1
197	MK3_sc60	MK3	206370	7990	0.000222851	91.35	5.07874	CD226-	CD226-Mks	Mk1	E11.5	batch1
198	MK3_sc61	MK3	1099659	10351	3.27363e-05	94.81	2.66628	CD226-	CD226-Mks	Mk2	E11.5	batch1
199	MK3_sc62	MK3	800737	9393	2.62252e-05	95.16	3.05743	CD226-	CD226+Mks	Mk1	E11.5	batch1
200	MK3_sc63	MK3	742406	10336	6.73441e-05	94.87	4.11298	CD226-	CD226+Mks	Mk2	E11.5	batch1
201	MK3_sc64	MK3	647217	10018	8.80616e-05	93.33	3.39314	CD226-	CD226+Mks	Mk2	E11.5	batch1
202	MK3_sc65	MK3	625206	9849	5.9177e-05	93.33	3.4555	CD226-	CD226+Mks	Mk2	E11.5	batch1
203	MK3_sc66	MK3	1769689	11915	2.03421e-05	95.09	2.36601	CD226-	CD226+Mks	Mk2	E11.5	batch1
204	MK3_sc67	MK3	577242	9422	4.33075e-05	94.07	3.90859	CD226-	CD226+Mks	Mk2	E11.5	batch1
205	MK3_sc68	MK3	1082779	9788	2.03177e-05	94.61	2.43198	CD226-	CD226+Mks	Mk2	E11.5	batch1
206	MK3_sc69	MK3	724925	8905	5.10372e-05	93.81	2.99741	CD226-	CD226+Mks	Mk2	E11.5	batch1
207	MK3_sc70	MK3	537231	9447	9.49222e-05	93.22	2.84384	CD226-	CD226+Mks	Mk2	E11.5	batch1
208	MK3_sc71	MK3	613845	9880	5.70144e-05	93.63	2.67787	CD226-	CD226+Mks	Mk2	E11.5	batch1
209	MK3_sc72	MK3	458506	8563	4.14372e-05	93.29	3.93583	CD226-	CD226+Mks	Mk2	E11.5	batch1
210	WT2_HPC_sc1	WT2	44631	4961	0.0436897	58.41	9.17972	CD41lowcKit+	EMP	EMP	E9.5	batch3
211	WT2_HPC_sc10	WT2	89399	5908	0.0517914	76.33	5.47098	CD41lowcKit+	EMP	EMP	E9.5	batch3
212	WT2_HPC_sc12	WT2	387275	8062	0.0297677	94.21	4.36124	CD41lowcKit+	EMP	EMP	E9.5	batch3
213	WT2_HPC_sc13	WT2	360408	8301	0.0300558	91.89	3.90557	CD41lowcKit+	EMP	EMP	E9.5	batch3
214	WT2_HPC_sc14	WT2	570470	8074	0.0327459	95.18	3.83859	CD41lowcKit+	EMP	EMP	E9.5	batch3
215	WT2_HPC_sc15	WT2	256957	6528	0.0632332	93.43	5.69706	CD41lowcKit+	EMP	EMP	E9.5	batch3
216	WT2_HPC_sc16	WT2	613446	8174	0.0325859	94.12	3.76447	CD41lowcKit+	EMP	EMP	E9.5	batch3
217	WT2_HPC_sc17	WT2	412265	7355	0.0360861	94.67	3.71654	CD41lowcKit+	EMP	EMP	E9.5	batch3
218	WT2_HPC_sc18	WT2	192575	6802	0.0433955	89.14	5.36882	CD41lowcKit+	EMP	EMP	E9.5	batch3
219	WT2_HPC_sc19	WT2	425646	7503	0.0444048	93.46	3.74443	CD41lowcKit+	EMP	EMP	E9.5	batch3
220	WT2_HPC_sc2	WT2	75507	6307	0.0374775	74.76	7.13046	CD41lowcKit+	EMP	EMP	E9.5	batch3
221	WT2_HPC_sc20	WT2	597641	9089	0.0183182	92.67	3.3562	CD41lowcKit+	EMP	EMP	E9.5	batch3
222	WT2_HPC_sc21	WT2	738407	8444	0.0264109	94.87	3.03857	CD41lowcKit+	EMP	EMP	E9.5	batch3
223	WT2_HPC_sc22	WT2	357066	7075	0.0484837	94.57	4.94194	CD41lowcKit+	EMP	EMP	E9.5	batch3
224	WT2_HPC_sc23	WT2	239445	7231	0.039496	40.28	5.22876	CD41lowcKit+	EMP	EMP	E9.5	batch3
225	WT2_HPC_sc24	WT2	591719	8655	0.0249369	91.44	3.46955	CD41lowcKit+	EMP	EMP	E9.5	batch3
226	WT2_HPC_sc25	WT2	646638	8601	0.0294204	92.24	3.16978	CD41lowcKit+	EMP	EMP	E9.5	batch3
227	WT2_HPC_sc26	WT2	335878	7249	0.0412279	92.18	4.40338	CD41lowcKit+	EMP	EMP	E9.5	batch3
228	WT2_HPC_sc27	WT2	467513	6898	0.042478	93.89	4.36672	CD41lowcKit+	EMP	EMP	E9.5	batch3
229	WT2_HPC_sc29	WT2	235889	6657	0.0483781	92.73	4.88832	CD41lowcKit+	EMP	EMP	E9.5	batch3
230	WT2_HPC_sc3	WT2	135422	6645	0.0402818	86.65	5.97909	CD41lowcKit+	EMP	EMP	E9.5	batch3
231	WT2_HPC_sc30	WT2	325933	6678	0.0524322	93.84	4.56474	CD41lowcKit+	EMP	EMP	E9.5	batch3
232	WT2_HPC_sc31	WT2	349865	7876	0.0305495	80.6	5.0045	CD41lowcKit+	EMP	EMP	E9.5	batch3
233	WT2_HPC_sc32	WT2	135253	6989	0.0362477	52.62	5.94885	CD41lowcKit+	EMP	EMP	E9.5	batch3
234	WT2_HPC_sc33	WT2	450760	7323	0.0486241	94.05	4.10684	CD41lowcKit+	EMP	EMP	E9.5	batch3
235	WT2_HPC_sc34	WT2	608358	8286	0.0329417	86.29	3.5295	CD41lowcKit+	EMP	EMP	E9.5	batch3
236	WT2_HPC_sc35	WT2	211367	7384	0.0326719	72.44	4.73253	CD41lowcKit+	EMP	EMP	E9.5	batch3
237	WT2_HPC_sc36	WT2	400341	7753	0.0362054	93.4	4.44046	CD41lowcKit+	EMP	EMP	E9.5	batch3
238	WT2_HPC_sc37	WT2	367405	7299	0.041071	93.96	4.33772	CD41lowcKit+	EMP	EMP	E9.5	batch3
239	WT2_HPC_sc38	WT2	746111	8465	0.0291447	95.22	3.31868	CD41lowcKit+	EMP	EMP	E9.5	batch3
240	WT2_HPC_sc39	WT2	579995	8011	0.031584	93.18	3.32399	CD41lowcKit+	EMP	EMP	E9.5	batch3
241	WT2_HPC_sc4	WT2	240590	7154	0.0403347	90.44	5.13446	CD41lowcKit+	EMP	EMP	E9.5	batch3
242	WT2_HPC_sc40	WT2	682455	8677	0.025468	94.77	3.70427	CD41lowcKit+	EMP	EMP	E9.5	batch3
243	WT2_HPC_sc41	WT2	384010	6604	0.0333413	93.44	3.94026	CD41lowcKit+	EMP	EMP	E9.5	batch3
244	WT2_HPC_sc42	WT2	234286	6816	0.0440428	92.65	4.27554	CD41lowcKit+	EMP	EMP	E9.5	batch3
245	WT2_HPC_sc43	WT2	154425	7221	0.0312473	59.15	5.59624	CD41lowcKit+	EMP	EMP	E9.5	batch3
246	WT2_HPC_sc44	WT2	580799	8058	0.0292642	94.5	3.09883	CD41lowcKit+	EMP	EMP	E9.5	batch3
247	WT2_HPC_sc45	WT2	364216	7549	0.0392665	93.57	4.05199	CD41lowcKit+	EMP	EMP	E9.5	batch3
248	WT2_HPC_sc46	WT2	386666	7240	0.045884	88.02	4.61432	CD41lowcKit+	EMP	EMP	E9.5	batch3
249	WT2_HPC_sc47	WT2	665486	8213	0.0304522	95.32	3.20082	CD41lowcKit+	EMP	EMP	E9.5	batch3
250	WT2_HPC_sc48	WT2	440207	6988	0.0424766	93.98	3.7337	CD41lowcKit+	EMP	EMP	E9.5	batch3
251	WT2_HPC_sc49	WT2	285058	7015	0.0434199	92.16	4.38998	CD41lowcKit+	EMP	EMP	E9.5	batch3
252	WT2_HPC_sc5	WT2	128110	6759	0.0383576	78.44	7.10093	CD41lowcKit+	EMP	EMP	E9.5	batch3
253	WT2_HPC_sc50	WT2	356192	7799	0.032723	92.78	3.47285	CD41lowcKit+	EMP	EMP	E9.5	batch3
254	WT2_HPC_sc51	WT2	355338	7047	0.0454806	92.82	4.50923	CD41lowcKit+	EMP	EMP	E9.5	batch3
255	WT2_HPC_sc52	WT2	487763	7696	0.037698	93.62	3.67863	CD41lowcKit+	EMP	EMP	E9.5	batch3
256	WT2_HPC_sc53	WT2	505517	7306	0.0383176	94.19	3.59533	CD41lowcKit+	EMP	EMP	E9.5	batch3
257	WT2_HPC_sc54	WT2	644632	8107	0.0281265	95.03	3.08021	CD41lowcKit+	EMP	EMP	E9.5	batch3
258	WT2_HPC_sc55	WT2	591423	7959	0.0338183	94.18	3.82366	CD41lowcKit+	EMP	EMP	E9.5	batch3
259	WT2_HPC_sc56	WT2	641967	8195	0.0256723	94.63	3.62822	CD41lowcKit+	EMP	EMP	E9.5	batch3
260	WT2_HPC_sc57	WT2	669824	8234	0.0332003	93.65	3.06424	CD41lowcKit+	EMP	EMP	E9.5	batch3
261	WT2_HPC_sc58	WT2	613134	7778	0.0328201	94.25	3.24317	CD41lowcKit+	EMP	EMP	E9.5	batch3
262	WT2_HPC_sc59	WT2	189090	6861	0.0508864	46.5	5.8845	CD41lowcKit+	EMP	EMP	E9.5	batch3
263	WT2_HPC_sc6	WT2	304273	8534	0.0223093	84.68	5.3567	CD41lowcKit+	EMP	EMP	E9.5	batch3
264	WT2_HPC_sc60	WT2	409694	7485	0.0386223	93.43	4.33299	CD41lowcKit+	EMP	EMP	E9.5	batch3
265	WT2_HPC_sc61	WT2	389765	7461	0.04362	93.39	4.18509	CD41lowcKit+	EMP	EMP	E9.5	batch3
266	WT2_HPC_sc62	WT2	684172	7871	0.031986	95.45	3.41084	CD41lowcKit+	EMP	EMP	E9.5	batch3
267	WT2_HPC_sc63	WT2	513333	8094	0.0373502	94.83	3.99935	CD41lowcKit+	EMP	EMP	E9.5	batch3
268	WT2_HPC_sc64	WT2	316851	6847	0.0452269	94.77	4.03534	CD41lowcKit+	EMP	EMP	E9.5	batch3
269	WT2_HPC_sc65	WT2	236553	6810	0.0479539	90.42	3.71714	CD41lowcKit+	EMP	EMP	E9.5	batch3
270	WT2_HPC_sc66	WT2	714185	8508	0.0301315	94.79	3.16137	CD41lowcKit+	EMP	EMP	E9.5	batch3
271	WT2_HPC_sc67	WT2	590708	8011	0.0350463	94.7	3.82219	CD41lowcKit+	EMP	EMP	E9.5	batch3
272	WT2_HPC_sc68	WT2	403489	6863	0.0507191	94.8	3.77383	CD41lowcKit+	EMP	EMP	E9.5	batch3
273	WT2_HPC_sc69	WT2	469849	7163	0.0515344	94.88	4.45867	CD41lowcKit+	EMP	EMP	E9.5	batch3
274	WT2_HPC_sc7	WT2	203588	7136	0.0414562	82.84	6.10006	CD41lowcKit+	EMP	EMP	E9.5	batch3
275	WT2_HPC_sc70	WT2	578544	8005	0.040659	94.84	3.92226	CD41lowcKit+	EMP	EMP	E9.5	batch3
276	WT2_HPC_sc71	WT2	455584	6659	0.041715	95.04	3.50583	CD41lowcKit+	EMP	EMP	E9.5	batch3
277	WT2_HPC_sc72	WT2	812988	8253	0.0356426	94.36	3.29218	CD41lowcKit+	EMP	EMP	E9.5	batch3
278	WT2_HPC_sc73	WT2	618472	8295	0.0327156	90.26	3.66549	CD41lowcKit+	EMP	EMP	E9.5	batch3
279	WT2_HPC_sc74	WT2	497445	7083	0.0407333	95.38	3.20839	CD41lowcKit+	EMP	EMP	E9.5	batch3
280	WT2_HPC_sc75	WT2	540886	7503	0.0348422	95.04	4.02358	CD41lowcKit+	EMP	EMP	E9.5	batch3
281	WT2_HPC_sc76	WT2	452976	7436	0.0428035	94.43	4.13841	CD41lowcKit+	EMP	EMP	E9.5	batch3
282	WT2_HPC_sc77	WT2	642133	7794	0.0332642	94.89	3.16134	CD41lowcKit+	EMP	EMP	E9.5	batch3
283	WT2_HPC_sc78	WT2	331139	6109	0.0556882	93.76	4.41929	CD41lowcKit+	EMP	EMP	E9.5	batch3
284	WT2_HPC_sc79	WT2	484720	7146	0.0463862	94.19	3.78404	CD41lowcKit+	EMP	EMP	E9.5	batch3
285	WT2_HPC_sc8	WT2	47504	5264	0.0412336	34.81	9.47499	CD41lowcKit+	EMP	EMP	E9.5	batch3
286	WT2_HPC_sc80	WT2	580221	7523	0.0405526	93.79	3.35682	CD41lowcKit+	EMP	EMP	E9.5	batch3
287	WT2_HPC_sc81	WT2	459922	7339	0.043318	93.95	4.02003	CD41lowcKit+	EMP	EMP	E9.5	batch3
288	WT2_HPC_sc82	WT2	741238	8263	0.0276002	95.26	3.04261	CD41lowcKit+	EMP	EMP	E9.5	batch3
289	WT2_HPC_sc83	WT2	763303	8142	0.0295581	95.08	3.08305	CD41lowcKit+	EMP	EMP	E9.5	batch3
290	WT2_HPC_sc84	WT2	757761	8062	0.0288265	95.11	3.05017	CD41lowcKit+	EMP	EMP	E9.5	batch3
291	WT2_HPC_sc85	WT2	564292	8144	0.031963	86.39	4.07449	CD41lowcKit+	EMP	EMP	E9.5	batch3
292	WT2_HPC_sc86	WT2	487973	7242	0.0469687	87.25	3.66434	CD41lowcKit+	EMP	EMP	E9.5	batch3
293	WT2_HPC_sc87	WT2	665393	8227	0.030127	95.31	3.31834	CD41lowcKit+	EMP	EMP	E9.5	batch3
294	WT2_HPC_sc88	WT2	532222	7643	0.0369515	93.91	3.82547	CD41lowcKit+	EMP	EMP	E9.5	batch3
295	WT2_HPC_sc89	WT2	540241	7373	0.037628	94.83	3.33148	CD41lowcKit+	EMP	EMP	E9.5	batch3
296	WT2_HPC_sc9	WT2	78534	5392	0.0849306	37.12	7.02753	CD41lowcKit+	EMP	EMP	E9.5	batch3
297	WT2_HPC_sc90	WT2	561952	7359	0.0374897	93.22	3.20597	CD41lowcKit+	EMP	EMP	E9.5	batch3
298	WT2_HPC_sc91	WT2	810167	8244	0.0288399	95.21	2.98334	CD41lowcKit+	EMP	EMP	E9.5	batch3
299	WT2_HPC_sc92	WT2	687463	7638	0.0362866	94.72	3.39655	CD41lowcKit+	EMP	EMP	E9.5	batch3
300	WT2_HPC_sc93	WT2	27606	2272	0.480211	60.18	9.21539	CD41lowcKit+	EMP	EMP	E9.5	batch3
301	WT2_HPC_sc94	WT2	851604	8150	0.0277605	90.4	3.13362	CD41lowcKit+	EMP	EMP	E9.5	batch3
302	WT2_HPC_sc95	WT2	472600	7113	0.0411304	94.63	3.92742	CD41lowcKit+	EMP	EMP	E9.5	batch3
303	WT2_HPC_sc96	WT2	1001614	9113	0.0216941	94.82	2.70234	CD41lowcKit+	EMP	EMP	E9.5	batch3
304	WT1_HPC_sc1	WT1	129011	6847	0.0250002	78.71	6.46767	CD41lowcKit+	EMP	EMP	E9.5	batch3
305	WT1_HPC_sc10	WT1	231062	6778	0.037815	89.5	5.62057	CD41lowcKit+	EMP	EMP	E9.5	batch3
306	WT1_HPC_sc11	WT1	1517499	9182	0.0211383	95.38	2.39183	CD41lowcKit+	EMP	EMP	E9.5	batch3
307	WT1_HPC_sc12	WT1	462230	6458	0.0396658	95.15	4.04798	CD41lowcKit+	EMP	EMP	E9.5	batch3
308	WT1_HPC_sc13	WT1	618561	7731	0.0286859	95.44	3.15846	CD41lowcKit+	EMP	EMP	E9.5	batch3
309	WT1_HPC_sc14	WT1	764078	7023	0.03708	95.9	3.25543	CD41lowcKit+	EMP	EMP	E9.5	batch3
310	WT1_HPC_sc15	WT1	747201	8460	0.0351189	94.79	4.41568	CD41lowcKit+	EMP	EMP	E9.5	batch3
311	WT1_HPC_sc16	WT1	917137	7680	0.0296017	95.77	3.2475	CD41lowcKit+	EMP	EMP	E9.5	batch3
312	WT1_HPC_sc17	WT1	731162	7198	0.0349773	95.22	3.53232	CD41lowcKit+	EMP	EMP	E9.5	batch3
313	WT1_HPC_sc18	WT1	671533	7939	0.0286136	94.22	3.59491	CD41lowcKit+	EMP	EMP	E9.5	batch3
314	WT1_HPC_sc19	WT1	822953	6966	0.0389173	95.08	3.16555	CD41lowcKit+	EMP	EMP	E9.5	batch3
315	WT1_HPC_sc2	WT1	499653	7492	0.0297604	93.88	3.77622	CD41lowcKit+	EMP	EMP	E9.5	batch3
316	WT1_HPC_sc20	WT1	515152	7793	0.0305284	91.67	3.8542	CD41lowcKit+	EMP	EMP	E9.5	batch3
317	WT1_HPC_sc21	WT1	944065	7995	0.0355829	95.29	2.55385	CD41lowcKit+	EMP	EMP	E9.5	batch3
318	WT1_HPC_sc22	WT1	738597	7682	0.0340036	95.25	3.16898	CD41lowcKit+	EMP	EMP	E9.5	batch3
319	WT1_HPC_sc23	WT1	828526	8572	0.027305	56.02	3.22887	CD41lowcKit+	EMP	EMP	E9.5	batch3
320	WT1_HPC_sc24	WT1	486003	6825	0.0412137	91.46	4.01458	CD41lowcKit+	EMP	EMP	E9.5	batch3
321	WT1_HPC_sc25	WT1	1198158	8481	0.0250952	95.34	2.69389	CD41lowcKit+	EMP	EMP	E9.5	batch3
322	WT1_HPC_sc26	WT1	674259	6733	0.0369861	95.08	3.38564	CD41lowcKit+	EMP	EMP	E9.5	batch3
323	WT1_HPC_sc27	WT1	1097567	8210	0.0257886	95.69	2.77997	CD41lowcKit+	EMP	EMP	E9.5	batch3
324	WT1_HPC_sc28	WT1	409712	6771	0.0444704	94.66	3.98402	CD41lowcKit+	EMP	EMP	E9.5	batch3
325	WT1_HPC_sc29	WT1	325773	6008	0.043386	94.66	4.57834	CD41lowcKit+	EMP	EMP	E9.5	batch3
326	WT1_HPC_sc3	WT1	435284	8654	0.0227582	93.07	3.08006	CD41lowcKit+	EMP	EMP	E9.5	batch3
327	WT1_HPC_sc30	WT1	824393	7580	0.0371344	95.54	3.25415	CD41lowcKit+	EMP	EMP	E9.5	batch3
328	WT1_HPC_sc31	WT1	558839	8199	0.037969	75.58	3.59334	CD41lowcKit+	EMP	EMP	E9.5	batch3
329	WT1_HPC_sc32	WT1	300695	6720	0.0410778	70.7	5.0493	CD41lowcKit+	EMP	EMP	E9.5	batch3
330	WT1_HPC_sc33	WT1	1175910	7833	0.032894	95.35	2.83006	CD41lowcKit+	EMP	EMP	E9.5	batch3
331	WT1_HPC_sc34	WT1	457681	6178	0.0516349	87.21	4.14066	CD41lowcKit+	EMP	EMP	E9.5	batch3
332	WT1_HPC_sc35	WT1	327655	6641	0.0416026	83.2	4.17848	CD41lowcKit+	EMP	EMP	E9.5	batch3
333	WT1_HPC_sc36	WT1	669293	7965	0.0300326	89.86	3.32216	CD41lowcKit+	EMP	EMP	E9.5	batch3
334	WT1_HPC_sc37	WT1	401299	6320	0.0507259	94.98	4.58984	CD41lowcKit+	EMP	EMP	E9.5	batch3
335	WT1_HPC_sc38	WT1	856205	7520	0.040557	93.55	3.32677	CD41lowcKit+	EMP	EMP	E9.5	batch3
336	WT1_HPC_sc39	WT1	1393479	8771	0.0230928	95.59	2.76933	CD41lowcKit+	EMP	EMP	E9.5	batch3
337	WT1_HPC_sc4	WT1	372467	6909	0.0401745	92.85	3.63039	CD41lowcKit+	EMP	EMP	E9.5	batch3
338	WT1_HPC_sc40	WT1	963968	7867	0.0345568	86.78	2.85964	CD41lowcKit+	EMP	EMP	E9.5	batch3
339	WT1_HPC_sc41	WT1	938824	7607	0.0339468	94.5	3.06021	CD41lowcKit+	EMP	EMP	E9.5	batch3
340	WT1_HPC_sc42	WT1	642950	7439	0.0399046	94.14	2.69788	CD41lowcKit+	EMP	EMP	E9.5	batch3
341	WT1_HPC_sc43	WT1	222528	6388	0.0514618	68.79	4.59448	CD41lowcKit+	EMP	EMP	E9.5	batch3
342	WT1_HPC_sc44	WT1	615660	6659	0.0491458	94.88	2.95553	CD41lowcKit+	EMP	EMP	E9.5	batch3
343	WT1_HPC_sc45	WT1	544725	6606	0.0449252	94.8	3.29175	CD41lowcKit+	EMP	EMP	E9.5	batch3
344	WT1_HPC_sc46	WT1	691322	7302	0.0359314	94.27	3.13501	CD41lowcKit+	EMP	EMP	E9.5	batch3
345	WT1_HPC_sc47	WT1	713183	7131	0.0414813	95.3	3.08644	CD41lowcKit+	EMP	EMP	E9.5	batch3
346	WT1_HPC_sc48	WT1	536233	5926	0.0578354	94.3	4.17673	CD41lowcKit+	EMP	EMP	E9.5	batch3
347	WT1_HPC_sc5	WT1	711986	7348	0.0259643	93.59	3.32759	CD41lowcKit+	EMP	EMP	E9.5	batch3
348	WT1_HPC_sc6	WT1	568921	7283	0.0358301	93.73	3.82812	CD41lowcKit+	EMP	EMP	E9.5	batch3
349	WT1_HPC_sc7	WT1	354631	6741	0.0542644	93.17	4.76326	CD41lowcKit+	EMP	EMP	E9.5	batch3
350	WT1_HPC_sc8	WT1	201852	5785	0.0533158	90.7	5.61847	CD41lowcKit+	EMP	EMP	E9.5	batch3
351	WT1_HPC_sc9	WT1	200080	5896	0.0474467	67.62	5.85616	CD41lowcKit+	EMP	EMP	E9.5	batch3

## Sheet: Dataset EV1-2.
Dataset EV1-2.Mk1 cluster features genes
	p_val	avg_log2FC	pct.1	pct.2	p_val_adj	gene	TF	surface
1	1.11e-35	5.39795	1	0.732	6.02e-31	Gm8292	0	0
2	2.56e-35	7.01728	1	0.979	1.39e-30	Peg3	1	0
3	3.3e-35	6.42192	1	0.948	1.8e-30	Mdk	0	0
4	4.4e-35	6.0026	1	1	2.4e-30	H19	0	0
5	8.22e-35	6.07115	1	0.938	4.48e-30	Serpinh1	0	1
6	8.43e-35	5.00974	1	0.918	4.59e-30	Maged1	0	0
7	1e-34	6.80755	1	0.928	5.45e-30	Gpc3	0	1
8	2.35e-34	4.4045	1	0.959	1.28e-29	Marcksl1	0	0
9	2.37e-34	6.47638	1	0.866	1.29e-29	Fstl1	0	1
10	3.02e-34	3.62112	1	1	1.65e-29	Tmsb10	0	0
11	3.79e-34	6.34178	1	0.959	2.06e-29	Marcks	0	0
12	6.28e-34	7.22542	1	0.979	3.42e-29	Fn1	0	1
13	1.1e-33	7.90352	1	0.979	5.99e-29	Col3a1	0	1
14	1.16e-33	3.75485	1	1	6.33e-29	Tceal9	0	0
15	1.89e-33	5.36915	0.991	0.876	1.03e-28	Cnn3	0	0
16	2.01e-33	6.19545	1	0.825	1.09e-28	Mfap2	0	0
17	3.54e-33	4.46463	1	0.99	1.93e-28	Grb10	0	0
18	8.28e-33	8.29783	1	0.907	4.51e-28	Meg3	0	0
19	1.06e-32	3.07456	0.991	0.67	5.77e-28	Nnat	0	0
20	2.8e-32	5.97693	0.991	0.804	1.53e-27	App	0	0
21	4.71e-32	6.44341	0.982	0.619	2.57e-27	Basp1	0	0
22	9.58e-32	6.95528	0.982	0.804	5.21e-27	Cdh11	0	1
23	9.84e-32	6.00424	0.991	0.639	5.36e-27	Pxdn	0	1
24	1.81e-31	2.79029	1	0.928	9.84e-27	Gm9844	0	0
25	3.55e-31	7.05887	1	0.979	1.93e-26	Sparc	0	0
26	4.62e-31	4.40568	1	0.918	2.52e-26	Myh10	0	0
27	7.14e-31	5.27162	1	0.804	3.89e-26	Nrep	0	0
28	8.37e-31	4.70425	1	0.845	4.56e-26	Zfp36l1	1	0
29	1.58e-30	5.68879	0.991	0.979	8.61e-26	Vim	0	0
30	1.85e-30	7.72642	1	0.99	1.01e-25	Col1a1	0	1
31	2.28e-30	6.20718	0.938	0.351	1.24e-25	Mmp14	0	0
32	3.73e-30	6.21599	0.973	0.814	2.03e-25	Fbn2	0	1
33	4.67e-30	3.09486	1	0.99	2.54e-25	Ttc3	0	0
34	4.68e-30	6.83026	0.982	0.732	2.55e-25	Zfhx3	1	0
35	1.29e-29	6.66373	0.964	0.732	7.02e-25	Map1b	0	0
36	1.48e-29	2.21663	1	1	8.06e-25	Hmgn1	0	0
37	1.5e-29	6.42681	0.991	0.794	8.17e-25	Pcolce	0	0
38	2.26e-29	5.23252	0.973	0.619	1.23e-24	Fzd2	0	0
39	2.35e-29	5.95247	0.973	0.794	1.28e-24	Igf2r	0	1
40	2.57e-29	6.4389	0.964	0.546	1.4e-24	Tcf7l2	1	0
41	5.71e-29	6.27962	0.973	0.66	3.11e-24	Fbln1	0	0
42	6.4e-29	5.04605	0.982	0.835	3.49e-24	Igfbp4	0	0
43	1e-28	5.74569	0.964	0.577	5.44e-24	Chd3	0	0
44	1.32e-28	5.85496	0.955	0.639	7.18e-24	Ncam1	0	1
45	1.93e-28	5.84697	0.955	0.536	1.05e-23	Dbn1	0	0
46	2.87e-28	5.69197	0.973	0.845	1.56e-23	Ckap4	0	1
47	3.1e-28	5.47359	1	0.99	1.69e-23	Lgals1	0	0
48	7.71e-28	4.69769	0.973	0.753	4.2e-23	Fscn1	0	0
49	7.86e-28	4.94881	0.964	0.608	4.28e-23	Igf2bp2	0	0
50	1.06e-27	6.73191	0.982	0.907	5.8e-23	Col5a1	0	1
51	1.16e-27	6.52146	0.946	0.639	6.31e-23	Rbms3	0	0
52	1.63e-27	5.15717	0.982	0.722	8.9e-23	Ptprs	0	1
53	3.95e-27	5.16316	0.973	0.649	2.15e-22	Tead2	1	0
54	4.62e-27	5.74149	0.955	0.536	2.52e-22	Pdgfra	0	1
55	5.09e-27	5.23721	0.955	0.722	2.77e-22	Tead1	1	0
56	5.9e-27	3.49221	1	0.969	3.21e-22	H2az2	0	0
57	6.04e-27	7.45374	1	0.99	3.29e-22	Col1a2	0	0
58	1.6e-26	7.73269	0.955	0.918	8.74e-22	Ptn	0	0
59	1.74e-26	5.35744	0.955	0.825	9.49e-22	Rbfox2	0	0
60	2.25e-26	6.22847	0.991	0.856	1.22e-21	Cdkn1c	0	0
61	2.43e-26	4.9582	0.973	0.835	1.32e-21	Palld	0	0
62	2.66e-26	1.27141	1	1	1.45e-21	Nedd4	0	0
63	2.81e-26	5.25253	0.902	0.423	1.53e-21	Rnd3	0	0
64	3.02e-26	7.50195	0.982	0.866	1.64e-21	Col5a2	0	0
65	3.98e-26	4.26859	0.929	0.557	2.17e-21	Macroh2a2	0	0
66	4.45e-26	2.87691	1	0.99	2.42e-21	Tuba1a	0	0
67	9.48e-26	7.49247	0.92	0.649	5.16e-21	Nrp1	0	1
68	1.23e-25	7.28717	0.982	0.845	6.7e-21	Sox11	1	0
69	1.78e-25	6.33985	0.893	0.454	9.7e-21	Gpc6	0	0
70	2.21e-25	3.10377	1	0.979	1.2e-20	Stmn1	0	0
71	2.33e-25	5.96993	0.973	0.835	1.27e-20	Sox4	1	0
72	2.95e-25	6.1171	0.964	0.701	1.61e-20	Nr2f2	1	0
73	3.34e-25	6.07934	0.955	0.897	1.82e-20	Vcan	0	1
74	5.13e-25	7.09474	0.92	0.598	2.79e-20	Tgfb2	0	0
75	5.95e-25	5.15002	0.946	0.711	3.24e-20	Ndn	0	0
76	6.28e-25	7.20226	0.964	0.856	3.42e-20	Sfrp1	0	0
77	6.67e-25	5.52266	0.911	0.588	3.63e-20	Timp2	0	0
78	6.98e-25	2.83236	1	1	3.8e-20	Scd2	0	0
79	7.08e-25	5.85105	0.911	0.526	3.85e-20	Amotl1	0	0
80	8.14e-25	2.85232	0.982	0.887	4.43e-20	Arhgap5	0	0
81	1.19e-24	4.75708	0.938	0.629	6.49e-20	Tmem98	0	0
82	1.66e-24	6.65372	0.929	0.722	9.05e-20	Gas1	0	0
83	1.79e-24	4.84981	0.955	0.732	9.76e-20	Fermt2	0	0
84	1.98e-24	2.73541	1	0.938	1.08e-19	Eid1	0	0
85	2.03e-24	6.79198	0.964	0.835	1.11e-19	Asb4	0	0
86	2.47e-24	5.84121	0.911	0.598	1.34e-19	Rian	0	0
87	2.89e-24	2.21757	1	0.979	1.57e-19	Cdk4	0	0
88	3.36e-24	5.50281	0.911	0.505	1.83e-19	Soat1	0	0
89	5.31e-24	6.97841	0.92	0.639	2.89e-19	Gata6	1	0
90	7.01e-24	6.55419	0.893	0.608	3.82e-19	Flrt3	0	0
91	7.35e-24	7.64116	0.973	0.856	4e-19	Igfbp5	0	0
92	7.98e-24	4.50363	0.938	0.732	4.34e-19	Hes1	1	0
93	9.48e-24	4.23137	0.929	0.68	5.16e-19	Mest	0	0
94	1.41e-23	4.68298	0.991	0.918	7.67e-19	Rcn3	0	1
95	1.78e-23	6.12239	0.982	0.948	9.69e-19	Hmga2	1	0
96	2.37e-23	5.4924	0.893	0.505	1.29e-18	Epha7	0	0
97	4e-23	3.83273	0.982	0.784	2.18e-18	Dcakd	0	0
98	4.55e-23	4.72414	0.866	0.392	2.48e-18	Yap1	0	0
99	4.56e-23	1.52613	0.991	0.918	2.48e-18	Tspan3	0	1
100	4.76e-23	4.34619	0.875	0.474	2.59e-18	Cdh2	0	1
101	5.19e-23	5.1305	0.92	0.722	2.83e-18	Sulf2	0	1
102	5.39e-23	6.19984	0.884	0.546	2.94e-18	Ccdc80	0	1
103	6.42e-23	5.17285	0.875	0.495	3.5e-18	Fbn1	0	1
104	8.31e-23	5.0101	0.938	0.67	4.52e-18	Anxa6	0	0
105	9.4e-23	3.0024	0.991	0.969	5.12e-18	Tut4	0	0
106	9.54e-23	5.0912	0.875	0.474	5.2e-18	Arhgap28	0	0
107	1.35e-22	5.04207	0.866	0.412	7.35e-18	Gjc1	0	0
108	1.55e-22	3.51686	0.964	0.814	8.44e-18	Cfl2	0	0
109	1.71e-22	1.11974	1	1	9.34e-18	Rps27	0	0
110	2.29e-22	2.77024	0.991	0.918	1.25e-17	Ptov1	0	0
111	2.59e-22	4.15425	0.929	0.68	1.41e-17	Gpx8	0	0
112	2.68e-22	4.04575	0.946	0.753	1.46e-17	Ptms	0	0
113	3.28e-22	6.8622	0.982	0.918	1.79e-17	Plagl1	1	0
114	4.76e-22	3.88885	0.964	0.845	2.59e-17	Enah	0	0
115	7.16e-22	5.20758	0.893	0.567	3.9e-17	Zfp462	0	0
116	7.53e-22	5.28742	0.83	0.402	4.1e-17	Tcf7l1	1	0
117	1.01e-21	4.53512	0.929	0.67	5.52e-17	Bmpr2	0	1
118	1.06e-21	5.16553	0.893	0.66	5.75e-17	Phldb2	0	0
119	1.08e-21	5.38279	0.973	0.928	5.89e-17	Dlk1	0	0
120	1.65e-21	2.60308	0.991	0.907	8.97e-17	Rcn2	0	0
121	2.17e-21	4.53968	0.866	0.474	1.18e-16	Farp1	0	0
122	2.17e-21	5.66538	0.893	0.598	1.18e-16	Zim1	1	0
123	2.49e-21	4.20085	0.884	0.536	1.36e-16	Evi5	0	0
124	2.95e-21	5.74744	0.938	0.866	1.61e-16	Anxa2	0	1
125	3.63e-21	3.25623	0.955	0.866	1.98e-16	Usp22	0	0
126	3.78e-21	5.63955	0.839	0.443	2.06e-16	Tenm3	0	0
127	4.01e-21	4.99233	0.839	0.423	2.18e-16	Pdgfrb	0	1
128	4.86e-21	6.65014	0.938	0.814	2.64e-16	Nrk	0	0
129	6.17e-21	3.45711	0.964	0.845	3.36e-16	Foxp1	1	0
130	6.36e-21	4.12398	0.92	0.557	3.46e-16	Tnrc18	0	0
131	6.51e-21	6.29321	0.884	0.557	3.55e-16	Nfib	1	0
132	6.66e-21	1.79434	1	1	3.63e-16	Prdx2	0	0
133	7.85e-21	3.82364	0.911	0.557	4.28e-16	Txndc12	0	0
134	9.15e-21	4.74842	0.875	0.598	4.99e-16	Neo1	0	1
135	9.2e-21	5.0091	0.795	0.289	5.01e-16	Bmp1	0	1
136	1.13e-20	5.39672	0.848	0.464	6.13e-16	Tro	0	0
137	1.21e-20	4.43741	0.893	0.536	6.6e-16	Efnb1	0	1
138	1.27e-20	6.38513	0.982	0.918	6.92e-16	Itm2a	0	0
139	1.53e-20	5.20837	0.875	0.546	8.34e-16	6330403K07Rik	0	0
140	1.61e-20	5.7604	0.884	0.588	8.78e-16	Runx1t1	0	0
141	1.7e-20	6.45474	0.929	0.763	9.28e-16	Ccn1	0	0
142	2.57e-20	5.50044	0.848	0.495	1.4e-15	Mmp2	0	0
143	3.05e-20	4.23886	0.92	0.732	1.66e-15	Ctsl	0	0
144	3.07e-20	6.09583	0.991	0.866	1.67e-15	Id2	1	0
145	3.25e-20	5.84527	0.929	0.722	1.77e-15	Cd24a	0	0
146	3.43e-20	1.8762	1	1	1.87e-15	Morf4l1	0	0
147	3.77e-20	4.67654	0.884	0.536	2.05e-15	Arrdc3	0	0
148	3.93e-20	6.50518	0.848	0.485	2.14e-15	Unc5c	0	1
149	5.15e-20	4.42499	0.902	0.639	2.81e-15	Trio	0	0
150	5.47e-20	4.9844	0.83	0.433	2.98e-15	Nid1	0	1
151	8.08e-20	4.27461	0.839	0.454	4.4e-15	Lrp1	0	1
152	8.3e-20	5.24598	0.795	0.309	4.52e-15	Crispld2	0	0
153	8.88e-20	4.81299	0.848	0.505	4.84e-15	Afdn	0	0
154	8.96e-20	4.58368	0.866	0.536	4.88e-15	Gli3	1	0
155	1.02e-19	4.89946	0.866	0.536	5.55e-15	Sesn3	0	0
156	1.04e-19	6.45614	0.866	0.526	5.68e-15	Zfhx4	1	0
157	1.29e-19	5.88386	0.875	0.66	7.01e-15	Pcdh18	0	0
158	1.83e-19	4.2234	0.884	0.67	9.99e-15	Loxl2	0	1
159	2.02e-19	4.93742	0.866	0.567	1.1e-14	Pard3	0	0
160	2.24e-19	4.97615	0.839	0.536	1.22e-14	Mpzl1	0	1
161	2.57e-19	2.12424	0.991	0.99	1.4e-14	Bex3	0	0
162	3.15e-19	5.63674	0.795	0.309	1.71e-14	Zfp503	1	0
163	3.25e-19	4.61438	0.866	0.598	1.77e-14	Gpx7	0	0
164	3.54e-19	4.61265	0.866	0.485	1.93e-14	Bex2	0	0
165	3.55e-19	4.77735	0.964	0.979	1.93e-14	Csrp2	0	0
166	3.65e-19	5.80856	0.804	0.423	1.99e-14	Mir99ahg	0	0
167	4.4e-19	3.32251	0.938	0.649	2.39e-14	Nynrin	0	0
168	4.66e-19	4.9428	0.804	0.34	2.54e-14	Clip3	0	0
169	5.42e-19	4.82311	0.821	0.454	2.95e-14	Myo1b	0	0
170	5.89e-19	1.20715	0.955	0.814	3.21e-14	Tsen34	0	0
171	5.9e-19	5.84264	0.848	0.526	3.21e-14	Tenm4	0	0
172	6.15e-19	4.3945	0.812	0.381	3.35e-14	Usp29	0	0
173	6.28e-19	3.78566	0.893	0.495	3.42e-14	Gna11	0	0
174	6.31e-19	3.73897	0.929	0.557	3.44e-14	Map3k1	0	0
175	6.34e-19	2.07234	0.991	0.979	3.45e-14	Ctnna1	0	0
176	7.25e-19	6.57025	0.982	0.887	3.95e-14	Gpx3	0	0
177	7.52e-19	4.77543	0.839	0.577	4.09e-14	Lamb1	0	0
178	7.84e-19	6.8366	0.964	0.835	4.27e-14	Id3	1	0
179	8.2e-19	5.42711	0.839	0.515	4.46e-14	Gja1	0	0
180	8.2e-19	2.29589	0.991	0.99	4.47e-14	Snx6	0	0
181	1.03e-18	2.36304	0.991	0.969	5.6e-14	Cd63	0	1
182	1.03e-18	5.38863	0.732	0.227	5.61e-14	Ednra	0	1
183	1.08e-18	1.54494	1	0.99	5.89e-14	Nisch	0	0
184	1.11e-18	5.79827	0.821	0.515	6.03e-14	Clmp	0	0
185	1.11e-18	5.77004	0.875	0.753	6.07e-14	Meis2	1	0
186	1.3e-18	4.19652	0.884	0.619	7.1e-14	Lima1	0	0
187	1.73e-18	4.40399	0.804	0.392	9.43e-14	Rab34	0	0
188	2.03e-18	4.28878	0.875	0.598	1.1e-13	Tnfaip1	0	0
189	2.1e-18	2.97331	0.982	0.876	1.14e-13	Rcn1	0	0
190	2.33e-18	3.45921	0.911	0.629	1.27e-13	Rbpms	0	0
191	2.34e-18	4.32133	0.911	0.784	1.27e-13	Serf1	0	0
192	2.88e-18	5.06223	0.804	0.371	1.57e-13	S1pr3	0	1
193	2.95e-18	4.48146	0.723	0.196	1.61e-13	Slc1a3	0	1
194	3.11e-18	4.77564	0.839	0.454	1.69e-13	Sema5a	0	0
195	3.21e-18	4.80038	0.866	0.639	1.75e-13	Cd248	0	0
196	3.34e-18	4.98323	0.848	0.557	1.82e-13	Axl	0	1
197	3.59e-18	1.4784	1	1	1.96e-13	Hnrnph1	0	0
198	3.74e-18	3.71137	0.911	0.804	2.04e-13	Map4k4	0	0
199	4.4e-18	2.55732	1	0.99	2.39e-13	Maged2	0	0
200	4.73e-18	4.32437	0.884	0.629	2.57e-13	Map4	0	0
201	5.4e-18	4.78872	0.795	0.433	2.94e-13	Cpxm1	0	1
202	5.45e-18	4.40882	0.759	0.278	2.97e-13	Oaf	0	0
203	5.69e-18	3.4417	0.92	0.722	3.1e-13	Mex3a	0	0
204	5.91e-18	5.54034	0.777	0.34	3.22e-13	Zeb1	1	0
205	6.83e-18	4.63007	0.866	0.598	3.72e-13	Fgfr1	0	1
206	7.45e-18	4.12761	0.804	0.402	4.05e-13	Ndst1	0	0
207	1.07e-17	3.66812	0.902	0.577	5.85e-13	Tcaf1	0	0
208	1.09e-17	4.75096	0.893	0.66	5.93e-13	Adamts1	0	0
209	1.24e-17	5.63043	0.821	0.464	6.78e-13	Tgfbi	0	0
210	1.63e-17	4.37048	0.732	0.237	8.89e-13	Fzd3	0	0
211	1.71e-17	5.1002	0.804	0.433	9.31e-13	Tmem119	0	0
212	2.58e-17	5.06929	0.821	0.474	1.41e-12	Ptprd	0	1
213	2.74e-17	5.53632	0.804	0.526	1.49e-12	Lhfpl2	0	0
214	2.91e-17	7.17417	0.991	0.938	1.58e-12	Lum	0	1
215	2.99e-17	3.55933	0.875	0.557	1.63e-12	Auts2	0	0
216	4.44e-17	2.83179	0.964	0.804	2.42e-12	Igf2bp1	0	1
217	4.82e-17	2.64865	0.964	0.856	2.63e-12	Rhoc	0	0
218	5.55e-17	2.64984	1	0.969	3.02e-12	Nasp	0	0
219	5.62e-17	5.50483	0.83	0.546	3.06e-12	Syne2	0	0
220	7.12e-17	4.34827	0.839	0.608	3.88e-12	Fndc3b	0	0
221	7.32e-17	5.89442	0.875	0.66	3.99e-12	Ahnak	0	0
222	8.06e-17	4.15626	0.75	0.309	4.39e-12	Scpep1	0	1
223	8.4e-17	4.91998	0.821	0.526	4.58e-12	Epb41l3	0	0
224	8.42e-17	4.75048	0.821	0.546	4.59e-12	Plod2	0	1
225	1.01e-16	7.25701	0.991	0.959	5.51e-12	Postn	0	1
226	1.16e-16	5.09123	0.812	0.567	6.33e-12	Parva	0	0
227	1.2e-16	3.93572	0.866	0.649	6.51e-12	Tiparp	0	0
228	1.31e-16	4.77717	0.786	0.423	7.14e-12	Serpinf1	0	0
229	1.46e-16	2.35821	0.991	0.918	7.92e-12	Ssbp3	0	0
230	1.52e-16	4.19144	0.777	0.412	8.28e-12	Fzd7	0	0
231	1.64e-16	5.38285	0.786	0.454	8.91e-12	Snai2	1	0
232	1.8e-16	1.61229	1	1	9.81e-12	Slc25a4	0	0
233	1.99e-16	2.65854	0.973	0.907	1.08e-11	Tia1	0	0
234	2.22e-16	4.73305	0.795	0.526	1.21e-11	Myrf	1	0
235	2.23e-16	5.44058	0.821	0.485	1.21e-11	Atp2b4	0	0
236	2.34e-16	3.5178	0.929	0.845	1.27e-11	Peg10	0	0
237	4e-16	4.31723	0.83	0.588	2.18e-11	Bmpr1a	0	0
238	4.03e-16	2.69093	0.973	0.928	2.2e-11	Dpysl2	0	0
239	4.33e-16	1.38847	1	1	2.36e-11	Gng5	0	0
240	4.54e-16	1.05934	0.893	0.701	2.47e-11	Arhgef40	0	0
241	4.75e-16	2.5485	0.973	0.959	2.59e-11	Tcf12	1	0
242	5.11e-16	2.85615	0.795	0.371	2.78e-11	Gm3788	0	0
243	5.69e-16	5.20959	0.768	0.402	3.1e-11	Smarca1	1	0
244	6.49e-16	3.99533	0.83	0.505	3.53e-11	Ece1	0	1
245	7.25e-16	3.59206	0.866	0.629	3.95e-11	Tshz1	1	0
246	7.99e-16	5.21998	0.875	0.742	4.35e-11	P4ha2	0	1
247	8.71e-16	3.93908	0.804	0.433	4.74e-11	Itgb5	0	1
248	9.44e-16	5.32967	0.723	0.34	5.14e-11	Tshz2	1	0
249	9.54e-16	5.14449	0.92	0.918	5.2e-11	Col18a1	0	1
250	1.18e-15	3.90146	0.884	0.814	6.41e-11	Pafah1b3	0	0
251	1.19e-15	4.25812	0.688	0.237	6.49e-11	Tmeff1	0	1
252	1.38e-15	4.86091	0.812	0.577	7.5e-11	Gm1673	0	0
253	1.6e-15	5.77402	0.821	0.546	8.7e-11	Spon1	0	1
254	1.78e-15	5.56874	0.75	0.392	9.69e-11	Hdgfl3	0	0
255	2.16e-15	4.32549	0.714	0.309	1.18e-10	Septin10	0	0
256	2.43e-15	7.22143	0.866	0.742	1.32e-10	Nr2f1	1	0
257	2.58e-15	4.05026	0.741	0.34	1.4e-10	Smo	0	1
258	2.59e-15	2.50854	0.982	0.959	1.41e-10	Kdm5b	0	0
259	3.59e-15	4.26229	0.616	0.113	1.96e-10	Gm37606	0	0
260	4.22e-15	5.11868	0.688	0.268	2.3e-10	Nfia	1	0
261	4.45e-15	4.28401	0.777	0.443	2.43e-10	Rhou	0	0
262	4.54e-15	4.15114	0.759	0.464	2.47e-10	Sdc1	0	0
263	4.58e-15	5.03748	0.732	0.371	2.49e-10	Sbk1	0	0
264	4.7e-15	4.74962	0.768	0.412	2.56e-10	Nhsl2	0	0
265	4.76e-15	3.70949	0.857	0.619	2.59e-10	Luzp1	0	0
266	5.11e-15	4.7798	0.786	0.464	2.78e-10	Zfp618	1	0
267	5.74e-15	5.14467	0.679	0.268	3.13e-10	Cep164	0	0
268	6.17e-15	2.41438	0.973	0.928	3.36e-10	Ndfip1	0	0
269	6.47e-15	4.4345	0.848	0.608	3.52e-10	Bambi	0	0
270	6.72e-15	2.44442	0.938	0.928	3.66e-10	Ccdc88a	0	0
271	7.57e-15	2.74079	0.964	0.907	4.12e-10	Cux1	1	0
272	8.38e-15	5.2876	0.741	0.423	4.56e-10	Olfml3	0	0
273	8.81e-15	2.394	0.973	0.959	4.8e-10	Tcf4	1	0
274	9.02e-15	5.02607	0.696	0.289	4.91e-10	Dnm3os	0	0
275	9.06e-15	1.35104	0.991	0.99	4.93e-10	Atxn7l3b	0	0
276	9.79e-15	4.43037	0.732	0.34	5.33e-10	Mrc2	0	1
277	1.02e-14	4.92503	0.688	0.278	5.53e-10	Mmp16	0	0
278	1.07e-14	3.98234	0.679	0.258	5.84e-10	Dse	0	1
279	1.09e-14	4.5425	0.795	0.536	5.96e-10	Pfn2	0	0
280	1.1e-14	3.68512	0.902	0.753	5.97e-10	Map1lc3a	0	0
281	1.17e-14	5.06668	0.768	0.454	6.39e-10	Dab2	0	0
282	1.29e-14	4.14284	0.759	0.402	7.01e-10	Ptgfrn	0	1
283	1.34e-14	4.37556	0.884	0.784	7.3e-10	Pmp22	0	0
284	1.46e-14	5.24752	0.696	0.289	7.94e-10	Bicc1	0	0
285	1.46e-14	3.58839	0.679	0.237	7.94e-10	Zcchc14	0	0
286	1.46e-14	4.51343	0.705	0.299	7.97e-10	Camk2d	0	0
287	1.49e-14	3.24821	0.839	0.567	8.11e-10	Rcbtb1	0	0
288	1.57e-14	5.00553	0.911	0.845	8.56e-10	Akap12	0	0
289	1.57e-14	3.12699	0.75	0.402	8.57e-10	H1f10	0	0
290	1.71e-14	4.05031	0.723	0.351	9.29e-10	Ypel3	0	0
291	1.71e-14	2.0285	0.982	0.907	9.3e-10	Zmiz1	1	0
292	1.75e-14	4.60398	0.714	0.351	9.53e-10	Pdzrn3	0	0
293	1.84e-14	4.90251	0.786	0.485	1e-09	Twist2	1	0
294	2.05e-14	2.69664	0.946	0.876	1.12e-09	Lpp	0	0
295	2.12e-14	6.04972	0.839	0.608	1.15e-09	Id1	1	0
296	2.13e-14	2.62073	0.955	0.845	1.16e-09	Dock7	0	0
297	2.21e-14	3.12648	0.911	0.887	1.21e-09	Aplp2	0	0
298	2.27e-14	4.47904	0.679	0.268	1.23e-09	Smad7	1	0
299	2.29e-14	4.20757	0.812	0.567	1.24e-09	Pls3	0	0
300	2.42e-14	5.34693	0.768	0.443	1.32e-09	Col11a1	0	0
301	2.53e-14	3.14772	0.866	0.629	1.38e-09	Zfp704	0	0
302	3.15e-14	4.89217	0.661	0.258	1.72e-09	Gm37899	0	0
303	3.44e-14	3.37617	0.562	0.093	1.87e-09	Hoxc6	1	0
304	3.49e-14	1.34132	1	1	1.9e-09	Selenow	0	0
305	3.74e-14	3.21121	0.679	0.258	2.04e-09	Ptk7	0	1
306	3.84e-14	4.6847	0.643	0.196	2.09e-09	Wnk3	0	0
307	4.15e-14	4.76097	0.732	0.381	2.26e-09	Fign	0	0
308	5.68e-14	5.21029	0.741	0.402	3.09e-09	Kif26b	0	0
309	5.68e-14	3.37621	0.652	0.216	3.09e-09	Dennd2a	0	0
310	5.76e-14	1.66349	0.991	0.969	3.14e-09	Paip2	0	0
311	5.84e-14	2.38945	0.929	0.825	3.18e-09	Plxnb2	0	0
312	6.49e-14	3.71581	0.723	0.32	3.54e-09	Zbed3	0	0
313	6.88e-14	3.4735	0.777	0.433	3.75e-09	Pcbp4	0	0
314	7.11e-14	4.00069	0.732	0.392	3.87e-09	Zfp827	1	0
315	7.45e-14	5.00127	0.768	0.546	4.06e-09	Efnb2	0	0
316	7.49e-14	6.20258	0.786	0.515	4.08e-09	Cthrc1	0	0
317	7.74e-14	5.73545	0.777	0.495	4.22e-09	Wnt2	0	0
318	8.12e-14	4.66486	0.634	0.227	4.42e-09	Bnc2	1	0
319	8.78e-14	3.67417	0.634	0.196	4.78e-09	Mboat2	0	0
320	8.84e-14	4.5364	0.768	0.495	4.82e-09	Zfp516	1	0
321	1.07e-13	3.54589	0.643	0.216	5.83e-09	Efna2	0	1
322	1.09e-13	4.85999	0.759	0.474	5.95e-09	Dchs1	0	0
323	1.11e-13	4.84267	0.732	0.443	6.05e-09	Mfap4	0	1
324	1.15e-13	3.86407	0.643	0.227	6.27e-09	Erbb2	0	1
325	1.16e-13	4.17793	0.679	0.278	6.31e-09	P3h3	0	0
326	1.19e-13	4.91059	0.732	0.351	6.5e-09	Capn6	0	0
327	1.33e-13	5.64217	0.777	0.567	7.23e-09	Colec12	0	1
328	1.39e-13	0.971771	1	1	7.56e-09	Malat1	0	0
329	1.57e-13	5.03066	0.688	0.32	8.52e-09	Maf	1	0
330	1.59e-13	5.04201	0.732	0.443	8.65e-09	Zdbf2	0	0
331	1.61e-13	3.41363	0.589	0.144	8.75e-09	Cep112	0	0
332	1.62e-13	4.98843	0.759	0.454	8.83e-09	Fras1	0	1
333	1.68e-13	3.51504	0.875	0.763	9.15e-09	Kifap3	0	0
334	1.68e-13	4.42827	0.741	0.392	9.17e-09	Plxna2	0	1
335	1.84e-13	3.50901	0.839	0.598	1e-08	Pkd2	0	0
336	2.06e-13	5.01129	0.696	0.309	1.12e-08	Mab21l2	0	0
337	2.12e-13	4.41468	0.661	0.247	1.15e-08	Sdk2	0	1
338	2.18e-13	2.94679	0.875	0.639	1.19e-08	Fkbp10	0	1
339	2.45e-13	1.748	0.964	0.99	1.33e-08	Ktn1	0	0
340	2.49e-13	1.93477	0.982	0.99	1.36e-08	Cbx1	0	0
341	2.51e-13	4.00529	0.741	0.443	1.37e-08	Fgfr2	0	1
342	2.54e-13	3.01913	0.911	0.794	1.39e-08	Zfp260	1	0
343	2.61e-13	3.18518	0.857	0.598	1.42e-08	Amer1	0	0
344	2.78e-13	3.50432	0.643	0.247	1.51e-08	Ephb4	0	1
345	2.88e-13	4.68476	0.741	0.412	1.57e-08	Col6a1	0	1
346	3.22e-13	3.75998	0.768	0.454	1.75e-08	Tjp1	0	0
347	3.57e-13	2.42353	0.955	0.928	1.95e-08	Zfp292	1	0
348	3.59e-13	1.63769	0.955	0.99	1.95e-08	Ube2r2	0	0
349	4.07e-13	2.54473	0.929	0.845	2.22e-08	Tgfbr1	0	1
350	4.48e-13	4.50016	0.688	0.32	2.44e-08	Unc5b	0	1
351	5.01e-13	4.14452	0.714	0.423	2.73e-08	Dlg5	0	0
352	5.06e-13	6.24715	0.866	0.701	2.76e-08	Ldhb	0	0
353	5.08e-13	3.74029	0.625	0.186	2.76e-08	Cttnbp2nl	0	0
354	5.28e-13	3.9844	0.67	0.309	2.87e-08	Sertad4	0	0
355	6.13e-13	3.93653	0.598	0.175	3.34e-08	Adamts12	0	0
356	6.26e-13	3.45851	0.732	0.392	3.41e-08	Ctxn1	0	0
357	6.28e-13	7.92644	0.946	0.856	3.42e-08	Dcn	0	1
358	6.42e-13	4.27863	0.777	0.526	3.5e-08	Filip1l	0	0
359	7.23e-13	3.94914	0.607	0.186	3.94e-08	Col6a2	0	1
360	7.5e-13	4.66008	0.804	0.701	4.09e-08	Slc38a4	0	0
361	7.59e-13	3.93581	0.696	0.32	4.13e-08	Nectin2	0	0
362	8.87e-13	4.26392	0.554	0.124	4.83e-08	Mmp11	0	0
363	1.08e-12	4.98751	0.714	0.454	5.86e-08	Dennd5b	0	0
364	1.23e-12	5.39614	0.795	0.629	6.71e-08	Col4a5	0	0
365	1.27e-12	1.11085	1	1	6.94e-08	Prdx1	0	0
366	1.29e-12	4.50417	0.67	0.309	7.02e-08	Setbp1	1	0
367	1.3e-12	1.58693	1	1	7.06e-08	Cald1	0	0
368	1.52e-12	4.35975	0.714	0.423	8.28e-08	Ift43	0	0
369	1.54e-12	4.6057	0.643	0.278	8.39e-08	Fam114a1	0	0
370	1.54e-12	1.77914	0.884	0.67	8.41e-08	Cd63-ps	0	0
371	1.61e-12	3.31424	0.857	0.763	8.75e-08	Rhobtb3	0	0
372	1.66e-12	2.07992	0.946	0.866	9.02e-08	Tcf3	1	0
373	1.66e-12	3.67077	0.705	0.371	9.07e-08	Camsap2	0	0
374	1.73e-12	3.62308	0.804	0.588	9.44e-08	Zfta	0	0
375	1.74e-12	2.20125	0.964	0.928	9.47e-08	S100a11	0	0
376	1.8e-12	2.70445	0.946	0.959	9.8e-08	Bbx	1	0
377	1.88e-12	3.06638	0.821	0.68	1.03e-07	Qser1	0	0
378	1.95e-12	2.58607	0.911	0.856	1.06e-07	Smad4	1	0
379	1.96e-12	4.3267	0.848	0.722	1.07e-07	Pkdcc	0	0
380	1.98e-12	2.79592	0.92	0.825	1.08e-07	Zfp266	1	0
381	2e-12	5.24396	0.768	0.464	1.09e-07	Spats2l	0	0
382	2.09e-12	2.02561	0.973	0.979	1.14e-07	Mtch1	0	0
383	2.1e-12	3.78848	0.768	0.536	1.15e-07	Sh3pxd2a	0	0
384	2.11e-12	5.03168	0.696	0.402	1.15e-07	Lrch2	0	0
385	2.49e-12	5.75327	0.705	0.423	1.36e-07	Mpped2	0	0
386	2.53e-12	3.77995	0.741	0.423	1.38e-07	B3gnt5	0	0
387	2.65e-12	5.29095	0.679	0.361	1.45e-07	Fzd1	0	0
388	2.88e-12	2.94448	0.795	0.536	1.57e-07	Dab2ip	0	0
389	2.98e-12	6.43228	0.804	0.67	1.62e-07	Pitx2	1	0
390	3.37e-12	4.54036	0.741	0.505	1.83e-07	Cgnl1	0	0
391	3.45e-12	3.07193	0.821	0.515	1.88e-07	Mpdz	0	0
392	3.78e-12	4.17167	0.616	0.216	2.06e-07	Zfp532	1	0
393	3.88e-12	3.90379	0.571	0.155	2.11e-07	Vash2	0	0
394	3.91e-12	3.75474	0.786	0.598	2.13e-07	Tmem176b	0	0
395	4.15e-12	3.34734	0.661	0.289	2.26e-07	Smad6	1	0
396	4.29e-12	4.16642	0.625	0.247	2.33e-07	Scube1	0	0
397	4.32e-12	3.36123	0.848	0.722	2.35e-07	Bcl9	0	0
398	4.76e-12	3.4844	0.679	0.32	2.59e-07	Zfp354c	1	0
399	5.12e-12	2.76218	0.875	0.845	2.79e-07	Ptbp2	0	0
400	5.79e-12	3.39369	0.848	0.67	3.15e-07	Clcn5	0	1
401	5.83e-12	4.63069	0.688	0.361	3.18e-07	Prnp	0	1
402	5.94e-12	3.46572	0.643	0.268	3.24e-07	Trerf1	1	0
403	6.32e-12	4.44384	0.67	0.32	3.44e-07	Tln2	0	0
404	6.53e-12	1.27575	0.982	1	3.55e-07	Mrfap1	0	0
405	6.85e-12	1.67002	0.982	0.969	3.73e-07	Pkn2	0	0
406	7.07e-12	5.8798	0.643	0.268	3.85e-07	Ifitm1	0	0
407	7.29e-12	3.45017	0.625	0.258	3.97e-07	Rgl1	0	0
408	7.64e-12	4.59001	0.598	0.216	4.16e-07	Lrrc17	0	0
409	7.97e-12	3.58477	0.768	0.474	4.34e-07	Rhoq	0	0
410	7.99e-12	4.45309	0.634	0.278	4.35e-07	Sox5	1	0
411	8e-12	4.79728	0.795	0.66	4.36e-07	Prrx1	1	0
412	8.42e-12	2.42295	0.946	0.866	4.58e-07	Ctsb	0	1
413	8.5e-12	3.49163	0.75	0.546	4.63e-07	Hspg2	0	1
414	8.57e-12	3.57562	0.839	0.649	4.67e-07	Ppp1r9a	0	0
415	8.97e-12	2.39298	0.955	0.887	4.88e-07	Ccdc34	0	0
416	9.03e-12	5.66811	0.67	0.33	4.92e-07	Tbx20	1	0
417	9.13e-12	0.87025	1	1	4.97e-07	Elob	0	0
418	9.84e-12	4.48998	0.661	0.33	5.36e-07	Tspan7	0	1
419	1e-11	4.96851	0.705	0.443	5.47e-07	Hs6st2	0	1
420	1.01e-11	1.64699	1	1	5.47e-07	Rps27rt	0	0
421	1.04e-11	5.95823	0.759	0.526	5.66e-07	Mbnl3	0	0
422	1.06e-11	3.35798	0.92	0.742	5.75e-07	Rai14	0	0
423	1.12e-11	4.35032	0.714	0.474	6.1e-07	Adam19	0	0
424	1.16e-11	2.73194	0.92	0.845	6.34e-07	Prkd3	0	0
425	1.17e-11	1.03999	0.527	0.103	6.35e-07	Gm6169	0	0
426	1.26e-11	3.03682	0.741	0.392	6.85e-07	Frem1	0	0
427	1.29e-11	4.58821	0.696	0.412	7.01e-07	Arid5b	1	0
428	1.3e-11	1.66828	1	1	7.06e-07	Calu	0	1
429	1.33e-11	2.0513	0.964	0.938	7.27e-07	Selenoh	0	0
430	1.38e-11	4.14936	0.679	0.351	7.52e-07	C430049B03Rik	0	0
431	1.51e-11	2.94258	0.893	0.794	8.23e-07	Fam168a	0	0
432	1.62e-11	3.58393	0.67	0.371	8.8e-07	Dnm1	0	0
433	1.77e-11	4.38779	0.768	0.485	9.63e-07	Itga9	0	0
434	1.77e-11	3.36669	0.705	0.351	9.66e-07	Irf2bpl	0	0
435	2.04e-11	3.08028	0.75	0.464	1.11e-06	Cntln	0	0
436	2.21e-11	2.87649	0.884	0.742	1.2e-06	Klf3	1	0
437	2.24e-11	5.41551	0.75	0.546	1.22e-06	Dact1	0	0
438	2.35e-11	4.94494	0.661	0.351	1.28e-06	Sox6	1	0
439	2.43e-11	1.08348	1	1	1.33e-06	Akr1a1	0	0
440	2.47e-11	4.897	0.661	0.381	1.34e-06	Igdcc4	0	1
441	2.77e-11	3.85401	0.75	0.505	1.51e-06	Ets1	1	0
442	2.98e-11	1.80264	0.982	0.959	1.62e-06	Arid4b	1	0
443	2.99e-11	3.71456	0.527	0.134	1.63e-06	Crispld1	0	0
444	3.03e-11	5.78553	0.768	0.505	1.65e-06	Prss35	0	0
445	3.04e-11	2.66016	0.857	0.732	1.65e-06	Skp2	0	0
446	3.14e-11	2.34841	0.902	0.784	1.71e-06	Yeats2	0	0
447	3.17e-11	1.06208	1	1	1.73e-06	Sumo1	0	0
448	3.18e-11	3.33664	0.598	0.227	1.73e-06	Tpd52l1	0	0
449	3.42e-11	3.91093	0.786	0.619	1.86e-06	Mex3b	0	0
450	3.42e-11	1.76233	0.982	0.928	1.86e-06	Phip	0	0
451	3.61e-11	5.07802	0.866	0.845	1.96e-06	Cxcl12	0	0
452	3.77e-11	2.98806	0.518	0.113	2.05e-06	Sfrp2	0	0
453	4.07e-11	3.36387	0.83	0.722	2.22e-06	Nxn	0	0
454	4.12e-11	2.03245	0.92	0.928	2.24e-06	Svbp	0	0
455	4.24e-11	2.69019	0.946	0.856	2.31e-06	Phactr2	0	0
456	4.26e-11	4.61551	0.714	0.495	2.32e-06	Scarf2	0	0
457	4.43e-11	1.63945	0.991	0.969	2.41e-06	Psip1	0	0
458	4.55e-11	4.54846	0.679	0.381	2.48e-06	Ptprk	0	1
459	4.85e-11	4.71257	0.643	0.32	2.64e-06	Lrig3	0	0
460	5.04e-11	0.833241	0.982	0.948	2.75e-06	Gm17241	0	0
461	5.05e-11	1.24395	1	0.99	2.75e-06	Qk	0	0
462	5.26e-11	3.15659	0.875	0.691	2.86e-06	Copz2	0	0
463	5.29e-11	0.65128	1	1	2.88e-06	Ubb	0	0
464	5.31e-11	3.47764	0.732	0.392	2.89e-06	Fkbp7	0	0
465	5.33e-11	4.73852	0.598	0.237	2.9e-06	Hand2os1	0	0
466	5.5e-11	4.46747	0.652	0.32	3e-06	Tmem132c	0	1
467	5.68e-11	3.3367	0.75	0.495	3.09e-06	Mpnd	0	0
468	5.8e-11	3.69166	0.589	0.227	3.16e-06	Arxes1	0	0
469	5.81e-11	3.07299	0.938	0.835	3.16e-06	Ugdh	0	0
470	6.11e-11	5.52081	0.625	0.278	3.33e-06	Igf1	0	0
471	6.42e-11	3.66583	0.705	0.381	3.49e-06	Gng2	0	0
472	6.42e-11	5.54636	0.821	0.753	3.5e-06	Col4a1	0	0
473	6.8e-11	4.99349	0.625	0.299	3.7e-06	Ddr2	0	0
474	6.95e-11	2.20373	0.929	0.835	3.78e-06	Lrp6	0	0
475	7.07e-11	1.59819	1	0.959	3.85e-06	Pcm1	0	0
476	7.66e-11	2.83259	0.804	0.608	4.17e-06	Arhgef12	0	0
477	7.86e-11	4.40335	0.661	0.381	4.28e-06	Armcx4	0	0
478	7.91e-11	3.8652	0.634	0.258	4.31e-06	Tmem176a	0	0
479	8.22e-11	5.66586	0.812	0.67	4.47e-06	Krt8	0	0
480	8.29e-11	3.26216	0.643	0.33	4.51e-06	Tspan5	0	0
481	8.45e-11	4.2283	0.688	0.392	4.6e-06	Ackr3	0	0
482	8.95e-11	4.32693	0.607	0.299	4.87e-06	Sgpl1	0	0
483	9.24e-11	1.40388	0.991	0.99	5.03e-06	Rbbp7	0	0
484	1.08e-10	2.94167	0.759	0.495	5.9e-06	Atat1	0	0
485	1.12e-10	2.8305	0.812	0.649	6.1e-06	Lix1l	0	0
486	1.13e-10	3.13006	0.92	0.866	6.16e-06	Fkbp9	0	1
487	1.16e-10	3.85505	0.536	0.155	6.31e-06	Pygo1	0	0
488	1.2e-10	3.98224	0.652	0.34	6.52e-06	B830012L14Rik	0	0
489	1.21e-10	3.57548	0.777	0.649	6.58e-06	Ttc28	0	0
490	1.3e-10	2.4897	0.866	0.763	7.08e-06	Tulp4	1	0
491	1.31e-10	3.88873	0.536	0.175	7.12e-06	Islr	0	1
492	1.34e-10	1.42282	0.991	0.938	7.28e-06	Crebbp	0	0
493	1.36e-10	4.71617	0.67	0.423	7.38e-06	Fat1	0	0
494	1.37e-10	3.87253	0.67	0.381	7.44e-06	Pard6g	0	0
495	1.4e-10	6.7715	0.964	0.959	7.62e-06	Acta2	0	0
496	1.42e-10	2.3998	0.911	0.897	7.71e-06	Fnbp1l	0	0
497	1.42e-10	3.15614	0.866	0.711	7.72e-06	Myadm	0	0
498	1.49e-10	3.50103	0.571	0.216	8.13e-06	Wdr86	0	0
499	1.51e-10	4.66412	0.589	0.247	8.24e-06	Asxl3	0	0
500	1.53e-10	4.16306	0.652	0.361	8.32e-06	Mxra8	0	1
501	1.53e-10	3.8429	0.634	0.32	8.34e-06	Lamb2	0	1
502	1.61e-10	4.61014	0.661	0.402	8.79e-06	Id4	1	0
503	1.72e-10	3.55117	0.509	0.124	9.39e-06	Fmod	0	1
504	2.01e-10	5.00194	0.643	0.33	1.1e-05	Pid1	0	0
505	2.02e-10	4.61967	0.589	0.227	1.1e-05	Tbx4	1	0
506	2.29e-10	4.04361	0.598	0.258	1.25e-05	Aff3	1	0
507	2.32e-10	3.90484	0.607	0.278	1.27e-05	Epn2	0	0
508	2.4e-10	1.29298	0.991	0.979	1.31e-05	B230219D22Rik	0	0
509	2.43e-10	2.42049	0.938	0.845	1.32e-05	Spin1	0	0
510	2.52e-10	4.42768	0.536	0.175	1.37e-05	Dsc2	0	1
511	2.54e-10	3.36265	0.741	0.495	1.38e-05	Hip1	0	0
512	2.61e-10	5.0786	0.571	0.237	1.42e-05	Sema3a	0	1
513	2.81e-10	3.36362	0.741	0.557	1.53e-05	Nectin3	0	0
514	2.87e-10	3.94267	0.554	0.206	1.56e-05	Mirg	0	0
515	3.01e-10	4.1661	0.643	0.34	1.64e-05	Hoxc10	1	0
516	3.18e-10	4.6847	0.58	0.258	1.73e-05	Stox2	0	0
517	3.3e-10	2.24226	0.446	0.082	1.8e-05	Igf2	0	0
518	3.32e-10	1.20353	1	1	1.81e-05	Arf4	0	0
519	3.35e-10	5.99639	0.714	0.588	1.82e-05	Pitx1	1	0
520	3.4e-10	3.47348	0.652	0.402	1.85e-05	Pth1r	0	1
521	3.5e-10	6.41891	0.759	0.608	1.91e-05	Dpysl3	0	0
522	3.53e-10	3.03847	0.786	0.608	1.92e-05	Ift74	0	0
523	3.73e-10	3.24115	0.688	0.423	2.03e-05	Pwwp3b	0	0
524	3.86e-10	5.03279	0.634	0.34	2.1e-05	Col9a1	0	0
525	3.91e-10	4.04987	0.58	0.237	2.13e-05	Gstm2	0	0
526	3.92e-10	5.05954	0.741	0.536	2.14e-05	Gm49708	0	0
527	3.93e-10	3.2707	0.705	0.412	2.14e-05	Ajuba	0	0
528	4.06e-10	3.65292	0.58	0.258	2.21e-05	Fat4	0	1
529	4.08e-10	3.46269	0.741	0.505	2.22e-05	Agrn	0	0
530	4.2e-10	2.66529	0.804	0.691	2.29e-05	Gtf2ird1	1	0
531	4.22e-10	4.68814	0.661	0.443	2.3e-05	Snhg18	0	0
532	4.49e-10	4.04823	0.643	0.392	2.45e-05	Gli2	1	0
533	4.59e-10	3.30128	0.723	0.443	2.5e-05	Zc2hc1a	0	0
534	4.73e-10	1.75669	0.982	0.959	2.57e-05	Ddx17	0	0
535	4.78e-10	4.70167	0.625	0.32	2.6e-05	Nrp2	0	1
536	4.98e-10	4.72015	0.643	0.361	2.71e-05	Hoxa10	1	0
537	5.07e-10	3.05496	0.714	0.474	2.76e-05	Tns1	0	0
538	5.09e-10	1.40106	1	0.99	2.77e-05	Gm10269	0	0
539	5.16e-10	4.00545	0.598	0.289	2.81e-05	Ift81	0	0
540	5.17e-10	4.91402	0.67	0.454	2.82e-05	Fbln2	0	1
541	5.31e-10	4.20931	0.607	0.299	2.89e-05	Fbxl7	0	0
542	5.67e-10	3.4643	0.482	0.124	3.09e-05	Dusp22	0	0
543	5.75e-10	1.86844	0.955	0.969	3.13e-05	Ube2b	0	0
544	5.86e-10	4.17552	0.688	0.536	3.19e-05	Sdc2	0	0
545	5.94e-10	3.30627	0.571	0.216	3.23e-05	Gprc5c	0	0
546	6e-10	3.90089	0.545	0.206	3.27e-05	Samd4	0	0
547	6.87e-10	3.69906	0.562	0.206	3.74e-05	Reck	0	1
548	6.97e-10	3.16213	0.705	0.402	3.8e-05	Map4k3	0	0
549	7.32e-10	1.61336	1	0.979	3.99e-05	Npc2	0	0
550	7.33e-10	3.23213	0.83	0.68	3.99e-05	Adgrl2	0	0
551	7.45e-10	2.94444	0.777	0.619	4.06e-05	Foxp4	1	0
552	7.64e-10	1.24198	0.982	1	4.16e-05	Atrx	0	0
553	7.64e-10	1.1725	1	1	4.16e-05	Tsc22d1	1	0
554	7.84e-10	4.67536	0.536	0.206	4.27e-05	Robo1	0	1
555	8.14e-10	4.18391	0.589	0.278	4.43e-05	Angptl2	0	1
556	8.15e-10	1.89944	0.973	0.948	4.44e-05	Rest	1	0
557	8.2e-10	3.07224	0.616	0.289	4.47e-05	Speg	0	0
558	9.05e-10	4.18993	0.527	0.186	4.93e-05	Srgap1	0	0
559	1.02e-09	3.72193	0.625	0.33	5.55e-05	Lats2	0	0
560	1.02e-09	3.54469	0.58	0.278	5.57e-05	Rara	1	0
561	1.03e-09	3.31406	0.875	0.67	5.62e-05	Smarca2	0	0
562	1.03e-09	3.47582	0.589	0.278	5.62e-05	Nek6	0	0
563	1.04e-09	2.26139	0.857	0.732	5.65e-05	Lpgat1	0	0
564	1.04e-09	3.38913	0.714	0.485	5.67e-05	Ctnnbip1	0	0
565	1.05e-09	3.41076	0.598	0.309	5.74e-05	Ror2	0	1
566	1.09e-09	4.1943	0.652	0.381	5.95e-05	Arhgap42	0	0
567	1.09e-09	2.52962	0.812	0.711	5.95e-05	Lamc1	0	1
568	1.13e-09	1.13549	1	1	6.14e-05	Wnk1	0	0
569	1.19e-09	0.796305	1	1	6.5e-05	Rps26	0	0
570	1.24e-09	2.28213	0.875	0.742	6.73e-05	Btg1	0	0
571	1.25e-09	4.66094	0.589	0.289	6.83e-05	Bgn	0	1
572	1.26e-09	0.999308	0.857	0.784	6.85e-05	Rbp1	0	0
573	1.26e-09	3.96953	0.473	0.124	6.86e-05	Pcsk5	0	0
574	1.27e-09	3.30085	0.643	0.351	6.94e-05	Rflnb	0	0
575	1.3e-09	1.18955	1	1	7.08e-05	Cbx5	0	0
576	1.31e-09	3.43936	0.554	0.237	7.15e-05	Fxyd6	0	0
577	1.32e-09	3.26073	0.75	0.536	7.19e-05	2310022B05Rik	0	0
578	1.51e-09	3.85351	0.741	0.577	8.23e-05	Frmd4a	0	0
579	1.53e-09	2.62229	0.554	0.227	8.32e-05	Sncaip	0	0
580	1.54e-09	4.71741	0.67	0.433	8.37e-05	Cpe	0	1
581	1.54e-09	3.93267	0.598	0.299	8.4e-05	Airn	0	0
582	1.54e-09	1.50987	0.982	0.979	8.4e-05	Srsf10	0	0
583	1.56e-09	3.57101	0.509	0.165	8.48e-05	Bmf	0	0
584	1.58e-09	3.85938	0.491	0.144	8.62e-05	Gm49266	0	0
585	1.6e-09	3.97884	0.545	0.206	8.73e-05	Ror1	0	1
586	1.7e-09	0.980292	1	0.99	9.28e-05	Ywhaq	0	0
587	1.71e-09	3.85833	0.562	0.227	9.31e-05	Hoxc9	1	0
588	1.72e-09	3.30232	0.723	0.485	9.34e-05	Bmp4	0	0
589	1.73e-09	0.520682	1	1	9.42e-05	Rps19	0	0
590	1.73e-09	4.05194	0.598	0.309	9.42e-05	Zfp521	1	0
591	1.94e-09	1.25895	1	1	0.000105442	Gm4149	0	0
592	1.95e-09	4.4522	0.545	0.206	0.000105925	Kcnk3	0	0
593	1.95e-09	2.51175	0.929	0.938	0.000106353	Atp2b1	0	0
594	2.04e-09	4.02648	0.58	0.278	0.000111075	Adam12	0	1
595	2.2e-09	0.772204	1	1	0.000119717	Tubb5	0	1
596	2.26e-09	4.28438	0.598	0.32	0.000122874	Hoxa9	1	0
597	2.26e-09	2.7588	0.839	0.773	0.000122881	Gstm5	0	0
598	2.3e-09	3.56693	0.705	0.454	0.000125077	Lifr	0	1
599	2.37e-09	4.73325	0.589	0.32	0.000129073	Mir100hg	0	0
600	2.41e-09	1.35751	0.991	0.99	0.000131179	Brd3	0	0
601	2.44e-09	4.44567	0.616	0.361	0.00013307	AW551984	0	0
602	2.5e-09	4.10892	0.545	0.227	0.000136151	Greb1	0	0
603	2.58e-09	3.58687	0.643	0.402	0.000140722	Dlc1	0	0
604	2.6e-09	2.39761	0.866	0.887	0.000141715	Foxn3	1	0
605	2.64e-09	2.63339	0.857	0.701	0.000143751	Adgrl1	0	0
606	2.68e-09	2.55398	0.804	0.629	0.000146014	Ppp2r3a	0	0
607	2.8e-09	4.41812	0.527	0.206	0.000152627	Adgrl3	0	0
608	3.01e-09	4.17426	0.625	0.371	0.000163695	Arl4c	0	0
609	3.14e-09	4.29938	0.607	0.351	0.000171084	Rnf144a	0	0
610	3.32e-09	3.82189	0.545	0.227	0.000181025	Cdon	0	1
611	3.44e-09	5.38038	0.696	0.515	0.000187108	Adamts9	0	0
612	3.5e-09	2.20518	0.839	0.711	0.000190658	Bod1	0	0
613	3.64e-09	4.05861	0.661	0.433	0.000198321	Cdk14	0	0
614	3.69e-09	1.2332	1	1	0.000200889	Hmgb1	1	0
615	3.74e-09	4.07997	0.688	0.526	0.000203905	Tns3	0	0
616	3.78e-09	3.67662	0.598	0.289	0.000205904	Efnb3	0	1
617	3.81e-09	3.55648	0.589	0.299	0.000207471	Fkbp14	0	0
618	3.82e-09	2.88088	0.723	0.495	0.000207784	Zc3hav1l	0	0
619	4.06e-09	4.63223	0.607	0.371	0.000221085	Fam135a	0	0
620	4.11e-09	2.62812	0.429	0.082	0.00022394	Hoxd3os1	0	0
621	4.14e-09	3.24061	0.804	0.701	0.000225459	Mfge8	0	1
622	4.15e-09	1.41622	0.991	0.99	0.000226029	Smarce1	1	0
623	4.38e-09	3.43874	0.696	0.515	0.000238593	Egln1	0	0
624	4.43e-09	3.86066	0.679	0.485	0.000241502	Igsf3	0	1
625	4.54e-09	4.10534	0.527	0.196	0.00024744	Has2	0	0
626	4.58e-09	4.39578	0.75	0.598	0.000249198	Lsp1	0	0
627	4.81e-09	3.23464	0.786	0.588	0.000261688	Zcchc24	0	0
628	4.9e-09	2.9785	0.696	0.433	0.000266949	Efna5	0	0
629	4.98e-09	2.41417	0.795	0.577	0.000271004	Arxes2	0	0
630	5.42e-09	3.53314	0.616	0.351	0.000294975	Palm	0	0
631	5.5e-09	4.01368	0.509	0.186	0.000299403	Smtnl2	0	0
632	5.75e-09	4.26797	0.545	0.227	0.000313083	Prtg	0	1
633	5.95e-09	4.36791	0.536	0.216	0.000324126	Pmepa1	0	0
634	6.02e-09	4.51297	0.545	0.237	0.000327578	Trib2	0	0
635	6.03e-09	3.13982	0.491	0.155	0.000328422	Heph	0	1
636	6.07e-09	2.36705	0.92	0.866	0.000330291	Strbp	0	0
637	6.09e-09	3.70274	0.545	0.247	0.000331506	Antxr1	0	1
638	6.1e-09	2.26691	0.92	0.887	0.00033196	Klhdc2	0	0
639	6.25e-09	4.81239	0.562	0.268	0.000340265	Sulf1	0	1
640	6.86e-09	3.46068	0.812	0.68	0.000373338	Tubb6	0	1
641	7.21e-09	5.30844	0.67	0.454	0.00039276	Flrt2	0	0
642	7.26e-09	2.30796	0.768	0.557	0.000395573	Kif3a	0	0
643	7.93e-09	1.87848	0.946	0.918	0.000431688	Ash1l	0	0
644	8.07e-09	3.51611	0.491	0.165	0.000439436	Nlgn2	0	1
645	8.07e-09	3.3676	0.679	0.454	0.000439692	2610008E11Rik	1	0
646	8.63e-09	1.65738	0.955	0.959	0.000470142	Bpnt2	0	0
647	8.75e-09	0.488588	0.152	0.557	0.000476277	Socs2	0	0
648	9.13e-09	4.17592	0.554	0.258	0.000497299	Bach2	1	0
649	9.29e-09	3.89269	0.607	0.32	0.00050568	Sntb2	0	0
650	9.68e-09	6.07142	0.759	0.701	0.000527076	Col6a3	0	0
651	9.81e-09	1.86504	0.938	0.835	0.000534278	Btbd7	0	0
652	1.03e-08	2.93738	0.536	0.206	0.000560155	Zfp423	1	0
653	1.04e-08	2.83924	0.67	0.371	0.000563995	Pik3c2a	0	0
654	1.08e-08	1.20543	0.196	0.588	0.000587896	Plvap	0	0
655	1.1e-08	2.50122	0.991	0.969	0.0005965	Gm10800	0	0
656	1.16e-08	2.64901	0.795	0.639	0.000631987	Bri3	0	0
657	1.17e-08	4.49719	0.589	0.32	0.000639616	Wnt5a	0	1
658	1.18e-08	2.67148	0.777	0.567	0.00063988	Zbed6	1	0
659	1.23e-08	5.03227	0.634	0.402	0.000672024	Tmem108	0	1
660	1.26e-08	3.88362	0.616	0.392	0.000685466	Hand2	1	0
661	1.27e-08	2.45784	0.786	0.629	0.000691589	Raph1	0	0
662	1.29e-08	3.53968	0.446	0.124	0.000702367	Sspn	0	0
663	1.33e-08	1.20379	1	0.938	0.000724757	Eif4a2	0	0
664	1.34e-08	2.33565	0.839	0.814	0.000731555	Wwc2	0	0
665	1.35e-08	3.89468	0.473	0.155	0.000735188	Axin2	0	0
666	1.37e-08	3.66469	0.732	0.598	0.000745363	Ghr	0	0
667	1.4e-08	2.389	0.875	0.814	0.000760473	Sox12	1	0
668	1.46e-08	1.65618	0.929	0.959	0.000793836	Rala	0	0
669	1.48e-08	3.65908	0.616	0.351	0.000804695	Me1	0	0
670	1.49e-08	3.6106	0.643	0.371	0.000812679	Pabpc4l	0	0
671	1.53e-08	3.58488	0.607	0.351	0.000834825	Chst14	0	0
672	1.55e-08	3.71029	0.652	0.381	0.000843079	Hunk	0	0
673	1.56e-08	1.66623	0.929	0.969	0.000849311	Idh2	0	0
674	1.65e-08	2.67768	0.857	0.804	0.000900617	Slc39a10	0	1
675	1.67e-08	0.702518	1	1	0.00091005	mt-Rnr2	0	0
676	1.69e-08	2.9311	0.473	0.155	0.000920479	Niban2	0	0
677	1.88e-08	5.06952	0.661	0.423	0.00102342	Epha4	0	1
678	1.98e-08	4.55554	0.688	0.526	0.00107735	Fblim1	0	0
679	2.06e-08	3.80218	0.589	0.34	0.00112234	Nav2	0	0
680	2.12e-08	3.65333	0.455	0.134	0.00115394	Mb21d2	0	0
681	2.14e-08	2.82762	0.732	0.577	0.001166	Ptpn13	0	0
682	2.23e-08	1.87426	0.384	0.072	0.00121477	Nid2	0	1
683	2.26e-08	3.25094	0.357	0.052	0.00123174	Klf12	1	0
684	2.3e-08	3.40381	0.545	0.247	0.00125494	Slc22a17	0	0
685	2.32e-08	3.06004	0.509	0.196	0.00126511	Zfp711	1	0
686	2.41e-08	1.86959	0.929	0.928	0.00131123	Ddah2	0	0
687	2.45e-08	1.41812	0.973	0.959	0.0013357	Hdac2	0	0
688	2.47e-08	6.00434	0.688	0.567	0.00134434	Dkk2	0	0
689	2.51e-08	3.97682	0.589	0.33	0.00136542	Tacc2	0	0
690	2.54e-08	2.64646	0.804	0.598	0.00138347	Plekhg2	0	0
691	2.6e-08	3.83082	0.455	0.144	0.00141642	Fignl2	0	0
692	2.66e-08	3.90954	0.554	0.268	0.00144622	C230071H17Rik	0	0
693	2.71e-08	2.9874	0.464	0.144	0.00147369	Shisa4	0	0
694	2.77e-08	2.35507	0.527	0.227	0.0015076	Msi1	0	0
695	2.8e-08	3.17282	0.75	0.588	0.00152317	Lgr4	0	1
696	2.98e-08	5.24983	0.571	0.299	0.00162188	Hoxc8	1	0
697	2.98e-08	2.74718	0.527	0.216	0.00162497	Traf4	0	0
698	3.42e-08	3.26255	0.482	0.175	0.0018637	Antxr2	0	1
699	3.42e-08	3.54637	0.491	0.186	0.00186401	Cacnb3	0	0
700	3.46e-08	2.3835	0.679	0.423	0.00188284	Bcar1	0	0
701	3.53e-08	3.14642	0.429	0.124	0.00192239	Ank2	0	1
702	3.74e-08	3.26634	0.714	0.536	0.00203879	Clip1	0	0
703	3.75e-08	3.86774	0.455	0.144	0.0020441	Hapln1	0	0
704	3.96e-08	3.36322	0.464	0.144	0.00215568	Plxna3	0	0
705	4.05e-08	3.68893	0.598	0.351	0.00220472	Cbx2	0	0
706	4.46e-08	3.22163	0.5	0.206	0.00242911	Arhgef10	0	0
707	4.48e-08	0.847495	1	1	0.00243709	Prrc2c	0	0
708	4.51e-08	5.86918	0.652	0.454	0.00245387	Tril	0	0
709	4.52e-08	3.04939	0.661	0.464	0.00246302	Arhgap35	0	0
710	4.58e-08	4.03824	0.732	0.588	0.00249452	Twist1	1	0
711	4.78e-08	2.95766	0.482	0.186	0.00260403	Rnf122	0	0
712	4.85e-08	4.13606	0.545	0.299	0.00264136	Slc8a1	0	1
713	4.88e-08	0.851152	0.321	0.68	0.00265613	Gata2	1	0
714	5.03e-08	2.96072	0.562	0.289	0.0027399	Rassf8	0	0
715	5.18e-08	3.00731	0.562	0.289	0.00281903	Wtip	0	0
716	5.22e-08	2.14268	0.839	0.814	0.00284301	Spg20	0	0
717	5.52e-08	4.47861	0.589	0.371	0.00300862	Prrx2	1	0
718	5.76e-08	3.23167	0.723	0.577	0.00313932	Obsl1	0	0
719	6.01e-08	1.49709	0.964	0.948	0.00327373	Ehmt1	0	0
720	6.09e-08	1.44083	0.964	0.969	0.00331809	Glg1	0	1
721	6.19e-08	1.97802	0.911	0.856	0.00337206	Ube2h	0	0
722	6.62e-08	4.03695	0.571	0.32	0.00360644	Nfatc4	1	0
723	7.35e-08	3.23198	0.491	0.206	0.00400305	Cpq	0	0
724	7.45e-08	2.71039	0.536	0.258	0.00405912	Slc37a3	0	0
725	7.52e-08	1.46638	0.973	0.948	0.00409576	Ctdsp2	0	0
726	7.56e-08	4.53565	0.562	0.33	0.00411716	Trps1	1	0
727	7.61e-08	4.57855	0.58	0.361	0.00414614	Etl4	0	0
728	7.61e-08	4.71352	0.589	0.34	0.00414667	Msx1	1	0
729	7.66e-08	1.46024	0.964	0.948	0.00417326	Sp3	1	0
730	7.79e-08	3.36948	0.58	0.381	0.00424237	Fndc4	0	1
731	8.21e-08	2.91921	0.58	0.32	0.00446892	Gulp1	0	0
732	8.48e-08	2.70706	0.295	0.021	0.00461666	Xylt1	0	0
733	8.53e-08	2.51803	0.625	0.392	0.00464264	Zfp395	1	0
734	8.66e-08	1.54833	0.946	0.907	0.0047183	Cdk2ap1	0	0
735	8.84e-08	2.23623	0.366	0.072	0.0048122	Dync2li1	0	0
736	8.85e-08	1.71153	0.938	0.948	0.0048217	Mettl9	0	1
737	9.42e-08	5.39432	0.473	0.186	0.00512894	Slit2	0	1
738	9.68e-08	3.17475	0.714	0.515	0.00527292	Flnb	0	0
739	9.82e-08	1.08618	0.991	0.99	0.00534993	Hsbp1	0	0
740	1.03e-07	3.6912	0.455	0.165	0.00563241	Uggt2	0	0
741	1.04e-07	3.89584	0.589	0.33	0.00568018	Znrf3	0	0
742	1.05e-07	1.64498	0.991	1	0.00573433	Ogt	0	0
743	1.16e-07	1.73622	0.92	0.979	0.00632816	Rbms1	0	0
744	1.18e-07	3.14551	0.616	0.402	0.00640359	Smad1	1	0
745	1.24e-07	2.84782	0.554	0.299	0.00677679	Ttc8	0	0
746	1.29e-07	1.03391	0.991	0.979	0.0070103	Hnrnpr	0	0
747	1.33e-07	2.66972	0.429	0.124	0.00724923	Alx4	1	0
748	1.34e-07	3.34246	0.438	0.155	0.00730041	Glis2	1	0
749	1.35e-07	3.38395	0.482	0.196	0.00735842	Gm42993	0	0
750	1.36e-07	5.64613	0.688	0.495	0.00743187	Ccn4	0	0
751	1.37e-07	3.46999	0.518	0.237	0.00745563	Mfhas1	0	0
752	1.38e-07	4.49661	0.598	0.371	0.0075039	Col4a6	0	0
753	1.4e-07	1.76505	0.848	0.825	0.00760941	Faf2	0	0
754	1.51e-07	4.38127	0.518	0.258	0.00820996	Zfpm2	1	0
755	1.55e-07	4.49169	0.634	0.423	0.00841593	Hand1	1	0
756	1.56e-07	3.26451	0.455	0.165	0.00847142	Prickle2	0	0
757	1.56e-07	5.98548	0.67	0.557	0.00850142	Foxp2	1	0
758	1.57e-07	1.71321	0.929	0.887	0.00857492	Chd6	0	0
759	1.6e-07	3.31365	0.491	0.206	0.00870969	Tgif1	1	0
760	1.61e-07	2.31485	0.893	0.866	0.0087803	Nfat5	1	0
761	1.61e-07	2.65742	0.839	0.691	0.00878902	Usp11	0	0
762	1.72e-07	3.63685	0.58	0.32	0.00935346	Acvr1	0	1
763	1.75e-07	3.11439	0.67	0.546	0.00953795	Dact3	0	0
764	1.78e-07	3.57813	0.482	0.227	0.00967272	D630045J12Rik	1	0
765	1.78e-07	1.91342	0.83	0.753	0.00969925	Oaz2	0	0
766	1.79e-07	3.54432	0.536	0.258	0.00974297	Hdac7	0	0
767	1.82e-07	2.11263	0.884	0.835	0.00992919	Baz2b	1	0
768	1.87e-07	2.83502	0.705	0.557	0.0102083	Map4k5	0	0
769	1.91e-07	2.64047	0.545	0.278	0.010415	Mex3d	0	0
770	1.92e-07	3.19642	0.304	0.031	0.0104525	Nhs	0	0
771	1.96e-07	4.28431	0.705	0.598	0.0106514	Crip2	0	0
772	2.01e-07	3.10315	0.518	0.237	0.0109232	Rilpl1	0	0
773	2.04e-07	4.10734	0.58	0.33	0.0110886	Col26a1	0	0
774	2.07e-07	3.96342	0.455	0.165	0.0112535	Edil3	0	0
775	2.08e-07	2.96262	0.518	0.258	0.0113335	Ncs1	0	0
776	2.11e-07	3.23529	0.545	0.309	0.0114926	Sestd1	0	0
777	2.15e-07	3.20798	0.643	0.464	0.0117247	Laptm4b	0	0
778	2.19e-07	3.59681	0.411	0.124	0.0119076	Spaca6	0	0
779	2.24e-07	3.61787	0.554	0.299	0.0122171	Sall2	1	0
780	2.26e-07	3.15319	0.384	0.103	0.0123325	Zfp37	1	0
781	2.28e-07	1.52667	0.902	0.856	0.012413	Ptprf	0	1
782	2.3e-07	5.08191	0.607	0.412	0.0125435	Alcam	0	1
783	2.36e-07	2.48813	0.589	0.289	0.0128255	Gorab	0	0
784	2.49e-07	3.68309	0.509	0.247	0.0135714	B4galt6	0	0
785	2.6e-07	2.87242	0.723	0.536	0.0141666	Notch2	0	1
786	2.61e-07	2.24349	0.821	0.814	0.0142349	Fam168b	0	0
787	2.62e-07	2.68372	0.714	0.546	0.0142556	Cbr1	0	0
788	2.69e-07	4.15205	0.554	0.33	0.014666	Emp2	0	1
789	2.75e-07	2.97756	0.536	0.258	0.014955	Stk39	0	0
790	2.83e-07	2.81748	0.411	0.134	0.0153887	Tead3	1	0
791	2.84e-07	1.57377	0.571	0.309	0.0154715	Gm7665	0	0
792	2.85e-07	3.61849	0.5	0.247	0.0155053	Large1	0	0
793	2.86e-07	1.15111	0.259	0.01	0.0155777	Cacna1h	0	0
794	2.89e-07	2.75228	0.464	0.186	0.0157187	Hoxc4	1	0
795	2.97e-07	3.63842	0.357	0.082	0.0161996	Gm36963	0	0
796	3.03e-07	5.08379	0.625	0.392	0.0164728	Crabp1	0	0
797	3.17e-07	1.39099	0.982	0.959	0.0172422	Pgrmc1	0	0
798	3.21e-07	3.12169	0.643	0.485	0.0174987	Cmtm7	0	0
799	3.22e-07	0.463415	0.259	0.01	0.0175585	Plp2	0	0
800	3.34e-07	5.05805	0.482	0.216	0.0181956	Dclk1	0	0
801	3.44e-07	1.6963	1	0.907	0.0187559	Rfc1	0	0
802	3.53e-07	1.73337	0.375	0.093	0.0192164	Eml1	0	0
803	3.53e-07	0.599531	1	1	0.019236	Calm2	0	0
804	3.58e-07	1.23201	0.991	1	0.0194701	Rab2a	0	0
805	3.69e-07	2.29228	0.821	0.701	0.0201101	Slc39a6	0	1
806	3.7e-07	2.2881	0.83	0.804	0.0201483	Itm2c	0	0
807	3.72e-07	3.68685	0.527	0.278	0.0202583	Pdpn	0	1
808	3.73e-07	1.46643	0.973	0.99	0.0203096	Rsrp1	0	0
809	3.76e-07	4.17871	0.473	0.216	0.0204576	Prss23	0	1
810	3.76e-07	3.53006	0.545	0.299	0.020465	Cdh3	0	1
811	3.78e-07	2.3698	0.705	0.515	0.0205582	Ly6e	0	0
812	3.87e-07	3.28285	0.366	0.093	0.0211008	Vcam1	0	1
813	4.02e-07	1.87989	0.866	0.794	0.0219174	Srpk2	0	0
814	4.08e-07	0.657441	1	1	0.0222339	mt-Rnr1	0	0
815	4.1e-07	3.55988	0.625	0.443	0.0223097	Yes1	0	0
816	4.25e-07	3.46537	0.536	0.299	0.0231568	Kdelr3	0	0
817	4.28e-07	3.77468	0.634	0.454	0.0232817	Nkd1	0	0
818	4.28e-07	3.59313	0.616	0.443	0.0233048	Ldb2	0	0
819	4.28e-07	3.51663	0.616	0.464	0.0233124	Afap1	0	0
820	4.32e-07	2.41154	0.518	0.258	0.0235135	Tnfrsf1a	0	0
821	4.34e-07	3.66205	0.366	0.093	0.0236164	Pcdh10	0	0
822	4.37e-07	1.97235	0.911	0.825	0.0237905	Epb41l2	0	0
823	4.43e-07	2.58515	0.768	0.649	0.0241293	Vegfb	0	0
824	4.6e-07	3.36441	0.232	0	0.0250552	Cntn4	0	0
825	4.89e-07	2.6027	0.286	0.031	0.0266458	Mertk	0	1
826	5.01e-07	0.888379	1	0.99	0.0272636	Hmgn2	0	0
827	5.04e-07	5.37419	0.688	0.567	0.0274346	S100a6	0	0
828	5.28e-07	0.469103	0.429	0.804	0.028738	Rabepk	0	0
829	5.41e-07	1.14326	0.973	0.948	0.0294419	Pdcd4	0	0
830	5.48e-07	3.37469	0.393	0.124	0.0298294	B930095G15Rik	0	0
831	5.68e-07	2.56153	0.652	0.495	0.0309114	Acvr2b	0	1
832	5.68e-07	2.40887	0.83	0.866	0.0309323	Tle3	0	0
833	5.79e-07	5.12932	0.643	0.474	0.0315037	Crabp2	0	0
834	5.79e-07	1.68907	0.884	0.876	0.0315082	Med10	0	0
835	5.79e-07	4.7953	0.527	0.299	0.0315189	Limch1	0	0
836	5.99e-07	2.7889	0.786	0.68	0.0326308	Plekha5	0	0
837	6.14e-07	3.13157	0.536	0.309	0.0334207	Rnf217	0	0
838	6.3e-07	2.36626	0.429	0.155	0.0343143	Phlda3	0	0
839	6.41e-07	3.25229	0.571	0.351	0.0349314	Fndc3c1	0	0
840	6.47e-07	4.15906	0.634	0.485	0.0352198	Bcl11a	1	0
841	6.81e-07	2.12372	0.58	0.33	0.0371017	Ccdc112	0	0
842	7.12e-07	3.1243	0.455	0.186	0.038777	Gm2a	0	0
843	7.17e-07	2.15026	0.589	0.34	0.0390521	Nicn1	0	0
844	7.19e-07	3.05468	0.652	0.474	0.0391314	Ube2e2	0	0
845	7.39e-07	2.66746	0.357	0.082	0.0402632	Kirrel	0	1
846	7.41e-07	2.34271	0.839	0.784	0.0403257	Cand2	0	0
847	7.44e-07	4.0943	0.679	0.515	0.0404925	Col4a2	0	0
848	7.6e-07	3.09165	0.482	0.216	0.0413747	Ccl27a	0	0
849	7.63e-07	1.208	0.991	0.99	0.0415401	Hp1bp3	0	0
850	7.76e-07	2.85272	0.518	0.247	0.0422639	Bcl9l	0	0
851	7.95e-07	0.898668	0.991	1	0.0432864	Fubp1	0	0
852	8e-07	3.46842	0.348	0.082	0.0435644	Bend5	0	0
853	9.41e-07	4.07377	0.5	0.258	0.0512645	Hoxa5	1	0
854	9.59e-07	3.1348	0.429	0.155	0.0522356	Spin2c	0	0
855	1e-06	3.81114	0.616	0.443	0.05444	Sh3pxd2b	0	0
856	1.03e-06	1.59759	0.911	0.918	0.0562017	Wsb1	0	0
857	1.05e-06	0.699838	1	1	0.0573102	Srrm2	0	0
858	1.06e-06	4.35971	0.598	0.423	0.0575284	Cachd1	0	1
859	1.06e-06	3.23643	0.545	0.299	0.0577177	Apbb1	0	0
860	1.06e-06	3.84985	0.705	0.557	0.0577931	Lbh	0	0
861	1.07e-06	2.29792	0.679	0.433	0.0582005	1110051M20Rik	0	0
862	1.08e-06	0.586942	1	1	0.0586585	Rbm39	0	0
863	1.09e-06	2.80894	0.732	0.567	0.0594174	Agap1	0	0
864	1.1e-06	0.564781	1	1	0.0600373	Son	1	0
865	1.13e-06	3.29673	0.598	0.402	0.0613996	Kank2	0	0
866	1.17e-06	1.93278	0.911	0.907	0.0637742	Kif1b	0	0
867	1.23e-06	2.8138	0.652	0.402	0.0670291	Akap7	0	0
868	1.26e-06	3.02511	0.571	0.371	0.0685168	Six5	1	0
869	1.27e-06	3.13878	0.339	0.082	0.069065	Kcnk2	0	0
870	1.27e-06	2.47862	0.438	0.186	0.0691383	Lrfn4	0	1
871	1.33e-06	3.65741	0.348	0.093	0.0723031	Tbx2	1	0
872	1.35e-06	3.18641	0.402	0.144	0.0733001	Rragd	0	0
873	1.4e-06	4.40077	0.634	0.474	0.0763479	Dsp	0	0
874	1.42e-06	2.14748	0.884	0.804	0.0771735	Smad5	1	0
875	1.42e-06	1.14752	0.991	0.979	0.0774142	Fxr1	0	0
876	1.43e-06	2.58234	0.509	0.247	0.0777084	Irak1bp1	0	0
877	1.43e-06	3.74639	0.589	0.34	0.0781028	Cped1	0	0
878	1.52e-06	3.29998	0.473	0.237	0.0827052	Cep85l	0	0
879	1.55e-06	1.77642	0.893	0.804	0.0844584	Abl1	0	0
880	1.56e-06	3.15193	0.402	0.144	0.084717	Col27a1	0	0
881	1.57e-06	3.25832	0.33	0.072	0.0852281	Prrg3	0	0
882	1.57e-06	2.00305	0.777	0.629	0.0856597	Twsg1	0	0
883	1.58e-06	1.45633	0.929	0.907	0.0862736	Prrc2b	0	0
884	1.59e-06	3.65325	0.598	0.464	0.0864748	1700025G04Rik	0	0
885	1.63e-06	4.38311	0.509	0.247	0.0885572	Sox9	1	0
886	1.63e-06	2.56524	0.804	0.742	0.0889263	Eva1b	0	0
887	1.64e-06	1.40407	0.973	0.948	0.0892909	9530068E07Rik	0	0
888	1.65e-06	0.616156	0.098	0.381	0.0899308	Oxsm	0	0
889	1.67e-06	4.05048	0.571	0.392	0.0907157	Smoc2	0	0
890	1.68e-06	3.23851	0.473	0.227	0.0912377	Cpm	0	1
891	1.69e-06	2.35474	0.848	0.763	0.092124	Itgav	0	1
892	1.69e-06	3.99666	0.571	0.371	0.0922695	Pdlim4	0	0
893	1.7e-06	4.00624	0.473	0.216	0.0927783	Cxxc4	0	0
894	1.75e-06	1.26538	0.955	0.959	0.0950542	Cdc26	0	0
895	1.75e-06	3.93087	0.536	0.32	0.095307	Timp1	0	1
896	1.76e-06	4.14711	0.536	0.299	0.0956192	Foxf1	1	0
897	1.87e-06	3.29999	0.759	0.711	0.101851	Man1a	0	0
898	1.93e-06	3.3071	0.893	0.804	0.104948	Plpp3	0	0
899	1.94e-06	2.56381	0.75	0.639	0.10588	Bcl7c	0	0
900	1.97e-06	2.95243	0.429	0.165	0.107456	Lypd6	0	0
901	2.03e-06	0.963745	1	1	0.110308	Gm10076	0	0
902	2.03e-06	1.59491	0.911	0.907	0.110588	Kdm6b	0	0
903	2.11e-06	1.84256	0.884	0.804	0.115148	Zmym2	0	0
904	2.12e-06	2.03677	0.33	0.072	0.115466	Baiap2l1	0	0
905	2.33e-06	2.78193	0.723	0.588	0.126685	Cdc42ep4	0	0
906	2.35e-06	0.804679	1	1	0.127779	Sfr1	0	0
907	2.35e-06	2.12598	0.812	0.784	0.127974	Cdip1	1	0
908	2.36e-06	3.93781	0.482	0.258	0.128273	Clmn	0	0
909	2.36e-06	3.35566	0.375	0.124	0.128685	Map1a	0	0
910	2.36e-06	4.8141	0.509	0.278	0.128721	Abi3bp	0	0
911	2.41e-06	3.51794	0.473	0.237	0.131248	Fcgrt	0	1
912	2.44e-06	1.66366	0.884	0.897	0.133118	Tspan6	0	1
913	2.47e-06	2.00406	0.312	0.062	0.134369	Scube3	0	1
914	2.51e-06	2.5102	0.205	0	0.136922	A230057D06Rik	0	0
915	2.57e-06	2.85807	0.42	0.186	0.139965	Svep1	0	1
916	2.58e-06	1.92359	0.304	0.062	0.140239	Lrp3	0	0
917	2.63e-06	3.5484	0.393	0.144	0.143462	Rgmb	0	0
918	2.64e-06	3.23017	0.562	0.371	0.143519	Lgmn	0	0
919	2.64e-06	2.23923	0.571	0.351	0.143604	Poglut3	0	0
920	2.66e-06	1.6887	0.304	0.062	0.144902	Hoxa11	1	0
921	2.67e-06	3.64595	0.482	0.237	0.145386	Olfm1	0	1
922	2.68e-06	1.98646	0.92	0.845	0.146164	Acat2	0	0
923	2.72e-06	3.06827	0.679	0.588	0.148272	Acsl3	0	0
924	2.72e-06	2.2311	0.259	0.031	0.148316	Mir763	0	0
925	2.76e-06	1.09028	0.991	0.99	0.150397	Slc38a2	0	1
926	2.88e-06	2.72358	0.446	0.186	0.156594	Zfp799	1	0
927	2.92e-06	2.98016	0.384	0.134	0.159042	Numbl	0	0
928	2.93e-06	1.09956	0.08	0.351	0.159756	Gm29170	0	0
929	2.95e-06	3.16733	0.438	0.196	0.160856	Epb41l1	0	0
930	2.98e-06	1.33379	0.884	0.763	0.16227	Cfap20	0	0
931	2.99e-06	3.02922	0.652	0.454	0.163027	Ets2	1	0
932	3.04e-06	1.74273	0.938	0.928	0.165756	Cd164	0	1
933	3.1e-06	2.29673	0.339	0.082	0.168591	Trim45	0	0
934	3.11e-06	3.1573	0.812	0.763	0.169117	Ppfibp1	0	0
935	3.12e-06	0.717152	0.116	0.412	0.169646	Layn	0	0
936	3.26e-06	3.66272	0.536	0.351	0.177403	Mcc	0	0
937	3.27e-06	1.10656	0.991	0.99	0.177818	Gm8186	0	0
938	3.27e-06	1.59122	0.893	0.887	0.178117	Elp1	0	0
939	3.3e-06	2.84339	0.312	0.072	0.17944	Tmem252	0	0
940	3.32e-06	0.275985	0.188	0.515	0.180743	Epha1	0	1
941	3.33e-06	2.77148	0.759	0.784	0.18119	Dusp1	0	0
942	3.38e-06	1.06764	0.991	0.969	0.183838	Uqcc2	0	0
943	3.43e-06	4.47379	0.491	0.268	0.186538	Creb5	1	0
944	3.43e-06	3.14006	0.536	0.34	0.186559	Chpf	0	0
945	3.44e-06	3.1831	0.473	0.258	0.187317	Meis3	1	0
946	3.46e-06	2.62284	0.679	0.495	0.188515	Lhfp	0	0
947	3.48e-06	1.97513	0.92	0.897	0.189536	Cbfb	1	0
948	3.49e-06	1.50701	0.438	0.186	0.190096	Tmed1	0	0
949	3.51e-06	3.19056	0.304	0.062	0.191015	Map2	0	0
950	3.58e-06	2.56796	0.839	0.753	0.194966	Cd2ap	0	0
951	3.6e-06	2.23718	0.482	0.227	0.196199	Fam234a	0	0
952	3.64e-06	1.35408	0.902	0.969	0.198035	Mrpl52	0	0
953	3.69e-06	3.31693	0.509	0.289	0.200805	Ephb2	0	1
954	3.76e-06	2.66161	0.357	0.113	0.204864	Ephb3	0	1
955	3.79e-06	1.27412	1	0.969	0.206541	Fkbp3	0	0
956	3.8e-06	3.17514	0.464	0.227	0.206925	Dzip1	0	0
957	3.92e-06	2.40983	0.732	0.649	0.213276	Asph	0	0
958	3.92e-06	0.853884	1	1	0.21351	Ddb1	0	0
959	4.06e-06	2.06898	0.518	0.299	0.220952	Gcat	0	0
960	4.07e-06	2.08844	0.848	0.794	0.221728	Zfp740	1	0
961	4.15e-06	1.89076	0.857	0.649	0.226154	Trim59	0	0
962	4.17e-06	1.95418	0.812	0.732	0.227014	Cibar1	0	0
963	4.26e-06	2.80302	0.438	0.186	0.232205	Slc49a4	0	0
964	4.28e-06	2.67171	0.679	0.546	0.233162	Zfp945	1	0
965	4.32e-06	4.3395	0.482	0.278	0.235474	Nuak1	0	0
966	4.33e-06	0.872837	1	1	0.235774	Septin7	0	0
967	4.4e-06	3.32837	0.991	0.99	0.239693	Fos	1	0
968	4.41e-06	2.67658	0.705	0.66	0.240315	Spg21	0	0
969	4.59e-06	2.76165	0.312	0.072	0.249964	Diaph2	0	0
970	4.68e-06	1.24325	0.982	0.99	0.254604	Macroh2a1	0	0
971	4.99e-06	0.713039	1	1	0.271897	Gas5	0	0
972	5e-06	2.42903	0.473	0.227	0.272528	Magi1	0	0
973	5.09e-06	1.683	0.821	0.66	0.277065	Praf2	0	0
974	5.12e-06	2.7097	0.312	0.072	0.278884	Garnl3	0	0
975	5.19e-06	2.28068	0.741	0.557	0.282382	Rbbp9	0	0
976	5.33e-06	1.20875	0.982	0.969	0.290263	Pum1	0	0
977	5.45e-06	3.71707	0.491	0.268	0.296581	Zadh2	0	0
978	5.54e-06	4.39698	0.527	0.361	0.301542	Prdm6	1	0
979	5.54e-06	1.78497	0.741	0.557	0.301883	Dtx3	0	0
980	5.58e-06	1.47381	0.759	0.68	0.303993	Grcc10	0	0
981	5.62e-06	4.20099	0.58	0.433	0.306215	Dst	0	0
982	5.63e-06	0.651435	1	1	0.306549	H3f3a	0	0
983	5.65e-06	1.86639	0.795	0.68	0.307762	Selenon	0	0
984	5.81e-06	2.74224	0.634	0.443	0.316384	Ect2	0	0
985	5.83e-06	2.5689	0.634	0.505	0.317291	Rbms2	0	0
986	5.85e-06	3.54448	0.375	0.134	0.318606	Tmem45a	0	0
987	5.87e-06	2.27958	0.714	0.546	0.319908	Tmem65	0	0
988	5.92e-06	2.05308	0.893	0.887	0.322561	Cwf19l2	0	0
989	6.11e-06	1.55067	0.973	0.969	0.332475	Ago2	0	0
990	6.16e-06	3.11225	0.42	0.186	0.335558	Egflam	0	0
991	6.28e-06	3.52876	0.536	0.361	0.342213	Ldlrad3	0	0
992	6.31e-06	4.44891	0.795	0.68	0.343356	Parm1	0	0
993	6.31e-06	3.8237	0.589	0.433	0.343844	Hmcn1	0	0
994	6.37e-06	2.53232	0.714	0.588	0.34673	Hdac4	0	0
995	6.37e-06	2.9947	0.518	0.299	0.347065	Cd276	0	1
996	6.54e-06	3.85475	0.491	0.289	0.356255	Zfp334	1	0
997	6.56e-06	2.15532	0.304	0.072	0.357464	Slc39a14	0	1
998	6.67e-06	0.558065	0.384	0.691	0.363481	Hba-a1	0	0
999	6.77e-06	2.75519	0.312	0.072	0.368702	A830082K12Rik	0	0
1000	6.91e-06	3.12682	0.768	0.722	0.376391	Pea15a	0	0
1001	7.05e-06	3.21243	0.616	0.464	0.383808	Colgalt1	0	0
1002	7.19e-06	3.69504	0.375	0.144	0.391436	Gria3	0	1
1003	7.37e-06	1.54621	0.893	0.845	0.401251	Wdr45b	0	0
1004	7.51e-06	1.62079	0.348	0.103	0.409129	Plppr2	0	0
1005	7.55e-06	2.49572	0.634	0.412	0.411013	Adamts10	0	0
1006	7.64e-06	3.6218	0.482	0.278	0.416184	Plxnb1	0	1
1007	7.79e-06	3.39055	0.652	0.577	0.424105	Wwtr1	0	0
1008	8.07e-06	3.19585	0.518	0.268	0.439182	Atrnl1	0	0
1009	8.1e-06	2.03719	0.259	0.041	0.440885	Lama2	0	1
1010	8.1e-06	2.86786	0.527	0.309	0.441046	Phldb1	0	0
1011	8.19e-06	5.2734	0.554	0.351	0.445829	Aldh1a2	0	0
1012	8.29e-06	2.78707	0.402	0.175	0.451289	Snx24	0	0
1013	8.33e-06	5.62504	0.634	0.495	0.453495	Sparcl1	0	0
1014	8.36e-06	2.98594	0.455	0.237	0.455417	Tagln	0	0
1015	8.41e-06	2.30352	0.848	0.835	0.457717	Grn	0	1
1016	8.47e-06	4.65552	0.518	0.289	0.461065	Shisa3	0	0
1017	8.52e-06	2.44917	0.259	0.041	0.463745	Shc2	0	0
1018	8.66e-06	0.663223	1	1	0.471731	Hnrnpa0	0	0
1019	8.77e-06	2.87995	0.562	0.351	0.477467	Rab31	0	0
1020	9.04e-06	2.89351	0.429	0.196	0.492384	Zfyve9	0	0
1021	9.14e-06	0.808749	1	1	0.497562	Hint1	0	0
1022	9.37e-06	4.19241	0.464	0.268	0.510035	Tshz3	1	0
1023	9.57e-06	2.51385	0.67	0.536	0.520923	Plcg1	0	0
1024	9.58e-06	1.80632	0.259	0.041	0.521573	Zbtb8a	1	0
1025	9.59e-06	3.1514	0.527	0.34	0.5223	Fgfrl1	0	1
1026	9.69e-06	2.10215	0.33	0.093	0.527776	Ttc39c	0	0
1027	9.69e-06	1.50323	0.946	0.897	0.527921	Stag1	0	0
1028	9.73e-06	2.38059	0.223	0.021	0.529622	Dnah7b	0	0
1029	9.81e-06	3.42691	0.384	0.155	0.534079	Duxbl1	1	0
1030	9.81e-06	2.94835	0.589	0.454	0.534207	Sbf2	0	0
1031	9.92e-06	2.83221	0.464	0.237	0.540112	Sirpa	0	1
1032	1.03e-05	1.98571	0.616	0.443	0.56129	Zfp9	1	0
1033	1.03e-05	2.89371	0.357	0.124	0.562941	Srpx	0	0
1034	1.04e-05	2.71862	0.696	0.588	0.5643	Trp53bp2	0	0
1035	1.06e-05	1.6908	0.982	0.948	0.577058	H1f0	0	0
1036	1.1e-05	3.01863	0.536	0.34	0.598698	Smurf1	0	0
1037	1.12e-05	2.40253	0.562	0.381	0.608281	Chpt1	0	0
1038	1.15e-05	2.58721	0.536	0.299	0.624664	Stbd1	0	0
1039	1.16e-05	2.17469	0.554	0.351	0.630879	Galnt11	0	0
1040	1.17e-05	2.57737	0.473	0.247	0.637005	Rin2	0	0
1041	1.18e-05	2.49793	0.366	0.124	0.643307	Dipk1b	0	0
1042	1.19e-05	3.48643	0.366	0.134	0.646803	Gnao1	0	0
1043	1.19e-05	0.299269	0.17	0.495	0.648106	Wdr89	0	0
1044	1.22e-05	3.1662	0.464	0.247	0.661695	Ddr1	0	0
1045	1.22e-05	2.74088	0.714	0.557	0.665041	Dmwd	0	0
1046	1.23e-05	1.371	0.911	0.876	0.668321	Gatad2b	1	0
1047	1.26e-05	2.30609	0.348	0.113	0.686371	Usp13	0	0
1048	1.27e-05	1.9603	0.652	0.474	0.689958	Hyal2	0	1
1049	1.27e-05	2.05209	0.607	0.443	0.692184	Plxna1	0	1
1050	1.3e-05	2.62732	0.723	0.577	0.706883	Crtap	0	1
1051	1.31e-05	4.46103	0.446	0.216	0.715216	Tnfrsf19	0	0
1052	1.34e-05	2.55357	0.571	0.392	0.728023	Syde1	0	0
1053	1.35e-05	0.345991	0.393	0.753	0.737573	Hectd3	0	0
1054	1.36e-05	2.3028	0.25	0.041	0.740572	Carmn	0	0
1055	1.36e-05	4.46102	0.321	0.093	0.742292	Pcdh11x	0	0
1056	1.39e-05	0.93735	1	0.99	0.758739	Srsf11	0	0
1057	1.4e-05	3.6732	0.518	0.32	0.761534	Adamts15	0	0
1058	1.41e-05	0.466032	1	1	0.766706	Rps14	0	0
1059	1.41e-05	2.5758	0.429	0.196	0.768825	Ubtd2	0	0
1060	1.42e-05	1.58772	0.929	0.938	0.772467	Zcchc3	0	0
1061	1.46e-05	3.48302	0.393	0.165	0.792519	Gask1b	0	0
1062	1.47e-05	2.66448	0.411	0.165	0.802239	Slc27a3	0	0
1063	1.49e-05	2.24374	0.545	0.309	0.809116	Kiz	0	0
1064	1.53e-05	1.55898	1	1	0.833374	Tpm1	0	0
1065	1.53e-05	1.62022	0.911	0.835	0.834996	Nsd2	1	0
1066	1.54e-05	2.48777	0.42	0.175	0.836738	Ralgds	0	0
1067	1.56e-05	2.38824	0.83	0.814	0.848858	Spats2	0	0
1068	1.58e-05	2.48931	0.554	0.33	0.86041	Magi3	0	0
1069	1.61e-05	1.93194	0.875	0.907	0.875523	Efemp2	0	0
1070	1.62e-05	0.789705	0.196	0.01	0.880004	Anpep	0	1
1071	1.63e-05	1.01478	1	0.99	0.886964	Gm9843	0	0
1072	1.64e-05	2.06343	0.821	0.711	0.892403	Prkci	0	0
1073	1.66e-05	2.55841	0.786	0.742	0.9043	Nbea	0	0
1074	1.68e-05	0.907507	1	1	0.914975	Snrpe	0	0
1075	1.68e-05	3.31392	0.5	0.32	0.915532	Daam2	0	0
1076	1.7e-05	0.540955	0.17	0.464	0.926315	Ankle1	0	0
1077	1.72e-05	1.77244	0.411	0.175	0.938033	Plppr3	0	0
1078	1.76e-05	1.95464	0.875	0.845	0.958586	Zfp664	1	0
1079	1.78e-05	2.39952	0.196	0.01	0.967974	Tnnt3	0	0
1080	1.8e-05	2.19652	0.438	0.196	0.980503	Rassf3	0	0
1081	1.82e-05	1.251	0.312	0.082	0.991581	Rgma	0	1
1082	1.83e-05	3.72837	0.696	0.588	0.994562	Amot	0	0
1083	1.84e-05	2.36767	0.232	0.031	1	Ltbp4	0	1
1084	1.84e-05	1.77759	0.884	0.856	1	Naa35	0	0
1085	1.85e-05	3.79939	0.518	0.351	1	Hsd11b2	0	0
1086	1.9e-05	3.38601	0.446	0.227	1	Mmp23	0	0
1087	1.94e-05	3.66301	0.438	0.227	1	Kctd15	0	0
1088	1.94e-05	0.89023	1	1	1	Smarca4	0	0
1089	1.99e-05	1.48618	0.821	0.753	1	Zfp280d	1	0
1090	2.01e-05	2.50485	0.411	0.175	1	Ehd2	0	0
1091	2.02e-05	1.82252	0.679	0.505	1	Ift46	0	0
1092	2.02e-05	1.39099	0.25	0.041	1	Slc2a10	0	0
1093	2.04e-05	3.31373	0.348	0.124	1	Ntm	0	1
1094	2.08e-05	2.81254	0.33	0.113	1	B3galnt1	0	1
1095	2.08e-05	5.2258	0.616	0.536	1	Robo2	0	1
1096	2.15e-05	3.3574	0.33	0.103	1	Bcat1	0	0
1097	2.16e-05	2.77278	0.571	0.381	1	Bahcc1	0	0
1098	2.17e-05	2.04337	0.277	0.062	1	Cnih2	0	0
1099	2.18e-05	2.22353	0.696	0.546	1	Iqcb1	0	0
1100	2.24e-05	3.56487	0.312	0.093	1	Chic1	0	0
1101	2.27e-05	3.38464	0.482	0.299	1	Ppfibp2	0	0
1102	2.31e-05	1.51377	0.964	0.928	1	Uhrf2	0	0
1103	2.31e-05	2.87721	0.357	0.134	1	Rnf157	0	0
1104	2.35e-05	1.02024	0.991	0.969	1	Khdrbs1	0	0
1105	2.36e-05	2.88191	0.366	0.134	1	Zfp90	1	0
1106	2.37e-05	2.19082	0.679	0.536	1	S1pr2	0	1
1107	2.37e-05	2.98089	0.482	0.299	1	Aif1l	0	0
1108	2.39e-05	2.73764	0.295	0.082	1	A330076H08Rik	0	0
1109	2.44e-05	2.91545	0.429	0.196	1	Zswim4	0	0
1110	2.45e-05	1.59119	0.92	0.887	1	Ipo9	0	0
1111	2.46e-05	3.9905	0.83	0.794	1	Ptch1	0	1
1112	2.46e-05	0.34417	0.402	0.732	1	Mef2d	1	0
1113	2.48e-05	2.63481	0.429	0.206	1	Rab11fip3	0	0
1114	2.51e-05	0.507844	1	1	1	mt-Cytb	0	0
1115	2.64e-05	4.03374	0.429	0.227	1	Shisa2	0	0
1116	2.64e-05	2.07258	0.411	0.186	1	Aph1b	0	0
1117	2.65e-05	4.09475	0.473	0.258	1	Col23a1	0	0
1118	2.67e-05	1.20582	0.875	0.773	1	Btf3l4	0	0
1119	2.68e-05	4.28386	0.473	0.299	1	Cttnbp2	0	0
1120	2.69e-05	1.76133	0.893	0.845	1	Zmym4	0	0
1121	2.77e-05	1.04119	1	0.99	1	Gabarap	0	0
1122	2.79e-05	1.71598	0.821	0.794	1	Dcp2	0	0
1123	2.82e-05	2.3293	0.188	0.01	1	Adrb2	0	0
1124	2.82e-05	0.875174	0.188	0.01	1	ENSMUSG00002075580	0	0
1125	2.82e-05	2.58463	0.188	0.01	1	Zfp612	1	0
1126	2.83e-05	2.54267	0.411	0.196	1	Skida1	0	0
1127	2.84e-05	2.37117	0.286	0.072	1	Sdk1	0	1
1128	2.87e-05	1.90132	0.75	0.68	1	Ncor2	1	0
1129	2.91e-05	2.94485	0.321	0.103	1	Gm38042	0	0
1130	2.95e-05	0.909354	1	0.99	1	Pfdn5	0	0
1131	2.95e-05	2.5329	0.304	0.093	1	Gnai1	0	0
1132	2.96e-05	4.18185	0.393	0.186	1	Aplp1	0	0
1133	2.96e-05	2.64172	0.304	0.082	1	Ptx3	0	0
1134	2.97e-05	3.05763	0.33	0.113	1	C130023A14Rik	0	0
1135	2.99e-05	3.49174	0.268	0.062	1	Epha5	0	0
1136	3e-05	4.11082	0.473	0.278	1	Tbx3	1	0
1137	3.1e-05	3.72418	0.33	0.113	1	Bnc1	1	0
1138	3.1e-05	2.77063	0.402	0.196	1	Efs	0	0
1139	3.12e-05	1.925	0.821	0.794	1	Supt20	0	0
1140	3.15e-05	1.35855	0.902	0.856	1	Lmnb1	0	0
1141	3.16e-05	2.02219	0.348	0.113	1	Stard9	0	0
1142	3.2e-05	2.44499	0.205	0.021	1	Negr1	0	1
1143	3.21e-05	1.78711	0.929	0.907	1	Ilf2	0	0
1144	3.22e-05	2.57546	0.446	0.227	1	Sorcs2	0	1
1145	3.35e-05	2.14814	0.375	0.165	1	Kctd17	0	0
1146	3.38e-05	3.63216	0.518	0.371	1	Satb1	1	0
1147	3.42e-05	4.14857	0.366	0.155	1	Gm38211	0	0
1148	3.44e-05	0.551543	0.205	0.021	1	Rarres2	0	0
1149	3.55e-05	1.06454	0.991	0.99	1	Matr3	0	0
1150	3.61e-05	3.48803	0.482	0.289	1	Mn1	0	0
1151	3.67e-05	1.9513	0.661	0.546	1	Llgl1	0	0
1152	3.76e-05	2.47858	0.723	0.588	1	Slit3	0	1
1153	3.79e-05	1.64601	0.812	0.804	1	Epm2aip1	0	0
1154	3.84e-05	2.07087	0.911	0.907	1	Nenf	0	0
1155	3.88e-05	3.0802	0.696	0.567	1	Nr3c1	1	0
1156	3.88e-05	2.54748	0.75	0.608	1	Msantd2	0	0
1157	3.89e-05	3.7641	0.464	0.258	1	Gsta4	0	0
1158	3.9e-05	0.444503	1	1	1	Rn18s-rs5	0	0
1159	3.92e-05	1.48744	0.161	0	1	Ltbp3	0	0
1160	3.96e-05	2.73799	0.429	0.227	1	Cdr2l	0	0
1161	3.96e-05	4.78356	0.652	0.557	1	Foxc1	1	0
1162	4e-05	3.33698	0.562	0.433	1	St6galnac3	0	0
1163	4.03e-05	2.08547	0.312	0.103	1	Col8a2	0	0
1164	4.04e-05	3.64636	0.598	0.474	1	Sipa1l2	0	1
1165	4.05e-05	1.74556	0.482	0.258	1	Evl	0	0
1166	4.07e-05	2.18974	0.67	0.608	1	Sinhcaf	0	0
1167	4.14e-05	4.56798	0.5	0.34	1	Sema6a	0	0
1168	4.2e-05	1.82375	0.92	0.969	1	Wls	0	0
1169	4.24e-05	3.17689	0.268	0.062	1	Thsd7a	0	1
1170	4.24e-05	3.4764	0.277	0.072	1	Hoxa7	1	0
1171	4.25e-05	3.22604	0.482	0.32	1	Abr	0	0
1172	4.27e-05	0.81658	1	0.99	1	Prpf4b	0	0
1173	4.35e-05	2.98327	0.482	0.278	1	Fsd1l	0	0
1174	4.4e-05	2.46089	0.357	0.134	1	Hoxd9	1	0
1175	4.45e-05	3.68625	0.393	0.186	1	Gpr153	0	0
1176	4.55e-05	0.25576	0.393	0.773	1	Synj1	0	0
1177	4.56e-05	1.73181	0.759	0.649	1	Zfp362	1	0
1178	4.57e-05	1.06004	1	0.959	1	Tmpo	0	1
1179	4.58e-05	2.16238	0.42	0.175	1	Calcoco1	0	0
1180	4.58e-05	3.12027	0.402	0.196	1	Ier5l	0	0
1181	4.66e-05	1.48816	0.777	0.67	1	Timeless	0	0
1182	4.74e-05	2.66705	0.384	0.175	1	Olfml2b	0	0
1183	4.75e-05	2.47587	0.652	0.505	1	Cdc14b	0	0
1184	4.76e-05	2.78227	0.286	0.082	1	Ikzf4	1	0
1185	4.8e-05	0.810671	0.982	0.99	1	Rtn4	0	0
1186	4.84e-05	2.19391	0.339	0.124	1	Mgat3	0	0
1187	4.87e-05	1.08662	0.991	0.99	1	Rnf7	0	0
1188	4.92e-05	3.21715	0.214	0.031	1	Gm12122	0	0
1189	4.97e-05	2.20117	0.304	0.093	1	Ndrg2	0	0
1190	5.08e-05	1.21638	0.929	0.948	1	Trp53	1	0
1191	5.09e-05	0.568095	1	1	1	Fus	0	0
1192	5.1e-05	1.60334	0.92	0.928	1	Siva1	0	0
1193	5.1e-05	2.79269	0.384	0.175	1	Zfp30	1	0
1194	5.16e-05	1.69922	0.875	0.876	1	1110038B12Rik	0	0
1195	5.16e-05	3.67383	0.312	0.103	1	Grem2	0	0
1196	5.25e-05	2.44952	0.58	0.361	1	Exoc6b	0	0
1197	5.27e-05	1.79706	0.839	0.814	1	Ctdspl2	0	0
1198	5.31e-05	2.29298	0.795	0.794	1	Arl5b	0	0
1199	5.31e-05	1.31756	0.196	0.021	1	Zcchc18	0	0
1200	5.33e-05	3.08148	0.741	0.701	1	Fabp5	0	0
1201	5.33e-05	2.66528	0.429	0.216	1	Pde9a	0	0
1202	5.42e-05	4.05694	0.33	0.124	1	Gata3	1	0
1203	5.63e-05	1.72985	0.304	0.093	1	Trpm4	0	0
1204	5.71e-05	2.44971	0.33	0.124	1	Bok	0	0
1205	5.79e-05	4.40027	0.402	0.216	1	Igdcc3	0	1
1206	5.8e-05	2.67606	0.321	0.113	1	Ccn2	0	0
1207	5.82e-05	3.50468	0.259	0.062	1	Tox	1	0
1208	5.83e-05	2.90968	0.455	0.247	1	Fas	0	1
1209	5.86e-05	4.66283	0.446	0.247	1	Epha3	0	1
1210	5.86e-05	3.61004	0.384	0.186	1	Arnt2	1	0
1211	5.97e-05	2.59506	0.455	0.278	1	Sh3bp4	0	0
1212	5.98e-05	2.52007	0.384	0.175	1	Kcp	0	0
1213	6.01e-05	3.92956	0.384	0.186	1	Peli2	0	0
1214	6.05e-05	3.09264	0.268	0.072	1	Ankrd29	0	0
1215	6.08e-05	2.2852	0.241	0.052	1	Slc25a27	0	0
1216	6.08e-05	3.19363	0.259	0.062	1	Tmcc3	0	0
1217	6.29e-05	4.39936	0.509	0.351	1	Lix1	0	0
1218	6.38e-05	2.95954	0.679	0.567	1	1700017B05Rik	0	0
1219	6.41e-05	2.98835	0.643	0.557	1	Fam171a1	0	0
1220	6.49e-05	1.22023	0.973	0.959	1	Ankrd11	0	0
1221	6.51e-05	5.45795	0.455	0.268	1	Ntrk2	0	1
1222	6.64e-05	3.76133	0.446	0.258	1	Lama4	0	1
1223	6.69e-05	2.22092	0.696	0.608	1	Prkar2a	0	0
1224	6.7e-05	1.67534	0.75	0.66	1	Nme4	0	0
1225	6.76e-05	3.32682	0.491	0.33	1	Rimklb	0	0
1226	6.92e-05	0.352929	0.491	0.876	1	Zbed4	1	0
1227	6.93e-05	1.93772	0.429	0.227	1	Podxl2	0	1
1228	6.95e-05	2.69465	0.312	0.103	1	Atp1b1	0	1
1229	7.05e-05	3.77341	0.473	0.32	1	Myof	0	0
1230	7.07e-05	2.32474	0.777	0.68	1	Net1	0	0
1231	7.12e-05	1.81314	0.83	0.784	1	Map7d1	0	0
1232	7.36e-05	0.555959	1	1	1	mt-Co1	0	0
1233	7.51e-05	1.11289	1	1	1	Jund	1	0
1234	7.6e-05	3.00818	0.357	0.144	1	Ypel1	0	0
1235	7.63e-05	1.62763	0.429	0.216	1	Snn	0	0
1236	7.74e-05	1.67139	0.268	0.072	1	Trim71	0	0
1237	7.83e-05	2.98419	0.402	0.196	1	Crocc	0	0
1238	7.85e-05	2.40304	0.455	0.258	1	Purg	1	0
1239	7.86e-05	2.23202	0.268	0.072	1	Arhgef5	0	0
1240	7.95e-05	1.25525	0.955	0.959	1	Resf1	0	0
1241	7.99e-05	2.45111	0.393	0.165	1	Pdp1	0	0
1242	8.23e-05	1.56999	0.929	0.918	1	Pja1	0	0
1243	8.3e-05	2.90569	0.75	0.763	1	Klhl24	0	0
1244	8.38e-05	2.98087	0.482	0.299	1	Gm42992	0	0
1245	8.39e-05	3.97283	0.5	0.33	1	Cpz	0	0
1246	8.61e-05	1.40239	0.223	0.041	1	Glrb	0	0
1247	8.61e-05	3.62664	0.321	0.113	1	Lpl	0	1
1248	8.63e-05	1.96214	0.786	0.722	1	Arhgef25	0	0
1249	8.7e-05	3.9622	0.42	0.237	1	Aebp1	0	0
1250	8.83e-05	4.63905	0.616	0.495	1	Nexn	0	0
1251	8.92e-05	4.98075	0.384	0.186	1	Cdh6	0	1
1252	8.97e-05	3.57953	0.598	0.474	1	Dubr	0	0
1253	9.08e-05	1.38269	0.902	0.876	1	Fndc3a	0	0
1254	9.1e-05	3.98923	0.25	0.062	1	Gria1	0	1
1255	9.23e-05	2.59083	0.473	0.32	1	Hoxd10	1	0
1256	9.34e-05	0.331797	0.411	0.763	1	Fbxo31	0	0
1257	9.47e-05	3.23431	0.384	0.196	1	Tnks1bp1	0	0
1258	9.47e-05	3.58421	0.527	0.402	1	Igfbp2	0	0
1259	9.69e-05	2.7562	0.509	0.361	1	Mageh1	0	0
1260	9.71e-05	0.34741	1	1	1	Rps28	0	0
1261	9.84e-05	2.21971	0.277	0.082	1	Prex1	0	0
1262	9.95e-05	2.02979	0.33	0.134	1	D430019H16Rik	0	0
1263	0.000100866	2.37178	0.366	0.165	1	Pgap1	0	1
1264	0.000101057	3.05292	0.348	0.155	1	Plxdc2	0	1
1265	0.000102462	1.2032	0.17	0.01	1	Raet1d	0	0
1266	0.000103225	2.23022	0.58	0.423	1	Zscan21	1	0
1267	0.000103275	1.80763	0.795	0.67	1	Fam8a1	0	0
1268	0.000103556	2.75903	0.286	0.093	1	Tox3	1	0
1269	0.000104263	1.84784	0.777	0.691	1	Phf21a	0	0
1270	0.000104568	2.93779	0.455	0.258	1	Arhgap31	0	0
1271	0.000106225	1.0059	0.973	0.99	1	Kdm1a	0	0
1272	0.000106227	0.34207	0.482	0.794	1	Golga5	0	0
1273	0.00010718	2.51712	0.321	0.124	1	Kif5c	0	0
1274	0.000108448	3.42715	0.232	0.052	1	Sall4	1	0
1275	0.000108624	2.02578	0.25	0.062	1	Adamts7	0	0
1276	0.000108768	3.82506	0.616	0.546	1	Tmem88	0	0
1277	0.00010916	4.42026	0.438	0.247	1	Bcl2l11	0	0
1278	0.000109339	3.23899	0.286	0.093	1	Sh3gl3	0	0
1279	0.000110099	3.33264	0.312	0.113	1	Zfp469	0	0
1280	0.000110482	2.7153	0.366	0.175	1	B4galt2	0	0
1281	0.000110862	2.7729	0.357	0.155	1	Npr2	0	1
1282	0.000110892	3.774	0.429	0.247	1	Acot1	0	0
1283	0.000111797	2.47871	0.232	0.052	1	Gm45073	0	0
1284	0.000111849	2.15129	0.25	0.062	1	Gm37258	0	0
1285	0.000112212	1.263	0.839	0.804	1	Drap1	0	0
1286	0.000113074	2.90492	0.571	0.464	1	Cask	0	0
1287	0.000114358	1.82353	0.143	0	1	Sema3d	0	0
1288	0.00011536	4.26613	0.446	0.268	1	Plekhh2	0	0
1289	0.000116221	2.51481	0.295	0.103	1	Tram1l1	0	0
1290	0.000117364	3.07913	0.527	0.32	1	Neto2	0	0
1291	0.000118091	0.312627	0.536	0.804	1	Tcp11l1	0	0
1292	0.000118664	3.47401	0.304	0.113	1	Nav3	0	0
1293	0.000119754	2.14437	0.83	0.876	1	Mex3c	0	0
1294	0.000119823	5.63881	0.5	0.351	1	Fst	0	0
1295	0.000119866	0.406605	0.518	0.814	1	Gm19810	0	0
1296	0.000124672	1.69439	0.866	0.897	1	Armcx2	0	1
1297	0.000126232	2.77725	0.411	0.227	1	Gm10033	0	0
1298	0.00012677	2.47195	0.411	0.216	1	Slc30a4	0	0
1299	0.00012753	0.706876	1	0.99	1	Morf4l2	0	0
1300	0.000127995	2.77567	0.277	0.082	1	Pdlim3	0	0
1301	0.000130866	1.00007	0.679	0.577	1	ENSMUSG00002076173	0	0
1302	0.000131884	2.25146	0.67	0.577	1	Ip6k2	0	0
1303	0.000134579	1.88744	0.705	0.629	1	Atp13a3	0	1
1304	0.000136058	2.42683	0.232	0.052	1	Gm37311	0	0
1305	0.000138116	2.88892	0.232	0.052	1	Tmem37	0	0
1306	0.000138636	2.57917	0.304	0.113	1	Crb2	0	1
1307	0.000138929	4.11813	0.384	0.196	1	Dock4	0	0
1308	0.000139897	2.77908	0.259	0.072	1	Boc	0	1
1309	0.000142043	2.65276	0.571	0.454	1	Gabbr1	0	1
1310	0.000142453	6.38828	0.616	0.515	1	Wt1	1	0
1311	0.000142889	3.51291	0.723	0.546	1	Gm10801	0	0
1312	0.00014423	1.4976	0.884	0.887	1	Vps72	0	0
1313	0.000144434	1.99396	0.812	0.835	1	Numa1	0	0
1314	0.000145787	1.54004	0.875	0.876	1	Tnks	0	0
1315	0.000146349	2.8949	0.607	0.505	1	Errfi1	0	0
1316	0.000147074	0.299406	0.5	0.825	1	Aga	0	0
1317	0.000151806	0.292167	0.482	0.784	1	Cers4	0	0
1318	0.000152072	3.5827	0.473	0.299	1	Scrn1	0	0
1319	0.00015348	1.64387	0.92	0.907	1	Gpatch8	0	0
1320	0.000155332	2.67355	0.196	0.031	1	Adamts19	0	0
1321	0.000155332	1.79122	0.196	0.031	1	Rprm	0	0
1322	0.000158419	0.466685	0.196	0.485	1	Gm4673	0	0
1323	0.000159376	3.07056	0.393	0.186	1	Sgk1	0	0
1324	0.000159452	2.29354	0.634	0.536	1	Fbxo21	0	0
1325	0.000161069	2.16179	0.277	0.093	1	Gli1	1	0
1326	0.00016143	2.60076	0.295	0.103	1	Zfp383	1	0
1327	0.000163592	3.19594	0.42	0.247	1	Bcar3	0	0
1328	0.000171696	0.465888	0.562	0.835	1	Npepl1	0	0
1329	0.000172455	2.76708	0.268	0.082	1	Gpr161	0	0
1330	0.000174245	2.55707	0.304	0.103	1	Greb1l	0	0
1331	0.000175148	1.59841	0.179	0.021	1	Lpar2	0	1
1332	0.000176177	0.859739	0.964	0.99	1	Ythdc1	0	0
1333	0.000176953	2.17681	0.196	0.031	1	Scn8a	0	0
1334	0.000178182	1.88783	0.179	0.021	1	Mogat2	0	0
1335	0.000181247	4.10214	0.286	0.103	1	Dsg2	0	1
1336	0.000183396	3.56708	0.357	0.175	1	Ptgis	0	0
1337	0.000185133	4.07226	0.491	0.32	1	Lox	0	0
1338	0.000185914	2.61469	0.527	0.392	1	Rhbdf1	0	1
1339	0.000186115	0.764414	0.991	0.979	1	Fis1	0	0
1340	0.000186522	1.66613	0.277	0.093	1	Efna1	0	0
1341	0.000188078	4.76126	0.42	0.216	1	Pcdh17	0	0
1342	0.000188925	3.24138	0.375	0.206	1	Uchl1	0	0
1343	0.000189162	0.417661	0.455	0.742	1	Cdk6	0	0
1344	0.000192971	0.975772	0.964	0.969	1	Hdac1	0	0
1345	0.00019435	1.74641	0.42	0.216	1	Sfxn3	0	0
1346	0.000194461	1.62881	0.134	0	1	9530086O07Rik	0	0
1347	0.000194461	2.12527	0.134	0	1	Gabra3	0	1
1348	0.000194461	0.484898	0.134	0	1	Gm26887	0	0
1349	0.000195557	2.43353	0.259	0.072	1	3222401L13Rik	0	0
1350	0.000196373	2.78506	0.473	0.32	1	Arsb	0	0
1351	0.000196988	0.453592	0.429	0.711	1	Pcgf5	0	0
1352	0.000198553	2.20839	0.348	0.144	1	Eepd1	0	0
1353	0.00019896	2.79957	0.321	0.134	1	Stra6	0	0
1354	0.000200193	2.06828	0.268	0.082	1	Cul9	0	0
1355	0.000208176	2.11651	0.804	0.814	1	Slc12a2	0	1
1356	0.000208523	2.00943	0.625	0.485	1	Clstn1	0	0
1357	0.000209391	1.57371	0.241	0.062	1	Prkd1	0	0
1358	0.000210745	0.3256	0.5	0.794	1	Dhps	0	0
1359	0.000211356	0.900295	0.991	1	1	Nsd1	0	0
1360	0.000213	4.04347	0.42	0.258	1	Piezo2	0	0
1361	0.000213647	2.52659	0.312	0.124	1	Arhgef26	0	0
1362	0.000213788	0.284459	0.179	0.433	1	Tes3-ps	0	0
1363	0.00021497	2.15627	0.786	0.876	1	Pcdh7	0	0
1364	0.000215004	2.43802	0.411	0.237	1	Bcl2	0	0
1365	0.000217655	1.77393	0.768	0.742	1	Cast	0	0
1366	0.000218016	2.19782	0.696	0.629	1	Epb41l5	0	0
1367	0.000222191	1.67572	0.839	0.835	1	Chd9	0	0
1368	0.000222704	2.18562	0.58	0.454	1	Dzip1l	0	0
1369	0.000225822	3.324	0.357	0.175	1	Dmpk	0	0
1370	0.000227615	2.55215	0.393	0.216	1	Spin4	0	0
1371	0.000230384	2.00089	0.634	0.536	1	Cplane1	0	0
1372	0.000231314	0.486147	1	1	1	Rps15a	0	1
1373	0.000232441	4.59398	0.384	0.206	1	Upk3b	0	0
1374	0.00023245	1.60307	0.821	0.825	1	Tnrc6c	0	0
1375	0.000235575	3.59222	0.357	0.186	1	G0s2	0	0
1376	0.000235637	3.24111	0.304	0.124	1	Grip1	0	0
1377	0.00023826	5.47515	0.723	0.722	1	Atf3	1	0
1378	0.000240752	2.09917	0.491	0.299	1	Kif1c	0	0
1379	0.000243261	3.53364	0.25	0.072	1	Zcchc12	0	0
1380	0.00024482	3.07616	0.205	0.041	1	2700069I18Rik	0	0
1381	0.000245877	0.582043	0.268	0.577	1	Neu1	0	0
1382	0.000248739	0.357205	0.259	0.515	1	Zfp346	0	0
1383	0.000249379	2.56314	0.366	0.186	1	B4galnt4	0	0
1384	0.000249393	3.63255	0.411	0.227	1	Snai1	1	0
1385	0.000249972	2.7272	0.705	0.557	1	2700049A03Rik	0	0
1386	0.000250598	2.59085	0.321	0.134	1	Calml4	0	0
1387	0.000252435	5.01716	0.375	0.196	1	Phlda2	0	0
1388	0.000253836	2.89376	0.455	0.309	1	Abat	0	0
1389	0.000255492	2.98497	0.402	0.216	1	Phyh	0	0
1390	0.000258986	1.38992	0.241	0.062	1	Olfml1	0	0
1391	0.00026103	1.06272	0.973	0.969	1	Ddx50	0	0
1392	0.000262173	1.34075	0.964	0.969	1	Phf14	0	0
1393	0.000266154	0.549594	0.286	0.588	1	Etfrf1	0	0
1394	0.000266806	3.58519	0.393	0.227	1	Trim2	0	0
1395	0.000269355	0.882887	1	1	1	mt-Nd5	0	0
1396	0.000271341	2.94384	0.473	0.309	1	B9d1	0	0
1397	0.00027194	4.30646	0.339	0.165	1	Khdrbs2	0	0
1398	0.000273154	1.96786	0.188	0.031	1	Rtl1	0	0
1399	0.000274197	0.946747	1	1	1	Pfdn1	0	0
1400	0.000276706	3.48967	0.446	0.289	1	Scd1	0	0
1401	0.000277347	1.55819	0.17	0.021	1	Gm37969	0	0
1402	0.000277347	1.62682	0.17	0.021	1	Zfp185	0	0
1403	0.000277582	2.38156	0.188	0.031	1	Pde1a	0	0
1404	0.000278305	2.75124	0.348	0.155	1	Snx10	0	0
1405	0.000282076	1.84476	0.188	0.031	1	Mst1r	0	0
1406	0.000282412	0.25805	0.25	0.546	1	Rmdn2	0	0
1407	0.000283262	2.1973	0.312	0.124	1	Arhgef10l	0	0
1408	0.000286639	2.78136	0.188	0.031	1	Gm38359	0	0
1409	0.000290746	1.88741	0.25	0.072	1	Plekhg1	0	0
1410	0.000295141	2.89131	0.554	0.474	1	Atp11a	0	0
1411	0.000297978	4.45358	0.509	0.371	1	Foxc2	1	0
1412	0.00029811	2.78386	0.384	0.196	1	Grk3	0	0
1413	0.000298651	3.16414	0.268	0.082	1	Il17rd	0	1
1414	0.000301966	2.28789	0.17	0.021	1	Gm45257	0	0
1415	0.000302015	1.52025	0.973	0.918	1	Hjurp	0	0
1416	0.000303229	2.68748	0.205	0.041	1	Corin	0	0
1417	0.000303268	1.98483	0.277	0.103	1	Prag1	0	0
1418	0.000307809	0.638434	0.411	0.763	1	Sdccag8	0	0
1419	0.000312099	2.46031	0.312	0.124	1	Ramp2	0	0
1420	0.000314966	2.86312	0.5	0.351	1	Prr5	0	0
1421	0.000315505	3.07386	0.536	0.433	1	Ccdc102a	0	0
1422	0.000315971	0.800263	0.973	1	1	Mprip	0	0
1423	0.000318776	1.29277	1	1	1	Rrbp1	0	0
1424	0.000319462	1.77179	0.696	0.629	1	Arhgef17	0	0
1425	0.000321787	0.399302	0.027	0.175	1	Gm45540	0	0
1426	0.000323561	2.43599	0.241	0.072	1	Hykk	0	0
1427	0.00032418	1.59974	0.884	0.835	1	Slc25a36	0	0
1428	0.000324915	2.9112	0.411	0.216	1	Zhx3	1	0
1429	0.000327456	2.23849	0.232	0.062	1	Fsd1	0	0
1430	0.000329685	1.16895	0.125	0	1	Papss2	0	0
1431	0.00032987	1.82678	0.768	0.763	1	Aida	0	0
1432	0.000331404	1.76642	0.438	0.237	1	Rtl8a	0	0
1433	0.000331682	0.305267	0.152	0.01	1	Pcdhga6	0	0
1434	0.000332189	4.67679	0.304	0.124	1	Arhgap20	0	0
1435	0.000333327	2.25826	0.554	0.402	1	Carmil1	0	0
1436	0.000333945	0.382124	0.339	0.66	1	Sacs	0	0
1437	0.000337129	2.68083	0.241	0.072	1	9630050E16Rik	0	0
1438	0.000341639	0.278685	0.473	0.773	1	Sms-ps	0	0
1439	0.000342495	2.44897	0.562	0.433	1	Mrtfb	0	0
1440	0.000342926	3.20903	0.536	0.423	1	Flnc	0	0
1441	0.00034437	2.13024	0.277	0.103	1	Aifm2	0	0
1442	0.000346803	3.2557	0.518	0.351	1	Vldlr	0	0
1443	0.000347436	2.5221	0.679	0.629	1	Pde7a	0	0
1444	0.000349461	0.411061	0.616	0.907	1	Ipo8	0	0
1445	0.000350108	3.23506	0.339	0.165	1	Adamts17	0	0
1446	0.000354102	0.805973	0.964	0.959	1	Ilf3	0	0
1447	0.000355486	1.8809	0.527	0.361	1	Tpmt	0	0
1448	0.000356804	2.76439	0.348	0.175	1	Serping1	0	0
1449	0.000361207	2.64545	0.536	0.361	1	Platr25	1	0
1450	0.000362574	4.07726	0.491	0.371	1	Pdgfc	0	1
1451	0.000362722	2.71212	0.527	0.412	1	Notch3	0	0
1452	0.000364403	0.573709	0.518	0.825	1	Cnpy3	0	0
1453	0.000366872	1.38603	0.866	0.887	1	Smarcc2	1	0
1454	0.000369032	0.595565	0.348	0.66	1	Mpp7	0	0
1455	0.000371221	1.21989	0.455	0.247	1	Zfp125	0	0
1456	0.000371961	0.915963	0.089	0.278	1	Nxpe3	0	0
1457	0.000371987	1.61015	0.732	0.68	1	Sh3gl1	0	0
1458	0.000372226	0.433617	0.009	0.134	1	Gm32282	0	0
1459	0.000373311	0.858991	0.973	1	1	Baz1b	0	0
1460	0.000379887	0.58088	1	0.979	1	Ranbp1	0	0
1461	0.000380689	2.02704	0.348	0.165	1	Mapre3	0	0
1462	0.000383208	0.833124	0.982	0.99	1	Anapc11	0	0
1463	0.000383925	2.4741	0.214	0.052	1	Abhd6	0	0
1464	0.000383984	2.76149	0.482	0.33	1	Psd3	0	0
1465	0.000386568	0.415561	1	1	1	Rps7	0	0
1466	0.000390565	1.64944	0.455	0.247	1	Ddc	0	0
1467	0.000391815	0.585861	0.339	0.66	1	Armh3	0	0
1468	0.000391815	4.33285	0.527	0.443	1	Mcam	0	1
1469	0.000392235	1.19899	0.839	0.835	1	Ryk	0	1
1470	0.000394469	1.40378	0.893	0.918	1	Mbtps1	0	1
1471	0.000395571	2.71576	0.277	0.103	1	Ptpdc1	0	0
1472	0.000398504	0.944338	0.991	0.969	1	G3bp2	0	0
1473	0.000402929	0.40097	0.321	0.639	1	Kat8	0	0
1474	0.000403167	2.71812	0.482	0.33	1	Tmem184c	0	0
1475	0.000403709	1.99465	0.232	0.062	1	Mettl7a1	0	0
1476	0.000405422	2.17945	0.696	0.619	1	Limk2	0	0
1477	0.000405966	0.376911	0.134	0.371	1	Gm10145	0	0
1478	0.000411707	3.63699	0.42	0.268	1	Kank1	0	0
1479	0.00041414	2.92273	0.286	0.113	1	Hs3st3b1	0	0
1480	0.000424659	2.40563	0.286	0.103	1	Gm43018	0	0
1481	0.000426037	4.0671	0.464	0.34	1	Lama1	0	1
1482	0.000427512	0.298998	0.527	0.814	1	Map2k7	0	0
1483	0.000429005	0.493747	1	1	1	Eef1a1	0	0
1484	0.000429975	1.65865	0.812	0.784	1	Elovl5	0	0
1485	0.000431565	1.35726	0.875	0.887	1	Snap47	0	0
1486	0.000432033	2.05508	0.143	0.01	1	Edn3	0	0
1487	0.000436204	2.73093	0.241	0.072	1	Gdpd5	0	1
1488	0.000441307	2.86203	0.384	0.216	1	Dixdc1	0	0
1489	0.000445034	1.47968	0.33	0.144	1	Ctsf	0	1
1490	0.000447826	1.54906	0.179	0.031	1	Cacna1g	0	0
1491	0.000447826	1.17216	0.179	0.031	1	Rusc2	0	0
1492	0.000447939	0.80854	0.991	1	1	Arpp19	0	0
1493	0.000449013	2.40162	0.759	0.794	1	Creb3l2	1	0
1494	0.000454135	2.53465	0.241	0.072	1	Ano4	0	0
1495	0.000454148	0.352919	0.125	0.351	1	Angel1	0	0
1496	0.000454533	2.02495	0.304	0.134	1	Dpysl4	0	0
1497	0.000456286	2.99482	0.143	0.01	1	Gm45889	0	0
1498	0.000456652	2.63112	0.464	0.32	1	Natd1	0	0
1499	0.000458788	2.44631	0.411	0.247	1	Tubb2b	0	0
1500	0.000463605	0.966499	0.982	0.969	1	Polr2m	0	0
1501	0.000464925	3.53293	0.357	0.186	1	Ednrb	0	1
1502	0.000467993	3.52056	0.286	0.113	1	Cnksr2	0	0
1503	0.000468466	2.18994	0.196	0.041	1	Parp8	0	0
1504	0.000469637	2.51062	0.179	0.031	1	Gm266	0	0
1505	0.000469637	2.17837	0.179	0.031	1	Zfp811	1	0
1506	0.000471848	2.11256	0.321	0.144	1	Plekhg3	0	0
1507	0.000477125	1.93854	0.179	0.031	1	Csf1	0	1
1508	0.000481448	1.99119	0.446	0.278	1	Stxbp1	0	0
1509	0.000482807	2.74701	0.321	0.144	1	Masp1	0	1
1510	0.000483622	0.751621	0.643	0.887	1	Agl	0	0
1511	0.000484123	3.47004	0.268	0.103	1	Cyp1b1	0	0
1512	0.000484373	1.4832	0.161	0.021	1	Shank1	0	0
1513	0.000485635	1.53508	0.786	0.784	1	Nbdy	0	0
1514	0.00049316	5.74717	0.598	0.567	1	Plac9a	0	0
1515	0.000493932	1.03214	0.277	0.567	1	Slc23a2	0	1
1516	0.000494556	1.18608	0.911	0.918	1	Igf2bp3	0	0
1517	0.000497306	2.56854	0.286	0.113	1	Wasf3	0	0
1518	0.000503105	0.62272	0.152	0.392	1	Cd34	0	1
1519	0.000509526	0.28054	1	1	1	mt-Nd1	0	0
1520	0.000511522	0.735148	0.188	0.433	1	Shld2	0	0
1521	0.000514542	0.708374	0.366	0.66	1	Gstcd	0	0
1522	0.000515641	1.35853	0.812	0.773	1	Hspb11	0	0
1523	0.00052212	1.14505	0.929	0.959	1	Dhx36	0	1
1524	0.000526866	1.07742	0.946	0.959	1	Ubap2	0	0
1525	0.000534454	1.35255	0.911	0.928	1	Hmg20b	1	0
1526	0.000535366	3.61068	0.42	0.268	1	Hoxd8	1	0
1527	0.000535701	3.27646	0.366	0.196	1	Lef1	1	0
1528	0.000539648	2.89371	0.482	0.351	1	Vasn	0	1
1529	0.000541796	3.27324	0.473	0.351	1	Pkia	0	0
1530	0.00054418	0.760514	0.223	0.454	1	Gcc1	0	0
1531	0.000544384	1.85557	0.652	0.629	1	Hmgn3	0	0
1532	0.000547868	2.39453	0.259	0.093	1	Abtb2	0	0
1533	0.000551997	2.45818	0.196	0.041	1	Zfp536	1	0
1534	0.000556233	1.91057	0.446	0.247	1	Chn1	0	0
1535	0.000557429	0.889464	0.116	0	1	Art5	0	0
1536	0.000557429	1.78456	0.116	0	1	Dusp26	0	0
1537	0.000557429	1.26308	0.116	0	1	Gm50080	0	0
1538	0.000557429	1.01298	0.116	0	1	Sorcs1	0	0
1539	0.000559611	0.655491	1	1	1	Ndufa7	0	0
1540	0.000563061	2.10296	0.161	0.021	1	2610307P16Rik	0	0
1541	0.000565041	1.84554	0.411	0.216	1	Dsel	0	0
1542	0.000574562	2.81138	0.438	0.299	1	Ptpn21	0	0
1543	0.000574785	2.27516	0.286	0.113	1	Cntfr	0	1
1544	0.000577905	0.317647	0.375	0.68	1	Slc1a4	0	1
1545	0.00058102	3.38193	0.304	0.134	1	Rspo3	0	0
1546	0.000581725	3.24996	0.286	0.113	1	Sned1	0	0
1547	0.000583858	2.03966	1	0.979	1	Ccnd2	0	0
1548	0.000588271	2.64847	0.402	0.237	1	Wdr35	0	0
1549	0.000592283	0.265238	0.116	0.32	1	Srl	0	0
1550	0.000593727	0.448071	0.045	0.206	1	Gm15946	0	0
1551	0.000593832	0.609773	1	1	1	Skp1	0	0
1552	0.000597741	3.00451	0.402	0.227	1	Zfp608	1	0
1553	0.000598871	0.377978	0.741	0.907	1	Eif2b4	0	0
1554	0.000599264	1.86251	0.723	0.711	1	Lrrc42	0	0
1555	0.000600288	1.4511	0.83	0.845	1	Wasl	0	0
1556	0.000602372	2.9673	0.277	0.103	1	Ablim1	0	0
1557	0.000604063	3.15595	0.33	0.165	1	St8sia2	0	1
1558	0.000607189	2.43892	0.616	0.536	1	Klhl7	0	0
1559	0.000611369	1.95659	0.205	0.052	1	Rab11fip4	0	0
1560	0.000613236	3.60311	0.455	0.32	1	Wfdc2	0	0
1561	0.000619111	1.91836	0.509	0.371	1	Rgs12	0	0
1562	0.000621134	2.47763	0.446	0.289	1	Nab2	0	0
1563	0.00062142	2.35349	0.259	0.093	1	Camk2n1	0	0
1564	0.000621859	0.990118	0.955	0.969	1	Pds5b	0	0
1565	0.000632295	2.80762	0.554	0.412	1	Bex1	0	0
1566	0.000637234	0.591962	0.411	0.701	1	C2cd2	0	0
1567	0.000640248	2.45024	0.616	0.485	1	Dapk1	0	0
1568	0.000643572	2.81007	0.268	0.103	1	Mmp15	0	1
1569	0.000643754	3.2031	0.339	0.175	1	Nedd9	0	0
1570	0.000643986	0.547224	0.5	0.814	1	Mtpap	0	0
1571	0.000645216	2.57611	0.259	0.093	1	Atp10a	0	0
1572	0.00065063	1.17839	0.25	0.526	1	Zbtb46	1	0
1573	0.000656991	2.88282	0.598	0.557	1	Tet1	0	0
1574	0.000659003	1.29378	0.875	0.938	1	Tnpo1	0	0
1575	0.00066111	1.3273	0.875	0.887	1	Cyth2	0	0
1576	0.000664104	2.15164	0.25	0.082	1	Gm42443	0	0
1577	0.000664132	0.394856	0.062	0.227	1	Aatk	0	0
1578	0.000665964	1.34213	0.929	0.907	1	Anapc2	0	0
1579	0.000667824	2.54648	0.473	0.309	1	Sash1	0	0
1580	0.00066972	3.49718	0.446	0.299	1	Ccnd1	0	0
1581	0.000673819	0.594616	1	0.979	1	Gm5805	0	0
1582	0.000676649	2.49793	0.518	0.412	1	Furin	0	0
1583	0.000680752	1.6639	0.893	0.835	1	Phc2	0	0
1584	0.000702168	1.41095	0.946	0.959	1	Sec31a	0	0
1585	0.000710812	1.82266	0.241	0.082	1	Cib2	0	0
1586	0.000715734	3.30838	0.438	0.289	1	Mdfic	0	0
1587	0.000723015	1.9461	0.652	0.495	1	Gm10722	0	0
1588	0.000729797	0.496649	0.339	0.639	1	Mtg2	0	0
1589	0.000730344	2.28673	0.795	0.763	1	Nbeal1	0	0
1590	0.000731057	1.98996	0.741	0.742	1	Siah1a	0	0
1591	0.000733856	2.98972	0.33	0.155	1	Emp1	0	1
1592	0.000735654	0.989799	0.991	0.99	1	Top2b	0	0
1593	0.00073598	1.99979	0.58	0.454	1	2410002F23Rik	0	0
1594	0.000737175	1.5836	0.134	0.01	1	4833412C15Rik	0	0
1595	0.000737175	0.931401	0.134	0.01	1	Gpc1	0	1
1596	0.000737175	1.64954	0.134	0.01	1	Lmo7	0	0
1597	0.000738669	0.968608	0.982	0.969	1	Prdx4	0	0
1598	0.000741029	3.92158	0.348	0.186	1	Bcl11b	0	0
1599	0.000743557	4.17661	0.482	0.392	1	Itga8	0	1
1600	0.000744487	0.312108	0.384	0.639	1	Shmt1	0	0
1601	0.000744908	0.754849	0.991	1	1	Scaf11	0	0
1602	0.000748081	0.259132	0.589	0.856	1	Mmut	0	0
1603	0.000748568	1.49594	0.786	0.804	1	Myo9a	0	1
1604	0.000750615	1.16564	0.134	0.01	1	Gm45074	0	0
1605	0.000751766	0.5203	0.223	0.474	1	Nprl3	0	0
1606	0.000764642	1.765	0.188	0.041	1	St8sia1	0	1
1607	0.00076574	1.66402	0.17	0.031	1	Gm14582	0	0
1608	0.000769433	1.09787	0.946	0.948	1	Brd8	0	0
1609	0.000773313	0.996111	0.991	0.99	1	Srek1	0	0
1610	0.000774852	1.47549	0.83	0.907	1	Pigx	0	0
1611	0.000782745	2.61451	0.562	0.495	1	Zfp703	0	0
1612	0.000789988	2.35801	0.17	0.031	1	Cpne4	0	0
1613	0.000793127	1.24689	0.25	0.082	1	Plcd1	0	0
1614	0.000800479	1.75522	0.152	0.021	1	Il1rapl1	0	0
1615	0.000802377	1.82578	0.17	0.031	1	Adgrb2	0	0
1616	0.000814901	3.60177	0.429	0.299	1	Eya4	0	0
1617	0.00081646	2.18541	0.661	0.577	1	Wasf1	0	0
1618	0.000817743	0.455141	0.402	0.732	1	Dusp18	0	0
1619	0.000820636	2.76868	0.268	0.103	1	Tmem132e	0	1
1620	0.000821355	1.57513	0.482	0.32	1	Zfp60	1	0
1621	0.000827492	1.86473	0.152	0.021	1	A130050O07Rik	0	0
1622	0.000831867	2.65952	0.312	0.144	1	Ddx25	0	0
1623	0.000833125	2.16922	0.812	0.794	1	Gprasp1	0	0
1624	0.000834781	2.58328	0.536	0.412	1	Ltbr	0	1
1625	0.000841314	2.06939	0.152	0.021	1	Gm43728	0	0
1626	0.000843604	1.59953	0.643	0.577	1	Jam3	0	1
1627	0.000849918	3.00791	0.241	0.082	1	1700108F19Rik	0	0
1628	0.000850544	0.832888	1	0.979	1	Ndufa5	0	0
1629	0.000851253	1.41953	0.134	0.01	1	Gm15907	0	0
1630	0.000855349	1.70634	0.152	0.021	1	Ssc5d	0	0
1631	0.000855428	3.20604	0.277	0.113	1	Gfra3	0	1
1632	0.000859976	1.90132	0.188	0.041	1	Lmo1	0	0
1633	0.000866611	2.09815	0.134	0.01	1	Ppp3cc	0	0
1634	0.000867073	1.64518	0.17	0.031	1	Gata6os	0	0
1635	0.000867073	1.88349	0.17	0.031	1	Gm49265	0	0
1636	0.000869667	1.83041	0.312	0.144	1	Fam102a	0	0
1637	0.000871473	1.97565	0.268	0.103	1	Zdhhc1	0	0
1638	0.000871736	2.78329	0.241	0.082	1	Gm43843	0	0
1639	0.000872639	2.30424	0.188	0.041	1	Acer2	0	0
1640	0.00087725	2.61536	0.455	0.33	1	Krt10	0	0
1641	0.000880579	2.04204	0.17	0.031	1	Adamts4	0	0
1642	0.000880579	1.92952	0.17	0.031	1	Gm26814	0	0
1643	0.000889978	1.56459	0.214	0.062	1	Efr3b	0	0
1644	0.000889978	1.87613	0.214	0.062	1	Gpr45	0	0
1645	0.000898768	2.40181	0.152	0.021	1	Runx2	1	0
1646	0.000911953	0.673269	0.045	0.196	1	5033430I15Rik	0	0
1647	0.000912204	2.53663	0.705	0.701	1	Snx18	0	0
1648	0.000915791	2.31727	0.723	0.763	1	Cdca7	0	0
1649	0.000916202	1.09516	0.893	0.887	1	Spag9	0	0
1650	0.000917926	2.96448	0.375	0.227	1	Sema3c	0	1
1651	0.000922213	1.44267	0.768	0.732	1	Dock1	0	0
1652	0.000924187	3.35405	0.393	0.268	1	Plat	0	1
1653	0.000926663	2.81414	0.214	0.062	1	Rspo1	0	0
1654	0.000930361	1.18893	0.893	0.876	1	Atxn2	0	0
1655	0.000936405	1.84951	0.562	0.433	1	Zfp821	0	0
1656	0.000940261	0.350952	0.107	0	1	Dnajb5	0	0
1657	0.000940261	0.524945	0.107	0	1	Gm47271	0	0
1658	0.000940261	1.40495	0.107	0	1	Sec16b	0	0
1659	0.000940261	0.27423	0.107	0	1	Smarcd3	0	0
1660	0.000941169	3.43966	0.196	0.052	1	Gm43719	0	0
1661	0.0009441	0.588626	0.286	0.557	1	Iqcc	0	0
1662	0.000954211	0.807294	1	1	1	Hnrnpdl	0	0
1663	0.000959842	2.07799	0.152	0.021	1	Gm49526	0	0
1664	0.000960234	1.77665	0.848	0.918	1	Nfx1	1	0
1665	0.00096687	2.86803	0.661	0.577	1	Plk2	0	0
1666	0.000968694	2.83969	0.357	0.165	1	Angptl1	0	0
1667	0.000970156	1.65095	0.464	0.278	1	Acvr2a	0	1
1668	0.000977759	1.72627	0.214	0.062	1	Ntf3	0	0
1669	0.000980073	1.0554	0.902	0.897	1	Txndc5	0	0
1670	0.000985376	3.06238	0.554	0.464	1	Jag1	0	1
1671	0.00098591	0.767722	1	1	1	Rdx	0	0
1672	0.000991807	2.97693	0.393	0.237	1	Des	0	0
1673	0.00100102	1.25152	0.946	0.938	1	Rif1	0	0
1674	0.0010013	2.1237	0.241	0.082	1	Bcam	0	1
1675	0.00100426	1.39604	0.795	0.691	1	Ttll4	0	0
1676	0.00100829	2.11033	0.661	0.577	1	Tpst1	0	0
1677	0.00101627	2.67197	0.33	0.175	1	Plce1	0	0
1678	0.00102546	1.78153	0.304	0.134	1	Kcnmb4	0	0
1679	0.00102658	0.833752	0.946	0.979	1	Macf1	0	0
1680	0.00104166	2.17772	0.321	0.155	1	Epdr1	0	1
1681	0.00105948	2.42878	0.571	0.433	1	D16Ertd472e	0	0
1682	0.001063	1.84583	0.75	0.649	1	Tmem131l	0	0
1683	0.00106762	1.99488	0.911	0.959	1	Pclaf	0	0
1684	0.00107515	2.79418	0.259	0.103	1	Gm47024	0	0
1685	0.0010797	0.518241	0.589	0.845	1	Slc25a44	0	0
1686	0.00108993	0.457121	0.071	0.237	1	Chrna1os	0	0
1687	0.00110374	2.73148	0.384	0.227	1	Gm44187	0	0
1688	0.00110943	0.355209	0.179	0.412	1	8430429K09Rik	0	0
1689	0.00111821	0.339576	0.062	0.227	1	1700012D14Rik	0	0
1690	0.00112384	0.484357	0.518	0.794	1	Rps6kb2	0	0
1691	0.00112498	0.94583	0.17	0.031	1	ENSMUSG00002076184	0	0
1692	0.00113076	3.64722	0.429	0.309	1	Steap2	0	0
1693	0.00113167	0.806791	0.964	0.979	1	Smc6	0	0
1694	0.00113424	2.48991	0.286	0.124	1	Celf4	0	0
1695	0.00113434	3.45381	0.241	0.082	1	Npy1r	0	0
1696	0.00114025	1.71459	0.705	0.608	1	Socs6	0	0
1697	0.00116021	0.844516	0.223	0.072	1	Tsku	0	0
1698	0.00117395	0.30905	0.027	0.155	1	Gm42548	0	0
1699	0.00117491	0.480914	0.375	0.66	1	Aco2	0	0
1700	0.00117532	1.40595	0.884	0.907	1	Clasp1	0	0
1701	0.00117622	4.52998	0.196	0.052	1	Nefl	0	0
1702	0.00117755	0.470874	0.312	0.598	1	Fam117a	0	0
1703	0.00117838	0.364316	1	1	1	Ywhae	0	0
1704	0.00117875	0.623903	0.446	0.742	1	Rfx1	1	0
1705	0.00118778	1.82628	0.179	0.041	1	Gm27195	0	0
1706	0.00119219	3.07036	0.339	0.175	1	Efemp1	0	0
1707	0.00119303	1.66318	0.696	0.66	1	Etaa1	0	0
1708	0.00122745	2.28655	0.482	0.34	1	Smpd2	0	0
1709	0.0012279	3.40723	0.304	0.155	1	Sorl1	0	1
1710	0.0012407	2.08751	0.339	0.165	1	Raf1	0	0
1711	0.0012477	1.12349	0.393	0.68	1	Tek	0	1
1712	0.00125303	2.17964	0.223	0.072	1	Hdx	1	0
1713	0.00125364	0.932255	0.125	0.01	1	Gm3854	1	0
1714	0.00126916	2.61614	0.223	0.072	1	Npr3	0	1
1715	0.00127707	2.26885	0.179	0.041	1	Gm26672	0	0
1716	0.00128569	0.606085	0.286	0.546	1	Pafah2	0	0
1717	0.00129405	1.48181	0.607	0.485	1	9430015G10Rik	0	0
1718	0.001302	1.05119	0.134	0.32	1	C130036L24Rik	0	0
1719	0.00130258	0.952858	0.17	0.402	1	Gpr19	0	0
1720	0.00131749	0.322791	0.027	0.155	1	Mitf	1	0
1721	0.00132203	4.01297	0.312	0.155	1	Dach1	1	0
1722	0.0013264	1.5582	0.714	0.67	1	Cyth3	0	0
1723	0.00132671	1.40929	0.741	0.629	1	Tmem47	0	0
1724	0.0013312	1.87021	0.196	0.052	1	Tmod2	0	0
1725	0.00133358	2.35331	0.179	0.041	1	Dgkk	0	0
1726	0.00133525	0.639087	0.223	0.443	1	Slc16a13	0	0
1727	0.00133848	1.0381	0.955	0.938	1	Supt16	0	0
1728	0.00133884	1.20834	0.875	0.835	1	Ccdc127	0	0
1729	0.00133939	0.787371	0.964	0.979	1	Mrps21	0	0
1730	0.00134589	5.17012	0.509	0.433	1	Col2a1	0	1
1731	0.00135941	3.25823	0.277	0.113	1	Sytl2	0	0
1732	0.00136138	1.41848	0.143	0.021	1	Gm49700	0	0
1733	0.00136138	1.65349	0.143	0.021	1	Lag3	0	1
1734	0.00138248	0.623237	0.402	0.649	1	Dsn1	0	0
1735	0.00138383	1.17244	0.143	0.021	1	Col22a1	0	0
1736	0.00138431	2.27809	0.205	0.062	1	Sgtb	0	0
1737	0.001388	2.81467	0.473	0.361	1	Usp53	0	0
1738	0.00140154	2.51557	0.616	0.588	1	Zfp652	1	0
1739	0.00140292	1.29799	0.009	0.113	1	Hoxb1	1	0
1740	0.00140557	1.41183	0.795	0.742	1	Cyhr1	0	0
1741	0.00140793	0.477807	0.348	0.588	1	Actr5	0	0
1742	0.00142577	1.71278	0.161	0.031	1	Cd82	0	1
1743	0.0014333	2.79226	0.241	0.093	1	Grin2c	0	0
1744	0.0014356	2.20946	0.268	0.113	1	Rhod	0	0
1745	0.00145643	2.37933	0.321	0.165	1	Pgf	0	0
1746	0.0014606	1.58736	0.768	0.742	1	Rbm4b	0	0
1747	0.00146779	0.72125	0.893	0.845	1	Phpt1	0	0
1748	0.00147298	1.46625	0.795	0.794	1	Ube2d1	0	0
1749	0.00147865	3.06283	0.339	0.186	1	Pgm5	0	0
1750	0.00148212	0.599927	0.295	0.546	1	Dhx35	0	0
1751	0.00148456	3.64278	0.196	0.052	1	Car3	0	0
1752	0.00149034	2.92561	0.25	0.103	1	Fgd4	0	0
1753	0.00149586	0.342599	0.464	0.732	1	Coq6	0	0
1754	0.00149833	1.65505	0.205	0.062	1	Zfp660	0	0
1755	0.00151964	0.251926	0.491	0.361	1	Gm13342	0	0
1756	0.00152024	2.65589	0.67	0.639	1	Atp7a	0	0
1757	0.00152308	1.37545	0.652	0.577	1	Plscr3	0	0
1758	0.00152664	3.06097	0.482	0.381	1	Ptpn14	0	0
1759	0.00154526	0.436278	0.259	0.495	1	Zfp930	1	0
1760	0.00154802	0.412121	0.339	0.598	1	Rtel1	0	0
1761	0.00156492	0.526359	0.393	0.619	1	Gm29257	0	0
1762	0.00156608	2.43667	0.188	0.052	1	Gm43185	0	0
1763	0.00157423	2.43301	0.223	0.072	1	Opcml	0	0
1764	0.00158594	3.37383	0.5	0.402	1	Synpo	0	0
1765	0.00159683	2.26931	0.241	0.093	1	Fam184a	0	0
1766	0.00159687	2.22429	0.42	0.258	1	Trp53inp2	0	0
1767	0.00160272	2.37572	0.438	0.299	1	Zfp629	1	0
1768	0.00161595	1.51495	0.884	0.907	1	Brwd1	0	0
1769	0.00161602	2.0229	0.241	0.093	1	Syne4	0	0
1770	0.00164664	2.46666	0.214	0.072	1	Pld2	0	0
1771	0.00164889	1.8533	0.42	0.247	1	Ttc26	0	0
1772	0.0016543	2.84986	0.277	0.124	1	Hoxa13	1	0
1773	0.00166274	0.553681	0.473	0.701	1	Tma16	0	0
1774	0.00166661	0.380957	0.438	0.722	1	Dhrs7b	0	0
1775	0.00167559	2.48101	0.232	0.082	1	Zc3h12b	0	0
1776	0.00167912	1.83814	0.464	0.34	1	Zdhhc8	0	0
1777	0.00168647	2.16101	0.634	0.546	1	Pogk	0	0
1778	0.00171039	0.984884	0.946	0.969	1	Tbl1x	0	0
1779	0.00174187	3.01773	0.268	0.124	1	Aff2	1	0
1780	0.00175357	0.46098	0.205	0.423	1	Ccdc84	0	0
1781	0.00175678	0.894705	0.42	0.691	1	Gstk1	0	0
1782	0.0017649	0.561601	0.652	0.866	1	6030458C11Rik	0	0
1783	0.00176591	1.47639	0.411	0.247	1	Sh3bp5	0	0
1784	0.00177185	1.53903	0.786	0.711	1	Il11ra1	0	0
1785	0.00179526	2.68917	0.455	0.33	1	Prxl2b	0	0
1786	0.00181876	2.30102	0.286	0.134	1	Pknox2	1	0
1787	0.00181996	1.46522	0.241	0.093	1	Cpne2	0	0
1788	0.00182297	5.23415	0.491	0.371	1	Hoxd13	1	0
1789	0.00184426	2.48465	0.375	0.206	1	Cxadr	0	1
1790	0.00184518	2.56979	0.571	0.515	1	Zfp358	1	0
1791	0.00185285	2.68787	0.518	0.402	1	Rufy2	0	0
1792	0.00185693	1.40289	0.884	0.938	1	Casp8ap2	0	0
1793	0.00185973	2.43195	0.25	0.103	1	Tmem151a	0	0
1794	0.00187533	0.283719	0.652	0.845	1	Kif21b	0	1
1795	0.00187699	2.71659	0.429	0.299	1	Zfp579	1	0
1796	0.00191094	1.24859	0.143	0.021	1	Gm37060	0	0
1797	0.00191543	3.99072	0.491	0.423	1	Col16a1	0	1
1798	0.00191606	2.36935	0.679	0.68	1	P3h4	0	0
1799	0.00191644	1.99297	0.357	0.216	1	Stxbp6	0	0
1800	0.00191876	2.31975	0.634	0.546	1	Tspan12	0	0
1801	0.00192121	2.25417	0.188	0.052	1	Ust	0	1
1802	0.00192305	2.50949	0.259	0.113	1	Pdlim2	0	0
1803	0.00194024	1.60435	0.768	0.742	1	Stard3nl	0	0
1804	0.0019413	0.396126	0.652	0.887	1	Ankrd27	0	0
1805	0.00194456	0.525966	0.17	0.041	1	Hoxb8	1	0
1806	0.00194486	2.29695	0.259	0.113	1	Fam149a	0	0
1807	0.00194534	2.01914	0.562	0.464	1	Atn1	0	0
1808	0.00195163	0.444681	0.071	0.227	1	Gm48375	0	0
1809	0.00195281	0.813866	0.964	0.979	1	Rab11b	0	0
1810	0.00195399	4.24758	0.33	0.186	1	Tcf21	1	0
1811	0.00195421	2.71759	0.438	0.289	1	Septin3	0	0
1812	0.00196136	0.838815	0.232	0.082	1	Gm28730	0	0
1813	0.00196139	2.13802	0.562	0.464	1	Rnf169	0	0
1814	0.00197003	2.75678	0.25	0.103	1	Pard6b	0	0
1815	0.00197795	2.42815	0.643	0.567	1	Cblb	0	0
1816	0.00197972	2.97761	0.348	0.186	1	Pik3r3	0	0
1817	0.00198425	0.523337	0.152	0.361	1	Osbpl7	0	0
1818	0.00198518	1.77631	0.455	0.289	1	Dstyk	0	0
1819	0.00199447	1.59993	0.866	0.928	1	Echs1	0	0
1820	0.00199986	2.28196	0.241	0.093	1	5930403N24Rik	0	0
1821	0.00200056	4.25582	0.188	0.052	1	Gal	0	0
1822	0.00200659	0.606049	0.991	0.99	1	Srsf7	0	0
1823	0.00200715	2.44286	0.527	0.392	1	Apbb2	0	0
1824	0.00201981	0.559564	0.393	0.649	1	Taf5	0	0
1825	0.00202431	1.20337	0.893	0.948	1	Mta1	1	0
1826	0.00202535	2.10925	0.429	0.289	1	Csrnp2	1	0
1827	0.00202651	0.435314	0.455	0.742	1	Zfp110	1	0
1828	0.00203267	0.254569	0.5	0.763	1	Impdh1	0	0
1829	0.00203682	3.34055	0.366	0.227	1	Igsf11	0	0
1830	0.00203818	2.51766	0.554	0.495	1	Klf4	1	0
1831	0.00204567	0.722807	1	1	1	Trim28	0	1
1832	0.00205701	1.31803	0.848	0.948	1	Trim44	0	0
1833	0.00205796	2.32434	0.196	0.062	1	Myocd	0	0
1834	0.00206153	3.1173	0.277	0.124	1	Mgp	0	0
1835	0.00210266	1.54754	0.268	0.124	1	Sema3f	0	0
1836	0.00210291	0.393742	0.25	0.454	1	Micall2	0	0
1837	0.00210567	2.2951	0.562	0.485	1	Pcgf6	0	0
1838	0.00211485	2.63322	0.312	0.165	1	1500009L16Rik	0	0
1839	0.00211746	1.2016	0.17	0.041	1	Nectin1	0	0
1840	0.00212505	0.812455	0.938	0.979	1	Strn3	0	0
1841	0.00212527	0.624183	0.116	0.01	1	Gm19514	0	0
1842	0.00212527	1.43149	0.116	0.01	1	Ndnf	0	0
1843	0.00212919	1.23492	0.902	0.948	1	Htatsf1	0	0
1844	0.00213315	1.63363	0.232	0.082	1	Zfp764	1	0
1845	0.00214211	1.5516	0.893	0.876	1	Rbm6	0	0
1846	0.00216326	0.936257	0.116	0.01	1	Gm43009	0	0
1847	0.00219536	0.261527	0.17	0.361	1	Gm50322	0	0
1848	0.00220361	3.24859	0.411	0.299	1	Hoxd11	1	0
1849	0.00222304	2.50264	0.643	0.639	1	Zbtb20	1	0
1850	0.00222916	1.35209	0.152	0.031	1	Lrp4	0	1
1851	0.00224638	1.28336	0.723	0.722	1	Tsen15	0	0
1852	0.00225326	2.51719	0.527	0.454	1	Heg1	0	0
1853	0.00226281	2.49121	0.152	0.031	1	Ptgfr	0	0
1854	0.0022722	1.43674	0.17	0.041	1	Mir351	0	0
1855	0.00228099	1.07577	0.116	0.01	1	Trim46	0	0
1856	0.00228121	2.69499	0.411	0.268	1	Peg12	0	0
1857	0.00228246	3.00466	0.393	0.258	1	Zfp467	1	0
1858	0.0022873	1.59861	0.188	0.052	1	Ngfr	0	0
1859	0.00229235	1.29245	0.929	0.948	1	Ehmt2	0	0
1860	0.00230177	1.98388	0.67	0.629	1	Cbx6	0	0
1861	0.00230187	0.277402	0.75	0.948	1	Gm4540	0	0
1862	0.00230862	1.5117	0.214	0.072	1	Kif7	0	0
1863	0.00231796	2.49258	0.223	0.082	1	Rnf227	0	0
1864	0.00233153	1.63293	0.152	0.031	1	Bvht	0	0
1865	0.00233241	1.01491	0.277	0.515	1	Pdzd2	0	0
1866	0.00233371	0.45735	0.429	0.701	1	Atxn3	0	0
1867	0.00234115	1.70553	0.134	0.021	1	Ccdc60	0	0
1868	0.00234115	0.920349	0.134	0.021	1	Gm7162	0	0
1869	0.00234115	2.03236	0.134	0.021	1	Sema3b	0	0
1870	0.00236471	3.49985	0.312	0.165	1	Cspg4	0	1
1871	0.00237907	1.13566	0.134	0.021	1	Rph3al	0	0
1872	0.00238401	0.915017	0.964	0.979	1	Tnks2	0	0
1873	0.00238421	0.775089	0.982	0.979	1	Gm5436	0	0
1874	0.00239142	0.259309	0.562	0.784	1	Lancl2	0	0
1875	0.00240293	2.49254	0.223	0.082	1	Gm42639	0	0
1876	0.00240457	1.27414	0.116	0.01	1	Gpr4	0	0
1877	0.00241462	0.648814	0.295	0.557	1	Slc10a3	0	0
1878	0.0024187	2.22161	0.25	0.103	1	Cyp2j6	0	0
1879	0.0024252	3.59983	0.214	0.072	1	En1	1	0
1880	0.00242858	0.380665	0.455	0.67	1	Zdhhc15	0	0
1881	0.00243188	1.98716	0.223	0.082	1	Nudt11	0	0
1882	0.00243317	0.626205	0.357	0.619	1	Tbc1d24	0	0
1883	0.00244031	1.93558	0.679	0.68	1	Kat6b	0	0
1884	0.00245788	0.573005	1	1	1	Fau	0	0
1885	0.0024766	0.936828	1	0.979	1	Rbm5	0	0
1886	0.00248145	0.542645	0.339	0.608	1	Atmin	0	0
1887	0.00249439	1.61672	0.241	0.093	1	1700048O20Rik	0	0
1888	0.0025099	1.31408	0.188	0.052	1	Ankrd13d	0	0
1889	0.00251369	2.22507	0.259	0.113	1	Gm47586	0	0
1890	0.00251495	0.340958	0.411	0.66	1	Smim13	0	0
1891	0.00252823	2.83794	0.42	0.299	1	Plekha1	0	0
1892	0.00253064	2.3302	0.446	0.309	1	Nradd	0	0
1893	0.00253309	0.922167	0.982	0.948	1	Pnisr	0	0
1894	0.00253425	0.794139	0.116	0.01	1	Zfp558	1	0
1895	0.00253644	1.61033	0.134	0.021	1	Gm16523	0	0
1896	0.00254627	0.44917	0.446	0.742	1	Slc10a7	0	0
1897	0.00255555	0.39892	0.384	0.691	1	Bloc1s5	0	0
1898	0.00255567	2.21796	0.384	0.216	1	Adam22	0	1
1899	0.00256973	2.64454	0.259	0.113	1	Tmem141	0	0
1900	0.002595	0.383056	0.25	0.474	1	Btbd6	0	0
1901	0.00259528	0.460029	0.196	0.062	1	Gm11223	0	0
1902	0.00260764	0.468225	0.339	0.598	1	Pced1a	0	0
1903	0.0026094	0.573302	0.232	0.474	1	Tbcd	0	0
1904	0.00262521	2.4827	0.464	0.351	1	Galnt10	0	0
1905	0.00262692	0.286662	0.116	0.278	1	Cdkl5	0	0
1906	0.00263409	2.73238	0.509	0.433	1	Dync2i1	0	0
1907	0.00263703	4.27395	0.348	0.206	1	Col14a1	0	0
1908	0.00265058	1.57951	0.964	0.969	1	H2ax	0	0
1909	0.0026519	2.24909	0.268	0.113	1	Hebp2	0	0
1910	0.00266381	2.44679	0.339	0.196	1	Cnrip1	0	0
1911	0.00266425	1.6766	0.732	0.753	1	Tmem126a	0	0
1912	0.00266481	2.1843	0.429	0.289	1	Pde4dip	0	0
1913	0.00267064	0.919716	0.964	0.969	1	Clk1	0	0
1914	0.00267112	0.685226	1	1	1	Rbbp4	0	0
1915	0.00267363	2.66589	0.384	0.237	1	Cdo1	0	0
1916	0.00268027	1.56632	0.786	0.784	1	Ext1	0	0
1917	0.00269018	1.56551	0.179	0.052	1	Batf3	1	0
1918	0.00271098	0.473987	0.464	0.722	1	Pinx1	0	0
1919	0.00272319	0.256909	0.42	0.68	1	Pex11b	0	0
1920	0.00272542	2.24088	0.679	0.608	1	Rps6ka6	0	0
1921	0.00272552	1.83565	0.286	0.134	1	Gm2237	0	0
1922	0.00273585	3.52601	0.295	0.155	1	Gm38071	0	0
1923	0.00274169	1.79471	0.938	0.99	1	Anxa5	0	0
1924	0.00275081	0.963895	0.955	0.938	1	Otub1	0	0
1925	0.00275464	1.8659	0.259	0.124	1	Zfp184	1	0
1926	0.00276995	2.26016	0.232	0.093	1	Gm36988	0	0
1927	0.00279443	0.413641	1	1	1	Rps26-ps1	0	0
1928	0.00283755	2.19325	0.179	0.052	1	Hdac11	0	0
1929	0.0028385	0.737638	0.884	0.948	1	Ncbp2	0	0
1930	0.00287462	2.24438	0.83	0.794	1	Skil	0	0
1931	0.00288159	1.04096	0.42	0.268	1	Gpsm1	0	0
1932	0.00288186	0.378975	0.661	0.897	1	Anapc10	0	0
1933	0.00289601	1.69474	0.741	0.711	1	Gm8319	0	0
1934	0.00289966	1.85678	0.277	0.134	1	Spsb1	0	0
1935	0.00290337	0.579766	0.375	0.608	1	Thada	0	0
1936	0.00291558	2.63351	0.598	0.629	1	Dync2h1	0	0
1937	0.00293065	2.4976	0.241	0.103	1	Osbpl6	0	0
1938	0.00295287	1.28705	0.179	0.052	1	Osr2	1	0
1939	0.00298482	0.510972	0.616	0.856	1	Stk11	0	0
1940	0.00299225	1.72354	0.179	0.052	1	Hhat	0	0
1941	0.00300587	1.03528	0.902	0.887	1	Hells	0	0
1942	0.00300862	2.27303	0.33	0.186	1	Cux2	1	0
1943	0.00301155	0.770469	0.982	1	1	Sh3bgrl	0	0
1944	0.00301954	0.312371	0.134	0.021	1	Plpp1	0	0
1945	0.00302691	2.50901	0.562	0.505	1	Zfp41	1	0
1946	0.00302801	2.37842	0.652	0.577	1	Ric1	0	0
1947	0.00303211	2.36164	0.179	0.052	1	Mcub	0	0
1948	0.00303963	0.270313	0.196	0.412	1	Slc5a6	0	1
1949	0.00304443	1.11286	0.062	0.206	1	Gm37109	0	0
1950	0.00306509	3.32775	0.33	0.196	1	Gap43	0	0
1951	0.00311329	1.9957	0.179	0.052	1	Cyp39a1	0	0
1952	0.00311329	2.00165	0.179	0.052	1	Gm48887	0	0
1953	0.00311365	0.755705	0.732	0.897	1	Klhl23	0	0
1954	0.00312087	2.07894	0.527	0.381	1	Rad54b	0	0
1955	0.00313328	4.4262	0.438	0.34	1	Ebf1	1	0
1956	0.00319335	1.17796	0.929	0.959	1	Rtf1	0	0
1957	0.00320625	1.29416	0.161	0.041	1	Azin2	0	0
1958	0.00321697	3.48	0.321	0.186	1	Spsb4	0	0
1959	0.00322885	4.01781	0.402	0.289	1	Pdgfa	0	0
1960	0.00323302	0.448092	0.107	0.268	1	Lbx2	1	0
1961	0.00323748	3.44449	0.473	0.433	1	Shroom3	0	0
1962	0.0032407	3.96881	0.438	0.34	1	Angpt2	0	0
1963	0.00324272	0.743607	0.25	0.526	1	Foxj2	1	0
1964	0.0032664	0.871415	0.964	0.938	1	Mycbp2	0	0
1965	0.00330446	0.845683	0.991	0.969	1	Acin1	0	0
1966	0.00332829	0.3899	0.062	0.206	1	Ap1s3	0	0
1967	0.00334277	2.49959	0.161	0.041	1	Gm49524	0	0
1968	0.00338051	2.96429	0.286	0.144	1	Fap	0	1
1969	0.00338462	0.385129	0.339	0.588	1	Eral1	0	0
1970	0.00338915	1.74892	0.214	0.082	1	Zkscan2	1	0
1971	0.00340815	0.491287	0.688	0.887	1	Sat1	0	0
1972	0.0034237	2.09235	0.491	0.392	1	Rasl11b	0	0
1973	0.00342492	3.038	0.357	0.227	1	Hspa12a	0	0
1974	0.00344999	2.42136	0.286	0.144	1	Trim62	0	0
1975	0.0034548	1.1687	0.911	0.907	1	Ssbp1	0	0
1976	0.003461	1.11585	0.902	0.959	1	Zfp638	0	0
1977	0.00348761	2.84622	0.464	0.351	1	Mgst1	0	0
1978	0.00351261	0.984959	0.875	0.876	1	Dynlt1f	0	0
1979	0.00354558	1.60157	0.188	0.062	1	Tenm2	0	0
1980	0.00356553	1.13973	0.929	0.938	1	Tsg101	0	0
1981	0.00356572	1.86314	0.42	0.67	1	Vwa5a	0	0
1982	0.00359103	0.283736	0.42	0.711	1	Tchp	0	0
1983	0.00359259	1.88438	0.107	0.01	1	Ccdc74a	0	0
1984	0.00359259	0.515817	0.107	0.01	1	D830030K20Rik	0	0
1985	0.00359259	1.30707	0.107	0.01	1	Gm10544	0	0
1986	0.00362332	0.384897	1	1	1	Snrpg	0	0
1987	0.00362927	0.273429	0.679	0.897	1	Lias	0	0
1988	0.0036561	1.92261	0.107	0.01	1	Gm48293	0	0
1989	0.0036561	1.78607	0.107	0.01	1	Nphp4	0	0
1990	0.0036561	0.540359	0.107	0.01	1	Olfm2	0	1
1991	0.00368155	0.802034	0.143	0.031	1	Gm17571	0	0
1992	0.00368652	1.11905	0.911	0.887	1	Ska2	0	0
1993	0.00369406	1.78028	0.402	0.258	1	Thsd4	0	1
1994	0.00370382	1.11094	0.982	0.99	1	Cst3	0	0
1995	0.00371077	2.90324	0.339	0.196	1	Tmtc2	0	0
1996	0.00371433	3.09445	0.366	0.237	1	Dkk3	0	1
1997	0.00371733	0.768715	0.973	0.99	1	Eny2	0	0
1998	0.00372064	1.40709	0.107	0.01	1	Ptch2	0	0
[truncated: 4,873 more rows]

## Sheet: Dataset EV1-3.
Dataset EV1-3.Mk2 cluster features genes
	p_val	avg_log2FC	pct.1	pct.2	p_val_adj	gene	TF	surface
1	1.3e-35	5.66755	1	0.705	7.06e-31	Dapp1	0	0
2	1.83e-35	5.5895	1	0.884	9.97e-31	Fermt3	0	0
3	2.09e-35	5.63182	1	0.786	1.14e-30	Plcg2	0	0
4	2.28e-35	4.41076	1	1	1.24e-30	Rap1b	0	0
5	2.35e-35	5.56024	1	1	1.28e-30	Rab27b	0	0
6	2.84e-35	5.64295	1	0.911	1.55e-30	F2rl2	0	0
7	3.02e-35	5.66835	1	0.804	1.65e-30	Gnaz	0	0
8	3.18e-35	5.62398	1	0.634	1.73e-30	Sla2	0	0
9	3.36e-35	5.38522	1	0.848	1.83e-30	Adgrg1	0	0
10	3.52e-35	5.20185	1	0.723	1.92e-30	Syk	0	0
11	3.57e-35	4.32415	1	0.911	1.95e-30	Diaph1	0	0
12	4.64e-35	5.69684	1	0.929	2.53e-30	Rgs18	0	0
13	5.08e-35	3.17824	1	0.991	2.76e-30	Ptpn11	0	0
14	5.4e-35	5.52167	1	0.759	2.94e-30	Gata1	1	0
15	7.3e-35	4.92088	1	0.92	3.98e-30	Irag1	0	0
16	7.35e-35	4.79597	1	0.982	4e-30	Rabgap1l	0	0
17	7.35e-35	3.88589	1	0.991	4e-30	Lims1	0	0
18	8.29e-35	4.98391	1	0.723	4.51e-30	Mpl	0	0
19	8.94e-35	5.3578	1	0.938	4.87e-30	Bin2	0	0
20	1.06e-34	5.16812	1	0.946	5.78e-30	Fcer1g	0	0
21	1.09e-34	5.00913	1	0.866	5.96e-30	Tspan32	0	0
22	1.12e-34	4.84834	1	0.911	6.08e-30	Cd9	0	0
23	1.41e-34	3.27259	1	0.991	7.68e-30	Zyx	0	0
24	1.56e-34	4.83458	1	0.75	8.5e-30	Mfsd2b	0	0
25	1.58e-34	3.89201	1	0.938	8.58e-30	Slain2	0	0
26	1.66e-34	4.21228	1	0.92	9.05e-30	Ppif	0	0
27	1.7e-34	4.86613	1	0.893	9.24e-30	Bmp2k	0	0
28	1.7e-34	5.15338	1	0.893	9.24e-30	Rasgrp2	0	0
29	1.72e-34	2.86728	1	0.991	9.37e-30	Clint1	0	0
30	1.84e-34	4.39968	1	0.839	1e-29	Atp2a3	0	1
31	1.93e-34	4.73906	1	0.991	1.05e-29	Itgb3	0	1
32	2.19e-34	5.03133	1	0.75	1.19e-29	Fyb	0	0
33	2.24e-34	5.17174	1	0.839	1.22e-29	Lcp2	0	0
34	2.26e-34	4.57446	1	0.902	1.23e-29	Prkar2b	0	0
35	2.35e-34	4.72638	1	0.991	1.28e-29	Plek	1	0
36	2.63e-34	3.52961	1	0.991	1.43e-29	Tagln2	0	0
37	2.94e-34	3.62057	1	1	1.6e-29	F2r	0	1
38	3.2e-34	4.78991	1	0.866	1.74e-29	Vwf	0	0
39	3.79e-34	4.11004	1	0.991	2.06e-29	Tmem14c	0	0
40	4.28e-34	4.13178	1	0.839	2.33e-29	Fli1	1	0
41	4.6e-34	4.82257	1	0.804	2.51e-29	Tmem40	0	0
42	4.61e-34	4.93068	1	0.991	2.51e-29	Thbs1	0	1
43	5.74e-34	4.81921	1	0.857	3.13e-29	Slc2a3	0	1
44	5.76e-34	4.74441	1	0.804	3.14e-29	Sla	0	0
45	5.77e-34	4.19617	1	0.964	3.14e-29	Itga2b	0	0
46	5.87e-34	4.72924	1	0.705	3.2e-29	Slc35d3	0	0
47	6.17e-34	4.22053	1	0.884	3.36e-29	Spns1	0	0
48	6.24e-34	4.67542	1	0.652	3.4e-29	Treml2	0	0
49	6.28e-34	2.11887	1	1	3.42e-29	Pfn1	0	0
50	7.03e-34	4.2075	1	0.83	3.83e-29	Tpst2	0	1
51	7.4e-34	4.85349	1	0.929	4.03e-29	Ubash3b	0	0
52	8.3e-34	5.19242	1	0.741	4.52e-29	Lmo2	0	0
53	1.12e-33	4.81085	1	0.688	6.09e-29	Prkcq	0	0
54	1.22e-33	5.48052	1	0.598	6.63e-29	Cmah	0	0
55	1.28e-33	4.77874	1	0.848	7e-29	Gp5	0	1
56	1.53e-33	4.56005	1	0.804	8.35e-29	Lat	0	0
57	1.69e-33	5.46642	1	0.777	9.22e-29	Dok2	0	0
58	1.89e-33	5.53793	0.979	0.482	1.03e-28	Was	0	0
59	1.96e-33	4.89904	1	0.545	1.07e-28	Grap2	0	0
60	2.03e-33	4.45529	1	0.768	1.1e-28	P2rx1	0	1
61	2.04e-33	4.95056	0.99	0.705	1.11e-28	Nfe2	1	0
62	2.65e-33	4.48558	1	0.848	1.44e-28	Mmrn1	0	1
63	2.68e-33	3.23878	1	0.991	1.46e-28	Tln1	0	0
64	2.85e-33	5.15911	0.99	0.759	1.55e-28	Tal1	1	0
65	2.99e-33	4.53816	1	0.955	1.63e-28	Slc14a1	0	0
66	3e-33	3.76477	1	0.866	1.63e-28	Dgkd	0	0
67	3.37e-33	4.9184	1	0.732	1.84e-28	Ptgs1	0	0
68	3.44e-33	3.24981	1	0.964	1.87e-28	Rsu1	0	0
69	3.7e-33	4.35665	1	0.902	2.01e-28	Treml1	0	0
70	3.8e-33	3.638	1	0.848	2.07e-28	Tacc1	0	0
71	4.07e-33	4.14283	1	0.866	2.21e-28	Prkca	0	0
72	5.53e-33	5.24131	0.979	0.571	3.01e-28	Ptpre	0	0
73	6.33e-33	4.17317	1	0.866	3.45e-28	Daam1	0	0
74	6.75e-33	4.15917	1	0.759	3.68e-28	Pla2g4a	0	0
75	7.03e-33	4.17056	1	0.857	3.83e-28	Rasa3	0	0
76	1.2e-32	4.32706	1	0.884	6.55e-28	Tuba4a	0	0
77	1.27e-32	3.88001	0.99	0.821	6.92e-28	Elf1	1	0
78	1.29e-32	3.26806	1	0.929	7.01e-28	Ccdc12	0	0
79	1.33e-32	3.9164	1	0.955	7.23e-28	Rgs10	0	0
80	1.35e-32	4.2594	1	0.58	7.33e-28	Tnik	0	0
81	1.59e-32	4.36118	0.99	0.536	8.68e-28	Pdgfb	0	0
82	1.67e-32	3.51722	0.99	0.768	9.12e-28	Rbm38	0	0
83	1.93e-32	4.42712	0.99	0.571	1.05e-27	Tgfb1	0	1
84	2.16e-32	4.3641	0.99	0.536	1.18e-27	Btk	0	0
85	2.17e-32	3.89129	1	0.688	1.18e-27	Lgals9	0	0
86	2.2e-32	4.56174	0.979	0.473	1.2e-27	Lrmp	0	0
87	2.24e-32	3.41851	1	0.866	1.22e-27	Celf2	0	0
88	2.35e-32	4.71314	0.99	0.714	1.28e-27	F10	0	0
89	2.42e-32	3.48484	1	0.929	1.32e-27	Mef2c	1	0
90	2.96e-32	4.46142	0.979	0.464	1.61e-27	Inpp5d	0	0
91	3.21e-32	4.22985	0.99	0.607	1.75e-27	Frrs1	0	0
92	3.38e-32	4.4195	1	0.768	1.84e-27	Snca	0	0
93	3.55e-32	4.69929	0.99	0.536	1.93e-27	F2rl3	0	0
94	3.56e-32	4.41479	0.99	0.67	1.94e-27	Lyn	0	0
95	3.67e-32	5.17728	0.99	0.75	2e-27	Cited4	0	0
96	4.3e-32	4.56167	0.99	0.696	2.34e-27	P2ry1	0	0
97	4.64e-32	4.06644	0.99	0.589	2.53e-27	Acsl5	0	0
98	6.02e-32	5.0524	0.99	0.562	3.28e-27	Car2	0	0
99	6.12e-32	4.08872	1	0.679	3.33e-27	Mpig6b	0	0
100	7.1e-32	3.273	0.979	0.438	3.87e-27	Gp1bb	0	0
101	7.25e-32	4.45616	0.99	0.75	3.95e-27	Gp1ba	0	0
102	1.09e-31	3.43508	1	0.83	5.92e-27	Nt5c3	0	0
103	1.31e-31	3.55477	1	0.768	7.15e-27	Runx1	1	0
104	1.53e-31	4.07275	1	0.92	8.34e-27	Gp9	0	1
105	1.9e-31	3.74479	1	0.911	1.03e-26	Unc119	0	0
106	1.95e-31	3.51784	1	0.911	1.06e-26	Nomo1	0	0
107	2.21e-31	4.12941	0.99	0.464	1.21e-26	Exoc6	0	0
108	2.25e-31	3.34093	1	1	1.22e-26	Pf4	0	0
109	2.67e-31	4.31363	0.99	0.598	1.45e-26	Ston2	0	0
110	2.93e-31	5.42849	0.979	0.732	1.6e-26	Coro1a	0	0
111	2.93e-31	3.79163	0.99	0.679	1.6e-26	Laptm5	0	0
112	4.71e-31	3.69359	1	0.652	2.56e-26	Yod1	0	0
113	5.16e-31	4.52608	0.979	0.634	2.81e-26	Gmfg	0	0
114	5.25e-31	3.8107	0.99	0.911	2.86e-26	Sec11c	0	0
115	5.26e-31	5.13705	0.969	0.554	2.86e-26	Kcnj5	0	0
116	5.92e-31	3.43463	1	0.768	3.23e-26	Atp13a2	0	0
117	7.7e-31	2.96581	1	0.955	4.19e-26	Tuba1c	0	0
118	8.68e-31	3.59299	1	0.812	4.73e-26	Irs2	0	0
119	9.04e-31	2.31452	1	0.964	4.92e-26	Bola2	0	0
120	9.71e-31	4.22149	0.99	0.688	5.29e-26	Gfi1b	1	0
121	1.05e-30	3.58321	1	0.812	5.7e-26	Smim3	0	0
122	1.14e-30	2.89616	1	0.911	6.21e-26	Clu	0	1
123	1.15e-30	2.71453	1	0.973	6.26e-26	Rab11a	0	0
124	1.42e-30	4.07825	0.99	0.607	7.73e-26	Ache	0	0
125	1.43e-30	3.47898	1	0.875	7.79e-26	Cdkn2d	0	0
126	1.48e-30	3.03192	1	0.893	8.06e-26	Cd47	0	1
127	1.5e-30	1.62024	1	1	8.16e-26	Eif5a	0	0
128	1.57e-30	3.0546	1	0.92	8.56e-26	Rbpms2	0	0
129	1.68e-30	3.92913	0.918	0.214	9.15e-26	Mir142hg	0	0
130	1.7e-30	3.7353	1	0.902	9.23e-26	Clec1b	0	1
131	1.7e-30	3.83643	0.99	0.804	9.24e-26	Zfpm1	1	0
132	1.76e-30	4.54202	0.948	0.411	9.56e-26	Alox5	0	0
133	1.77e-30	4.18202	1	0.768	9.62e-26	Inafm2	0	0
134	2.07e-30	3.34831	1	0.83	1.13e-25	Cox17	0	0
135	2.46e-30	3.37364	0.99	0.795	1.34e-25	Arhgdib	0	0
136	2.64e-30	4.23481	0.959	0.366	1.44e-25	Proser2	0	0
137	2.75e-30	4.33183	0.959	0.446	1.5e-25	Ubash3a	0	0
138	2.77e-30	3.95354	0.979	0.652	1.51e-25	AI504432	0	0
139	2.87e-30	5.01965	0.979	0.554	1.56e-25	Kcnk6	0	0
140	2.93e-30	3.96926	0.959	0.473	1.59e-25	Unc13d	0	0
141	3.02e-30	3.06089	1	0.884	1.64e-25	Creg1	0	0
142	3.4e-30	2.1958	1	0.946	1.85e-25	Wdr1	0	0
143	3.6e-30	3.21712	0.99	0.839	1.96e-25	Inka1	0	0
144	3.65e-30	3.94601	1	0.732	1.99e-25	Tnnt1	0	0
145	4e-30	4.42506	0.979	0.732	2.18e-25	Ly6g6f	0	0
146	4.79e-30	2.92274	1	0.946	2.61e-25	Serinc3	0	0
147	5.57e-30	3.56147	1	0.759	3.03e-25	Taok3	0	0
148	6.2e-30	4.17247	0.979	0.5	3.38e-25	Dock8	0	0
149	7.39e-30	3.76362	0.969	0.598	4.02e-25	Tie1	0	0
150	7.57e-30	3.43094	0.99	0.696	4.12e-25	Dusp3	0	0
151	8.57e-30	3.8564	0.99	0.875	4.67e-25	Pde5a	0	1
152	1.06e-29	4.50317	0.959	0.402	5.79e-25	Nrros	0	0
153	1.08e-29	2.39547	1	0.946	5.88e-25	Tmem123	0	0
154	1.45e-29	3.46665	1	0.661	7.89e-25	Fhod1	0	0
155	1.75e-29	4.62265	0.979	0.688	9.51e-25	Pls1	0	0
156	1.82e-29	2.18376	1	1	9.93e-25	Actr3	0	0
157	2.46e-29	3.22897	1	0.696	1.34e-24	Fut8	0	0
158	2.52e-29	3.74419	0.959	0.366	1.37e-24	H2-D1	0	1
159	2.74e-29	3.00467	1	0.848	1.49e-24	Nrgn	0	0
160	3.85e-29	3.99458	1	0.732	2.1e-24	Cpeb4	0	0
161	4.15e-29	3.22616	0.99	0.759	2.26e-24	Ehbp1l1	0	0
162	4.27e-29	3.0848	0.99	0.67	2.33e-24	Ehd4	0	0
163	4.75e-29	3.85866	0.959	0.536	2.59e-24	St3gal6	0	0
164	4.96e-29	2.93802	1	0.688	2.7e-24	Myom1	0	0
165	5.26e-29	4.05732	0.948	0.482	2.86e-24	Ripor2	0	0
166	5.85e-29	4.48222	0.948	0.402	3.18e-24	Ptpn7	0	0
167	6.87e-29	2.98074	1	0.804	3.74e-24	Stxbp2	0	0
168	8.97e-29	2.84033	1	0.741	4.88e-24	Cdc42se1	0	0
169	9.64e-29	4.89122	0.959	0.616	5.25e-24	I830077J02Rik	0	0
170	1.27e-28	3.07107	1	0.866	6.92e-24	Nlk	0	0
171	1.5e-28	4.32367	0.938	0.339	8.16e-24	Cyth4	0	0
172	1.56e-28	1.93059	1	0.991	8.47e-24	Arpc2	0	0
173	1.57e-28	4.04344	0.99	0.83	8.56e-24	Aftph	0	0
174	1.59e-28	4.52654	0.918	0.375	8.65e-24	Susd3	0	0
175	1.61e-28	4.56896	0.948	0.482	8.79e-24	Vav1	0	0
176	1.75e-28	4.5147	0.979	0.545	9.51e-24	Lyl1	1	0
177	2.34e-28	1.821	1	1	1.28e-23	Ldha	0	0
178	2.53e-28	3.86713	0.938	0.393	1.38e-23	Ptk2b	0	0
179	2.59e-28	2.89051	0.99	0.786	1.41e-23	Gpd2	0	0
180	2.84e-28	2.54337	0.99	0.589	1.55e-23	Cd55	0	0
181	3.05e-28	3.84074	0.948	0.509	1.66e-23	Mapkapk3	0	0
182	3.2e-28	3.14059	1	0.83	1.74e-23	Hk1	0	0
183	3.26e-28	2.55564	1	0.991	1.78e-23	Myh9	0	0
184	3.35e-28	2.22204	1	0.991	1.82e-23	Slc25a5	0	0
185	3.66e-28	4.37528	0.969	0.473	1.99e-23	Hhex	1	0
186	4.81e-28	3.72336	0.969	0.705	2.62e-23	Sord	0	0
187	5.21e-28	2.68817	1	0.884	2.84e-23	Agpat5	0	0
188	6.28e-28	2.28661	1	0.911	3.42e-23	Ppm1g	0	0
189	7.17e-28	3.76709	0.969	0.616	3.9e-23	Esam	0	1
190	7.52e-28	4.46737	0.928	0.366	4.1e-23	Gm11655	0	0
191	7.62e-28	4.33501	0.959	0.527	4.15e-23	Tbxas1	0	0
192	8.34e-28	2.07119	1	0.973	4.54e-23	Tmbim6	0	0
193	8.7e-28	3.23444	0.969	0.768	4.74e-23	Sdf2l1	0	0
194	9.82e-28	3.51998	1	0.714	5.35e-23	Atp8a1	0	0
195	1e-27	3.82001	0.99	0.571	5.46e-23	Mob3c	0	0
196	1.01e-27	3.80088	0.959	0.545	5.49e-23	Itgb2	0	1
197	1.04e-27	2.50536	1	0.92	5.68e-23	Spcs3	0	0
198	1.12e-27	3.55885	0.969	0.67	6.12e-23	Klhl6	0	0
199	1.19e-27	2.07526	1	0.982	6.47e-23	Etfb	0	0
200	1.48e-27	4.16529	1	0.902	8.04e-23	Alox12	0	0
201	1.84e-27	4.22206	0.918	0.366	1e-22	Rab27a	0	0
202	1.91e-27	2.84337	1	0.938	1.04e-22	Ctla2a	0	0
203	2.34e-27	3.02099	0.969	0.58	1.28e-22	Madd	0	0
204	2.52e-27	4.03207	0.979	0.509	1.37e-22	Ufsp1	0	0
205	2.54e-27	3.31252	0.969	0.616	1.38e-22	Vav3	0	0
206	2.65e-27	1.65888	1	1	1.45e-22	Tpm4	0	0
207	2.84e-27	3.84834	0.99	0.714	1.55e-22	Gas2l1	0	0
208	3.25e-27	2.34603	1	0.866	1.77e-22	Gucy1a1	0	0
209	3.32e-27	1.71562	1	1	1.81e-22	Kif5b	0	0
210	3.6e-27	0.99894	0.835	0.071	1.96e-22	Gmfg-ps	0	0
211	3.76e-27	2.94625	0.99	0.768	2.05e-22	Arhgap45	0	0
212	4.03e-27	4.03461	0.938	0.473	2.2e-22	Ttc39b	0	0
213	4.23e-27	3.79048	0.938	0.438	2.3e-22	Gsap	0	0
214	4.84e-27	3.22535	0.969	0.536	2.63e-22	Arrb2	0	0
215	5.18e-27	2.78741	0.99	0.884	2.82e-22	Mob1b	0	0
216	5.88e-27	4.22661	0.979	0.714	3.2e-22	F5	0	1
217	6.06e-27	3.53396	0.99	0.723	3.3e-22	Srgn	0	0
218	6.37e-27	3.31869	0.979	0.625	3.47e-22	Cbfa2t3	0	0
219	6.57e-27	3.07561	0.907	0.259	3.58e-22	Fam78a	0	0
220	6.79e-27	3.33404	0.969	0.554	3.7e-22	Stxbp5	0	0
221	6.99e-27	3.58518	0.938	0.339	3.81e-22	Med12l	0	0
222	7.52e-27	4.29903	0.979	0.58	4.09e-22	Stx11	0	0
223	7.9e-27	2.87511	0.99	0.812	4.3e-22	Gclm	0	0
224	8e-27	3.01888	0.969	0.509	4.36e-22	Exoc3l2	0	0
225	9.93e-27	2.0331	1	1	5.41e-22	Tmsb4x	0	0
226	1.32e-26	3.08104	0.99	0.643	7.17e-22	Mvb12b	0	0
227	1.52e-26	2.74944	1	0.83	8.28e-22	Ptpn12	0	0
228	1.62e-26	4.0398	1	0.929	8.83e-22	Cavin2	0	0
229	1.71e-26	3.29928	0.979	0.554	9.33e-22	Sntb1	0	0
230	2.12e-26	3.27794	0.969	0.768	1.16e-21	Arhgap6	0	0
231	2.42e-26	3.93136	0.959	0.562	1.32e-21	Myct1	0	0
232	2.47e-26	2.1662	1	0.991	1.35e-21	Arpc5	0	0
233	2.67e-26	2.99569	0.959	0.464	1.45e-21	Plaat3	0	0
234	2.95e-26	2.54398	0.959	0.438	1.61e-21	Sptb	0	0
235	3.01e-26	1.9273	1	1	1.64e-21	Hdgf	0	0
236	3.1e-26	3.73448	0.948	0.438	1.69e-21	Rhof	0	0
237	3.53e-26	2.88269	0.99	0.705	1.92e-21	Pros1	0	0
238	4.06e-26	5.15789	0.959	0.705	2.21e-21	Trpc6	0	0
239	4.53e-26	3.62908	0.887	0.223	2.47e-21	Tuba8	0	0
240	4.71e-26	2.35666	1	0.83	2.56e-21	Itga6	0	1
241	4.97e-26	4.06352	0.928	0.375	2.71e-21	Dennd2c	0	0
242	5e-26	3.21381	0.876	0.214	2.72e-21	Nmnat3	0	0
243	5.28e-26	0.959539	1	1	2.88e-21	Rpl6	0	0
244	6.22e-26	3.8475	0.938	0.491	3.39e-21	Nbeal2	0	0
245	6.73e-26	1.88145	1	0.955	3.67e-21	Actr2	0	0
246	7.85e-26	2.99126	0.99	0.723	4.27e-21	Prkab1	0	0
247	7.99e-26	2.19939	1	0.964	4.35e-21	Rap1a	0	0
248	8.67e-26	2.78245	0.959	0.446	4.72e-21	Lrrc8b	0	1
249	8.72e-26	2.92615	0.979	0.625	4.75e-21	Itpkb	0	0
250	1.21e-25	3.97675	0.959	0.741	6.57e-21	C1galt1	0	0
251	1.21e-25	2.40303	1	0.759	6.59e-21	Prcp	0	0
252	1.25e-25	2.83809	1	0.83	6.78e-21	Lrrfip2	1	0
253	1.47e-25	2.99318	0.948	0.482	8.01e-21	Pik3cb	0	0
254	1.58e-25	3.63889	0.969	0.607	8.59e-21	Sardh	0	0
255	1.59e-25	4.03824	0.938	0.455	8.66e-21	Ifi47	0	0
256	1.77e-25	2.42994	1	0.929	9.65e-21	Cyba	0	0
257	1.79e-25	2.27385	1	0.875	9.75e-21	Dnajb11	0	0
258	1.96e-25	2.20725	1	0.982	1.07e-20	Rac1	0	0
259	1.98e-25	3.21865	1	0.75	1.08e-20	Ehd3	0	0
260	2.13e-25	3.28916	0.938	0.455	1.16e-20	Epor	0	0
261	2.3e-25	3.50322	0.938	0.545	1.25e-20	Larp1b	0	0
262	2.72e-25	2.29756	1	0.902	1.48e-20	Kalrn	0	0
263	2.99e-25	2.51132	1	0.75	1.63e-20	Mrps23	0	0
264	3.54e-25	3.42803	0.938	0.411	1.93e-20	Engase	0	0
265	3.73e-25	3.91005	0.928	0.438	2.03e-20	Kyat1	0	0
266	4.14e-25	3.6806	0.928	0.402	2.26e-20	Muc13	0	0
267	4.21e-25	2.60688	1	0.92	2.29e-20	Smim14	0	0
268	4.33e-25	1.8622	1	1	2.36e-20	1810058I24Rik	0	0
269	5.01e-25	2.84818	1	0.759	2.73e-20	Ano6	0	1
270	5.11e-25	2.03201	1	0.946	2.78e-20	Ciao2a	0	0
271	5.12e-25	2.34392	0.99	0.848	2.79e-20	Mapk14	0	0
272	5.7e-25	2.67808	0.979	0.616	3.1e-20	Pear1	0	0
273	7.09e-25	3.98465	0.856	0.241	3.86e-20	Arhgap25	0	0
274	7.55e-25	3.16504	0.979	0.714	4.11e-20	Mknk1	0	0
275	7.64e-25	4.20448	0.938	0.464	4.16e-20	Rac2	0	0
276	8.1e-25	2.67662	0.979	0.661	4.41e-20	Ostf1	0	0
277	8.32e-25	3.16388	1	0.804	4.53e-20	Mdm1	0	0
278	8.92e-25	3.8739	0.928	0.536	4.86e-20	5033406O09Rik	0	0
279	1.04e-24	2.91184	0.969	0.562	5.68e-20	Bcr	0	0
280	1.11e-24	3.28392	0.918	0.321	6.03e-20	Grtp1	0	0
281	1.14e-24	3.22382	0.99	0.661	6.18e-20	Ptp4a3	0	0
282	1.2e-24	3.0419	0.979	0.616	6.51e-20	Plekho2	0	0
283	1.33e-24	1.82422	1	0.973	7.22e-20	Manf	0	0
284	1.43e-24	3.88304	0.99	0.777	7.79e-20	Gp6	0	0
285	1.83e-24	1.87659	0.907	0.312	9.98e-20	Capn3	0	0
286	1.92e-24	2.49389	0.99	0.679	1.05e-19	Pip4k2a	0	0
287	1.93e-24	4.64462	0.948	0.455	1.05e-19	Lyz2	0	0
288	2.48e-24	3.11084	0.732	0.054	1.35e-19	Pkd1l3	0	0
289	2.69e-24	2.17103	1	0.857	1.47e-19	Mrpl57	0	0
290	2.81e-24	2.44074	1	0.812	1.53e-19	Tmbim4	0	0
291	3.47e-24	2.5083	0.979	0.83	1.89e-19	Scamp2	0	0
292	4.17e-24	2.51482	1	0.893	2.27e-19	Cmas	0	0
293	4.4e-24	2.26876	1	0.946	2.4e-19	Rpl36al	0	0
294	4.86e-24	3.35311	0.928	0.482	2.65e-19	Pnpo	0	0
295	5.05e-24	2.39958	1	0.768	2.75e-19	Tspan14	0	0
296	6.14e-24	2.48123	0.99	0.75	3.34e-19	Dgkz	0	0
297	7.16e-24	3.71516	1	0.652	3.9e-19	Hpgd	0	0
298	9.76e-24	2.86874	0.928	0.473	5.31e-19	Ptger3	0	0
299	9.81e-24	3.52133	0.948	0.5	5.34e-19	Gm16104	0	0
300	9.89e-24	2.26249	0.99	0.83	5.38e-19	Csk	0	0
301	1.12e-23	2.01578	1	0.92	6.08e-19	Arpc4	0	0
302	1.23e-23	2.02741	1	0.92	6.67e-19	Pdcd10	0	0
303	1.4e-23	2.14372	1	0.884	7.61e-19	Vasp	0	0
304	1.42e-23	2.85388	0.99	0.804	7.72e-19	Parvb	0	0
305	1.62e-23	3.2834	0.979	0.688	8.83e-19	Smox	0	0
306	1.66e-23	2.07244	1	0.929	9.03e-19	R3hdm4	0	0
307	1.79e-23	3.07967	0.959	0.545	9.74e-19	Ogfrl1	0	0
308	2.02e-23	2.69936	0.959	0.562	1.1e-18	Syne1	0	0
309	2.15e-23	2.32333	1	0.821	1.17e-18	Samd14	0	0
310	2.36e-23	3.72844	0.928	0.455	1.28e-18	Prune2	0	0
311	2.89e-23	4.31042	0.794	0.17	1.57e-18	Gm48611	0	0
312	3.19e-23	2.25925	0.99	0.75	1.74e-18	Crlf3	0	0
313	4.3e-23	3.54034	0.845	0.25	2.34e-18	P2ry14	0	0
314	4.46e-23	3.78705	0.887	0.384	2.43e-18	Nckap1l	0	0
315	4.59e-23	2.57577	0.938	0.446	2.5e-18	Tom1l1	0	0
316	4.61e-23	3.41082	0.876	0.304	2.51e-18	Adcy9	0	1
317	6.29e-23	2.20362	0.948	0.438	3.42e-18	Hspa4l	0	0
318	6.34e-23	2.77635	0.845	0.286	3.45e-18	Adgrg3	0	0
319	7.24e-23	1.01168	1	1	3.94e-18	Cfl1	0	0
320	7.75e-23	2.4629	0.99	0.732	4.22e-18	Gypc	0	0
321	7.99e-23	3.9373	0.835	0.25	4.35e-18	Pik3cg	0	0
322	8.27e-23	2.46428	0.959	0.554	4.51e-18	Peg13	0	0
323	9.12e-23	3.48219	0.825	0.259	4.97e-18	Tmem163	0	0
324	9.57e-23	3.03217	0.928	0.446	5.21e-18	Abca7	0	1
325	9.74e-23	2.40134	1	0.857	5.3e-18	Ank3	0	0
326	1.02e-22	1.5369	1	1	5.54e-18	Eif2s2	0	1
327	1.04e-22	3.57013	0.897	0.357	5.65e-18	Rab37	0	0
328	1.07e-22	3.03918	0.948	0.607	5.85e-18	Rb1	0	0
329	1.11e-22	2.71245	0.969	0.607	6.02e-18	Trappc2	0	0
330	1.23e-22	2.35301	0.99	0.634	6.67e-18	Rhoj	0	0
331	1.23e-22	2.2273	1	0.777	6.7e-18	Ipo11	0	0
332	1.37e-22	2.35629	0.938	0.402	7.48e-18	Lrrc8d	0	0
333	1.46e-22	1.68735	1	0.982	7.97e-18	Ap2s1	0	0
334	1.46e-22	1.56348	1	0.991	7.97e-18	Ywhah	0	0
335	1.61e-22	3.90612	0.866	0.286	8.75e-18	Gm11662	0	0
336	1.61e-22	3.25543	0.938	0.536	8.78e-18	Vamp5	0	0
337	1.84e-22	2.64517	0.979	0.67	1e-17	Ubxn2a	0	0
338	1.88e-22	3.4251	0.918	0.58	1.02e-17	Ptpn6	0	0
339	1.98e-22	3.04006	0.918	0.384	1.08e-17	Ldlrap1	0	0
340	2.25e-22	2.85096	0.969	0.491	1.23e-17	Ksr1	0	0
341	2.36e-22	2.60804	0.969	0.759	1.29e-17	Hexim1	0	0
342	2.46e-22	2.0556	1	0.938	1.34e-17	Tsc22d4	1	0
343	2.68e-22	4.41603	0.928	0.509	1.46e-17	Mt1	0	0
344	2.68e-22	2.17808	0.99	0.598	1.46e-17	Pign	0	1
345	3.4e-22	1.74159	1	0.83	1.85e-17	Svil	0	0
346	3.8e-22	2.48244	0.99	0.75	2.07e-17	Uhrf1bp1l	0	0
347	3.89e-22	2.24036	0.99	0.75	2.12e-17	Klf7	1	0
348	4.18e-22	2.95141	0.794	0.17	2.28e-17	Dennd2d	0	0
349	4.76e-22	1.97946	0.99	0.75	2.59e-17	Tm7sf3	0	0
350	4.84e-22	1.89737	1	0.821	2.64e-17	Dhrs3	0	0
351	5.13e-22	2.21155	0.99	0.714	2.79e-17	H2aj	0	0
352	5.36e-22	3.7505	0.804	0.205	2.92e-17	Cnr2	0	1
353	5.51e-22	2.14602	0.959	0.661	3e-17	Ncoa3	0	0
354	6.12e-22	2.59677	0.969	0.58	3.33e-17	Ssx2ip	0	0
355	6.9e-22	3.18508	0.814	0.196	3.76e-17	Gimap1	0	0
356	7.05e-22	1.95732	1	0.955	3.84e-17	Ssr4	0	0
357	7.44e-22	2.89052	0.99	0.661	4.05e-17	Cd59a	0	0
358	8.33e-22	2.03669	0.99	0.705	4.54e-17	Bcl2l1	0	0
359	9.03e-22	2.96302	0.938	0.536	4.92e-17	Pheta2	0	0
360	9.85e-22	2.18507	0.979	0.643	5.36e-17	Itsn2	0	0
361	1.04e-21	2.18042	0.979	0.732	5.67e-17	Atp6v0a2	0	1
362	1.08e-21	2.65591	0.969	0.527	5.88e-17	Gmpr	0	0
363	1.27e-21	2.01412	0.99	0.839	6.91e-17	Tubb4b	0	0
364	1.31e-21	3.13302	0.918	0.607	7.12e-17	Map4k1	0	0
365	1.31e-21	3.4783	0.866	0.321	7.16e-17	Syngr1	0	0
366	1.43e-21	1.37416	1	0.991	7.81e-17	Atp5g1	0	0
367	1.7e-21	2.81274	0.938	0.518	9.24e-17	Ripor3	0	0
368	1.75e-21	2.1	1	0.848	9.51e-17	Hipk1	0	0
369	1.88e-21	3.17291	0.918	0.527	1.02e-16	Zfp385a	1	0
370	2.11e-21	2.62243	0.979	0.696	1.15e-16	Timp3	0	0
371	2.16e-21	2.00605	1	0.884	1.18e-16	Hexa	0	1
372	2.75e-21	2.39454	1	0.83	1.5e-16	Pde3a	0	0
373	2.97e-21	4.02584	0.876	0.402	1.62e-16	Il12a	0	0
374	3e-21	2.04579	1	0.741	1.63e-16	Wipf1	0	0
375	3.24e-21	3.59499	0.938	0.518	1.76e-16	Rab32	0	0
376	3.51e-21	2.38618	0.887	0.259	1.91e-16	Pigl	0	0
377	3.65e-21	2.77705	0.959	0.598	1.99e-16	Vps33b	0	0
378	3.69e-21	2.41395	0.979	0.723	2.01e-16	Bicd2	0	0
379	4.03e-21	1.09128	1	1	2.2e-16	Atpif1	0	0
380	4.3e-21	2.03163	1	0.929	2.34e-16	Tmem208	0	0
381	4.55e-21	4.96534	0.938	0.527	2.48e-16	Apold1	0	0
382	4.77e-21	2.81307	0.856	0.321	2.6e-16	Nfatc1	1	0
383	5.52e-21	2.39399	0.969	0.58	3e-16	Asb1	0	0
384	6.64e-21	1.78671	1	0.92	3.61e-16	Vamp8	0	0
385	6.89e-21	2.11261	0.979	0.759	3.75e-16	Atl2	0	0
386	6.91e-21	3.17851	0.856	0.312	3.76e-16	Stk10	0	0
387	7.33e-21	2.68332	0.948	0.473	3.99e-16	Ralgapa2	0	0
388	7.95e-21	3.08172	0.969	0.545	4.33e-16	Lrrc32	0	0
389	8.09e-21	3.36599	0.876	0.491	4.4e-16	Il10ra	0	0
390	8.27e-21	1.85794	1	0.955	4.5e-16	Mbnl1	0	0
391	8.38e-21	2.12076	0.959	0.67	4.56e-16	Ncoa4	0	0
392	8.83e-21	1.95404	0.979	0.75	4.81e-16	Hmga1	1	0
393	8.83e-21	1.4079	1	0.991	4.81e-16	Ncor1	1	0
394	9.22e-21	3.03641	0.856	0.259	5.02e-16	Gm37474	0	0
395	9.68e-21	2.75424	0.969	0.67	5.27e-16	Iqgap2	0	0
396	1.17e-20	3.32282	0.887	0.536	6.37e-16	Zc3hav1	0	0
397	1.34e-20	2.72716	0.938	0.625	7.31e-16	Mgmt	0	0
398	1.35e-20	2.80881	0.969	0.58	7.36e-16	Pard3b	0	0
399	1.6e-20	2.23645	0.99	0.732	8.69e-16	F11r	0	1
400	1.66e-20	2.07103	0.99	0.848	9.04e-16	Arpc1b	0	0
401	1.69e-20	2.18044	0.99	0.857	9.18e-16	Cit	0	0
402	1.74e-20	3.11654	0.876	0.384	9.5e-16	Scarf1	0	0
403	1.8e-20	1.57638	1	1	9.81e-16	Jpt1	0	0
404	1.91e-20	2.4133	0.979	0.688	1.04e-15	Twf2	0	0
405	1.92e-20	3.50971	0.835	0.312	1.04e-15	D130058E05Rik	0	0
406	1.97e-20	2.36473	0.897	0.375	1.07e-15	Ptprj	0	1
407	2.05e-20	1.83631	1	0.938	1.11e-15	Erbin	0	0
408	2.1e-20	3.07532	0.928	0.571	1.14e-15	Dennd4a	0	0
409	2.16e-20	2.43121	0.938	0.509	1.18e-15	Uba7	0	0
410	2.19e-20	1.99584	1	0.857	1.19e-15	Stard4	0	0
411	2.38e-20	1.09087	1	1	1.3e-15	Actg1	0	0
412	2.5e-20	2.09572	1	0.795	1.36e-15	Ralgps2	0	0
413	2.95e-20	1.18545	1	1	1.61e-15	Gm6807	0	0
414	3.13e-20	2.91152	0.897	0.464	1.71e-15	Tmem158	0	0
415	3.24e-20	4.21093	0.825	0.33	1.77e-15	Lrrc70	0	0
416	3.43e-20	1.38572	1	1	1.87e-15	Rpn1	0	1
417	3.81e-20	1.77656	1	0.991	2.08e-15	Nars	0	0
418	4.38e-20	1.49048	0.99	0.991	2.38e-15	Mtdh	0	0
419	4.42e-20	3.20676	0.835	0.339	2.41e-15	Cd37	0	1
420	4.81e-20	2.01528	0.99	0.884	2.62e-15	Edem1	0	0
421	4.97e-20	2.33827	0.99	0.795	2.71e-15	Abhd16a	0	0
422	5.1e-20	1.88886	0.99	0.777	2.78e-15	Tspo	0	0
423	5.38e-20	2.88487	0.835	0.277	2.93e-15	Gbx2	1	0
424	5.66e-20	2.49503	0.918	0.455	3.08e-15	Slc16a10	0	0
425	5.91e-20	2.94967	0.938	0.5	3.22e-15	Fbxo6	0	0
426	6.93e-20	2.10081	0.979	0.875	3.77e-15	Creld2	0	0
427	8.18e-20	1.76271	1	0.946	4.45e-15	Ppfia1	0	0
428	8.72e-20	1.82977	0.814	0.196	4.75e-15	Orai2	0	0
429	8.97e-20	2.41449	0.897	0.357	4.88e-15	Ophn1	0	0
430	9.14e-20	1.70275	1	0.768	4.97e-15	S100a13	0	0
431	9.95e-20	3.42289	0.856	0.339	5.42e-15	Elovl7	0	0
432	1.13e-19	3.4441	0.804	0.223	6.17e-15	AI467606	0	0
433	1.2e-19	1.69732	1	0.866	6.56e-15	Mob3a	0	0
434	1.22e-19	2.96503	0.742	0.152	6.62e-15	Tnfrsf13b	0	0
435	1.31e-19	3.42596	0.814	0.295	7.15e-15	Nlrx1	0	0
436	1.55e-19	2.21829	0.928	0.375	8.42e-15	Prr5l	0	0
437	1.71e-19	2.53605	0.784	0.214	9.33e-15	Spsb2	0	0
438	1.74e-19	1.86781	0.979	0.777	9.46e-15	Slc44a2	0	1
439	2.01e-19	1.73917	0.99	0.75	1.1e-14	Rab8b	0	0
440	2.15e-19	1.41179	1	0.991	1.17e-14	Mlec	0	0
441	2.51e-19	2.30082	0.969	0.732	1.37e-14	Stx4a	0	0
442	2.77e-19	1.17017	1	1	1.51e-14	Ndufa3	0	0
443	2.96e-19	2.00575	0.99	0.875	1.61e-14	Derl1	0	0
444	3.05e-19	2.22592	0.835	0.339	1.66e-14	Prodh	0	0
445	3.25e-19	3.91155	0.856	0.321	1.77e-14	Gpr146	0	0
446	3.3e-19	2.61499	0.928	0.473	1.8e-14	Mindy2	0	0
447	3.34e-19	3.34799	0.67	0.089	1.82e-14	Gpr171	0	0
448	3.36e-19	1.85527	0.959	0.607	1.83e-14	Skap2	0	0
449	3.6e-19	2.8328	0.773	0.25	1.96e-14	Exoc3l4	0	0
450	3.67e-19	3.64358	0.845	0.375	2e-14	Gcnt1	0	0
451	3.67e-19	1.57799	1	0.83	2e-14	Prdx3	0	0
452	4.16e-19	1.95427	0.99	0.732	2.27e-14	Cisd1	0	0
453	4.35e-19	2.07161	0.979	0.598	2.37e-14	Zbtb7a	1	0
454	4.63e-19	2.34867	0.804	0.25	2.52e-14	Hcls1	0	0
455	5.24e-19	2.0142	0.99	0.83	2.86e-14	Coa5	0	0
456	5.68e-19	2.10404	0.99	0.732	3.09e-14	Rap2a	0	0
457	5.97e-19	2.38303	0.845	0.268	3.25e-14	Ica1	0	0
458	6.58e-19	2.03695	0.866	0.375	3.58e-14	Pcyt1b	0	0
459	6.61e-19	1.40512	0.711	0.116	3.6e-14	Dhrs11	0	0
460	6.88e-19	2.13449	0.979	0.866	3.75e-14	Slmap	0	0
461	6.97e-19	2.54294	0.866	0.357	3.79e-14	Optn	0	0
462	6.98e-19	2.50645	0.959	0.634	3.8e-14	Blvra	0	0
463	7.27e-19	2.59546	0.918	0.446	3.96e-14	Lyrm9	0	0
464	7.36e-19	3.17806	0.794	0.223	4.01e-14	Sp140	1	0
465	7.48e-19	2.97292	0.691	0.116	4.07e-14	Psd4	0	0
466	7.56e-19	1.55929	0.99	0.893	4.12e-14	Gm9892	0	0
467	7.69e-19	1.83135	0.948	0.571	4.19e-14	Arhgap18	0	0
468	7.83e-19	2.57008	0.639	0.071	4.27e-14	Spns2	0	0
469	8.81e-19	0.849679	1	1	4.8e-14	Calm1	0	0
470	9.95e-19	1.96487	1	0.938	5.42e-14	Tgfb1i1	0	0
471	1.04e-18	4.06447	0.866	0.393	5.69e-14	Gm15915	0	0
472	1.3e-18	1.77237	1	0.938	7.08e-14	Rcc2	0	0
473	1.4e-18	1.62055	1	0.723	7.65e-14	S100a1	0	0
474	1.4e-18	2.64366	0.866	0.357	7.65e-14	Alox5ap	0	0
475	1.44e-18	1.98183	0.99	0.75	7.83e-14	Rida	0	0
476	1.45e-18	2.51098	0.856	0.393	7.92e-14	Plxnc1	0	1
477	1.5e-18	4.13541	0.784	0.277	8.16e-14	Pou2f2	1	0
478	1.52e-18	4.11321	0.959	0.67	8.26e-14	Arl5c	0	0
479	1.72e-18	2.83873	0.814	0.348	9.38e-14	Mbp	0	0
480	1.75e-18	2.94549	0.825	0.321	9.55e-14	Fgd3	0	0
481	2.19e-18	1.60363	1	0.625	1.19e-13	Angpt1	0	1
482	2.38e-18	2.75986	0.897	0.384	1.3e-13	F13a1	0	0
483	2.45e-18	3.49759	1	0.857	1.34e-13	Lgalsl	0	0
484	2.5e-18	0.855916	1	1	1.36e-13	Rpsa	0	0
485	2.67e-18	1.51314	0.979	0.75	1.46e-13	AU020206	0	0
486	2.75e-18	2.0416	0.979	0.741	1.5e-13	Mtss2	0	0
487	2.82e-18	2.1538	0.918	0.5	1.54e-13	Pfkp	0	0
488	3.21e-18	2.75976	0.814	0.312	1.75e-13	Itga2	0	1
489	3.29e-18	2.17625	0.825	0.277	1.79e-13	Gfod1	0	0
490	3.79e-18	1.82642	0.959	0.67	2.07e-13	Vps13a	0	0
491	3.81e-18	3.02774	0.711	0.205	2.07e-13	Slco4a1	0	1
492	4.11e-18	1.91428	0.969	0.661	2.24e-13	Chfr	0	0
493	4.34e-18	1.89344	0.979	0.75	2.37e-13	Me2	0	0
494	4.36e-18	2.04414	0.969	0.732	2.37e-13	Ppp1r18	0	0
495	4.39e-18	1.90831	0.979	0.759	2.39e-13	Usp15	0	0
496	4.67e-18	1.96301	1	0.964	2.54e-13	Lmna	0	0
497	5.22e-18	3.3482	0.814	0.295	2.84e-13	Fxyd5	0	0
498	5.76e-18	1.69813	0.99	0.938	3.13e-13	Dars	0	0
499	5.96e-18	2.06207	0.959	0.723	3.25e-13	Rsbn1l	0	0
500	6.01e-18	1.74941	0.938	0.482	3.27e-13	Slc35a3	0	0
501	6.19e-18	1.20017	1	1	3.37e-13	Aldoa	0	0
502	6.5e-18	2.39462	0.918	0.589	3.54e-13	Mthfd1l	0	0
503	6.62e-18	4.29398	0.876	0.464	3.6e-13	Cxcl5	0	0
504	6.84e-18	1.19959	1	0.982	3.72e-13	Cct7	0	0
505	7.49e-18	2.81331	0.918	0.545	4.08e-13	Ostm1	0	1
506	7.6e-18	1.31144	1	0.714	4.14e-13	Mylk	0	0
507	7.63e-18	1.60774	0.99	0.973	4.16e-13	Dnajc3	0	0
508	8.5e-18	1.98098	0.732	0.161	4.63e-13	Gm13431	0	0
509	8.55e-18	2.444	0.732	0.179	4.66e-13	Tmem140	0	0
510	8.66e-18	1.89548	1	0.911	4.71e-13	Chsy1	0	1
511	8.67e-18	1.84887	0.969	0.848	4.72e-13	Mrpl36	0	0
512	8.87e-18	1.13184	1	1	4.83e-13	Calr	0	0
513	9.16e-18	2.20739	0.876	0.321	4.99e-13	Rab29	0	0
514	9.5e-18	2.26704	0.948	0.741	5.17e-13	Sugp2	0	0
515	1.01e-17	1.45965	0.959	0.92	5.5e-13	Gm10039	0	0
516	1.04e-17	2.62212	0.845	0.384	5.69e-13	Klk8	0	0
517	1.08e-17	2.2711	0.938	0.545	5.89e-13	Mrtfa	0	0
518	1.11e-17	1.64856	0.979	0.884	6.05e-13	Selenot	0	0
519	1.13e-17	1.72923	0.99	0.821	6.15e-13	Anxa7	0	0
520	1.22e-17	3.33943	0.825	0.312	6.62e-13	Dmtn	0	0
521	1.25e-17	2.81611	0.773	0.232	6.82e-13	Ncf2	0	0
522	1.31e-17	2.93504	0.722	0.179	7.15e-13	Rinl	0	0
523	1.32e-17	1.68041	1	0.911	7.16e-13	Tram1	0	0
524	1.46e-17	1.5877	0.979	0.714	7.94e-13	Stk4	0	0
525	1.69e-17	1.73776	0.948	0.562	9.19e-13	Inf2	0	0
526	1.71e-17	1.70086	0.99	0.821	9.33e-13	Narf	0	0
527	2.04e-17	1.87225	1	0.741	1.11e-12	Aup1	0	0
528	2.12e-17	1.84049	0.99	0.777	1.15e-12	Map2k3	0	0
529	2.23e-17	1.99614	0.99	0.938	1.21e-12	Cited2	0	0
530	2.29e-17	1.66137	0.979	0.688	1.24e-12	Mycbp	0	0
531	2.41e-17	3.23905	0.804	0.339	1.32e-12	1110028F11Rik	0	0
532	2.51e-17	2.17073	0.979	0.812	1.37e-12	Prr13	0	0
533	2.58e-17	1.46462	1	0.938	1.41e-12	Tmco1	0	0
534	2.69e-17	1.42421	0.979	0.964	1.46e-12	Gpx4-ps2	0	0
535	2.73e-17	3.14688	0.711	0.179	1.49e-12	Nup210	0	1
536	2.74e-17	2.33922	0.938	0.509	1.49e-12	Sirt7	0	0
537	2.81e-17	1.973	0.928	0.491	1.53e-12	Gm49172	0	0
538	2.9e-17	2.78812	0.763	0.241	1.58e-12	Dlg2	0	0
539	3.04e-17	2.12537	0.928	0.571	1.66e-12	Rabgef1	0	0
540	3.09e-17	1.28089	0.856	0.393	1.68e-12	Hmga1b	1	0
541	3.27e-17	0.877782	1	1	1.78e-12	Atp5a1	0	0
542	3.46e-17	2.09845	0.979	0.795	1.88e-12	Herpud1	0	0
543	3.47e-17	1.46952	1	0.973	1.89e-12	Ybx3	1	0
544	3.79e-17	1.55659	1	0.875	2.06e-12	Epb41	0	0
545	3.85e-17	2.52008	0.928	0.625	2.1e-12	G6pc3	0	0
546	4.31e-17	1.71411	0.979	0.545	2.34e-12	Jak2	0	0
547	4.83e-17	2.21174	0.856	0.33	2.63e-12	Txnrd2	0	0
548	5.1e-17	2.59621	0.835	0.402	2.78e-12	Sema4d	0	1
549	5.23e-17	1.5306	1	0.938	2.85e-12	Mrpl18	0	0
550	5.27e-17	1.31484	0.845	0.25	2.87e-12	Gm14253	0	0
551	5.56e-17	1.65987	0.99	0.902	3.03e-12	B4galt1	0	0
552	5.57e-17	1.46282	0.918	0.5	3.03e-12	Tex2	0	0
553	5.9e-17	1.60395	0.99	0.902	3.21e-12	Kif2a	0	0
554	6.07e-17	1.96416	0.928	0.509	3.3e-12	Pycard	0	0
555	6.72e-17	2.53072	0.763	0.232	3.66e-12	Gimap6	0	0
556	6.86e-17	1.48712	1	0.946	3.74e-12	Gtf2a2	0	0
557	7.05e-17	2.17689	0.814	0.339	3.84e-12	Rbm43	0	0
558	7.4e-17	1.80243	0.948	0.643	4.03e-12	Ppp6r1	0	0
559	7.45e-17	1.43534	0.979	0.759	4.05e-12	Usp24	0	0
560	7.71e-17	2.7401	0.866	0.429	4.2e-12	Arhgef3	0	0
561	8.85e-17	1.46191	0.938	0.607	4.82e-12	Smim26	0	0
562	8.87e-17	1.54526	1	0.812	4.83e-12	Nab1	0	0
563	9.01e-17	0.818901	1	1	4.91e-12	Actb	0	0
564	1.01e-16	1.55844	0.99	0.884	5.51e-12	Jarid2	1	0
565	1.01e-16	0.94635	1	1	5.51e-12	Tpm3	0	0
566	1.17e-16	1.50994	1	0.902	6.4e-12	Larp4b	0	0
567	1.19e-16	1.73078	0.959	0.616	6.48e-12	Pon2	0	1
568	1.26e-16	1.80345	0.979	0.67	6.85e-12	Fbxo9	0	0
569	1.26e-16	2.84133	0.763	0.268	6.87e-12	Pip5k1b	0	0
570	1.26e-16	1.46917	0.979	0.705	6.88e-12	Ehd1	0	0
571	1.27e-16	1.16447	0.938	0.509	6.93e-12	Cd44	0	1
572	1.3e-16	3.82079	0.814	0.321	7.08e-12	Serpinb2	0	0
573	1.35e-16	3.34557	0.814	0.339	7.33e-12	Ncf1	0	0
574	1.45e-16	1.62562	1	0.893	7.89e-12	Gars	0	0
575	1.58e-16	4.40621	0.876	0.562	8.58e-12	Cd226	0	1
576	1.69e-16	2.04681	0.918	0.464	9.19e-12	Dnaaf5	0	0
577	1.7e-16	3.75204	0.763	0.312	9.26e-12	Smim5	0	0
578	1.77e-16	2.23823	0.856	0.438	9.64e-12	Akip1	0	0
579	1.77e-16	1.75169	0.948	0.5	9.64e-12	Psen2	0	0
580	1.78e-16	1.81299	0.876	0.357	9.72e-12	Dph5	0	0
581	1.91e-16	0.899748	1	1	1.04e-11	Hsp90aa1	0	1
582	2.14e-16	1.81683	0.99	0.884	1.16e-11	Pak1ip1	0	0
583	2.18e-16	0.974683	1	1	1.19e-11	Canx	0	0
584	2.21e-16	1.83741	1	0.75	1.2e-11	Grk2	0	0
585	2.26e-16	1.31626	0.99	0.929	1.23e-11	Cycs	0	0
586	2.32e-16	1.55839	0.99	0.768	1.26e-11	Uso1	0	0
587	2.42e-16	1.98961	0.753	0.205	1.32e-11	Cd300a	0	0
588	2.42e-16	1.67003	0.979	0.652	1.32e-11	Gsr	0	0
589	2.45e-16	1.7063	0.99	0.884	1.33e-11	Gtf2e2	0	0
590	2.54e-16	1.69402	1	0.938	1.38e-11	Smim1	0	0
591	2.62e-16	1.70094	1	0.83	1.43e-11	Hmbs	0	0
592	2.66e-16	2.57857	0.887	0.464	1.45e-11	Tnfrsf21	0	0
593	2.69e-16	1.50315	0.948	0.545	1.47e-11	Usp32	0	0
594	2.82e-16	1.47701	0.567	0.054	1.54e-11	Gm15657	0	0
595	3.05e-16	1.54357	0.928	0.58	1.66e-11	Hps4	0	0
596	3.11e-16	1.57472	0.99	0.696	1.69e-11	Baz1a	0	0
597	3.37e-16	1.7382	0.794	0.268	1.84e-11	Afap1l1	0	0
598	3.55e-16	1.96653	0.938	0.607	1.93e-11	Srgap3	0	0
599	3.59e-16	1.54022	0.979	0.688	1.95e-11	Ctdspl	0	0
600	3.72e-16	1.51294	0.99	0.777	2.03e-11	Stim1	0	1
601	4.41e-16	1.56889	1	0.955	2.4e-11	BC031181	0	0
602	4.41e-16	1.43293	1	0.955	2.4e-11	Clic4	0	0
603	4.41e-16	1.65233	0.969	0.732	2.4e-11	Pop5	0	0
604	4.51e-16	1.51701	0.948	0.598	2.45e-11	Snx30	0	0
605	4.57e-16	1.61468	1	0.946	2.49e-11	Nhp2	0	0
606	4.63e-16	1.55428	0.979	0.786	2.52e-11	Slc16a3	0	0
607	5.06e-16	1.60605	0.959	0.634	2.76e-11	Nt5c	0	0
608	5.73e-16	1.45753	1	0.92	3.12e-11	Mapk6	0	0
609	5.84e-16	1.58851	1	0.929	3.18e-11	Mff	0	0
610	6.15e-16	1.63891	0.959	0.679	3.35e-11	Etv6	1	0
611	6.69e-16	3.43944	0.722	0.223	3.64e-11	Paqr7	0	0
612	6.7e-16	1.54463	0.99	0.821	3.65e-11	Isca1	0	0
613	6.83e-16	1.66805	0.979	0.741	3.72e-11	Scarb1	0	1
614	7.82e-16	1.50189	0.969	0.625	4.26e-11	Atp6v1c1	0	0
615	8.09e-16	1.77601	0.959	0.562	4.41e-11	Creld1	0	0
616	8.16e-16	1.77035	0.948	0.679	4.45e-11	Vangl1	0	0
617	8.2e-16	1.58465	0.969	0.723	4.46e-11	Acadm	0	0
618	8.65e-16	1.44391	0.979	0.75	4.71e-11	Elovl1	0	0
619	9.22e-16	2.21974	0.948	0.688	5.02e-11	Cpox	0	0
620	9.34e-16	3.9944	0.887	0.518	5.09e-11	Neat1	0	0
621	9.53e-16	0.790708	1	1	5.19e-11	Rps8	0	1
622	9.74e-16	4.13786	0.732	0.259	5.31e-11	Hemgn	0	0
623	9.86e-16	1.65738	1	0.911	5.37e-11	Gipc1	0	0
624	9.87e-16	2.37047	0.835	0.375	5.37e-11	Dusp10	0	0
625	9.89e-16	0.974271	1	0.991	5.39e-11	Atp5pb	0	0
626	1.03e-15	3.42676	0.763	0.295	5.58e-11	Samsn1	0	0
627	1.09e-15	1.84535	0.969	0.67	5.94e-11	Atp6v0a1	0	0
628	1.1e-15	1.35	0.835	0.393	5.99e-11	Pecam1	0	1
629	1.16e-15	1.81934	1	0.866	6.3e-11	Cotl1	0	0
630	1.17e-15	1.64031	0.99	0.696	6.35e-11	Aldh9a1	0	0
631	1.19e-15	1.53597	0.99	0.857	6.5e-11	Coro1c	0	0
632	1.23e-15	2.57177	0.887	0.402	6.69e-11	Tec	0	0
633	1.29e-15	1.42239	0.99	0.875	7.04e-11	Tmx1	0	0
634	1.3e-15	3.21735	0.67	0.17	7.09e-11	Btnl9	0	0
635	1.35e-15	2.10243	0.804	0.268	7.33e-11	Nfix	1	0
636	1.38e-15	2.5414	0.773	0.339	7.53e-11	Bid	0	0
637	1.49e-15	1.42935	1	0.92	8.1e-11	Sfxn1	0	0
638	1.49e-15	2.11167	0.897	0.464	8.12e-11	Inpp5b	0	0
639	1.7e-15	2.23222	0.804	0.348	9.27e-11	Slc35c1	0	0
640	1.79e-15	1.98559	0.897	0.42	9.76e-11	Fam217b	0	0
641	1.81e-15	1.40112	0.99	0.973	9.86e-11	Zfand5	0	0
642	2.23e-15	1.2828	0.969	0.679	1.21e-10	Arap1	0	0
643	2.38e-15	1.16471	0.557	0.054	1.3e-10	Evi2	0	0
644	2.45e-15	1.49546	0.979	0.92	1.33e-10	Timm10b	0	0
645	2.54e-15	1.5954	0.969	0.625	1.38e-10	Mtarc2	0	0
646	2.58e-15	2.36652	0.897	0.536	1.41e-10	Egfl7	0	0
647	2.59e-15	3.19256	0.67	0.179	1.41e-10	F630028O10Rik	0	0
648	2.61e-15	1.96725	0.825	0.375	1.42e-10	Scamp5	0	0
649	2.82e-15	2.10233	0.876	0.491	1.54e-10	Lin28b	1	0
650	3.16e-15	2.26259	0.732	0.223	1.72e-10	Ydjc	0	0
651	3.24e-15	0.723807	1	1	1.76e-10	Atp5b	0	0
652	3.75e-15	1.11314	1	0.964	2.04e-10	Ndufb1	0	0
653	4.03e-15	1.51025	0.979	0.75	2.19e-10	Arhgef2	0	0
654	4.03e-15	1.34405	1	0.964	2.2e-10	Gpx4	0	0
655	4.11e-15	1.67386	0.938	0.58	2.24e-10	Lrrc8c	0	1
656	4.3e-15	2.01474	0.701	0.17	2.34e-10	Egln3	0	0
657	4.51e-15	1.50094	0.979	0.634	2.46e-10	Gabarapl1	0	0
658	4.8e-15	1.56895	0.804	0.33	2.61e-10	Enpp4	0	1
659	5.27e-15	1.61529	0.918	0.607	2.87e-10	Fhl3	0	0
660	5.72e-15	2.34635	0.794	0.33	3.12e-10	Pnpla2	0	0
661	5.91e-15	1.54441	0.99	0.946	3.22e-10	Pttg1ip	0	1
662	5.91e-15	1.33104	1	0.946	3.22e-10	Grpel1	0	0
663	6.14e-15	1.55822	0.979	0.821	3.34e-10	Gna13	0	0
664	6.26e-15	1.34607	0.99	0.786	3.41e-10	M6pr	0	1
665	6.46e-15	6.56423	0.897	0.518	3.52e-10	Hbb-bh1	0	0
666	6.83e-15	1.6545	0.969	0.598	3.72e-10	Mcur1	0	0
667	6.87e-15	2.06568	0.938	0.679	3.74e-10	Gyg	0	0
668	7.09e-15	1.50429	0.897	0.438	3.86e-10	Cap2	0	0
669	7.28e-15	1.91561	0.918	0.562	3.97e-10	Cap1	0	0
670	7.64e-15	0.994823	0.928	0.545	4.16e-10	Rps24-ps3	0	0
671	7.74e-15	2.51975	0.784	0.366	4.21e-10	Frat1	0	0
672	8.09e-15	1.90549	0.948	0.741	4.4e-10	Psat1	0	0
673	8.16e-15	1.81851	0.918	0.491	4.44e-10	Agfg2	0	0
674	8.49e-15	2.38793	0.619	0.116	4.62e-10	H2-K1	0	1
675	8.88e-15	1.03682	0.887	0.473	4.84e-10	Zfp984	1	0
676	8.98e-15	0.837177	1	0.991	4.89e-10	Rps27l	0	0
677	9.59e-15	1.74872	0.814	0.348	5.22e-10	Pctp	0	0
678	9.96e-15	1.48475	0.99	0.866	5.42e-10	Kras	0	0
679	1.01e-14	1.86724	0.897	0.473	5.52e-10	Ikzf2	1	0
680	1.03e-14	1.63462	0.753	0.25	5.62e-10	Apobec3	0	0
681	1.04e-14	1.28179	1	0.938	5.64e-10	Zeb2	1	0
682	1.09e-14	1.79602	0.959	0.75	5.96e-10	Relch	0	0
683	1.14e-14	2.16626	0.969	0.732	6.22e-10	Tmem9b	0	1
684	1.15e-14	1.89374	1	0.893	6.26e-10	Ro60	0	0
685	1.16e-14	1.16033	1	0.973	6.29e-10	Itm2b	0	0
686	1.2e-14	1.32259	0.969	0.589	6.55e-10	Jtb	0	0
687	1.21e-14	3.9673	0.804	0.375	6.58e-10	AI463229	0	0
688	1.29e-14	1.62569	0.969	0.598	7.02e-10	Hibch	0	0
689	1.33e-14	1.8282	0.959	0.589	7.26e-10	Zcchc10	0	0
690	1.33e-14	0.942262	1	0.991	7.27e-10	Rpl6l	0	0
691	1.43e-14	1.67002	0.856	0.357	7.81e-10	Lpcat3	0	0
692	1.51e-14	1.28685	1	0.946	8.23e-10	Bcap31	0	0
693	1.55e-14	2.64822	0.649	0.17	8.44e-10	Ccm2l	0	0
694	1.55e-14	1.78179	0.938	0.679	8.45e-10	Cdk2ap2	0	0
695	1.61e-14	1.46598	0.948	0.589	8.79e-10	Arrb1	0	0
696	1.67e-14	1.56352	0.969	0.732	9.08e-10	Dera	0	0
697	1.78e-14	0.909758	1	1	9.68e-10	Hsp90b1	0	1
698	1.9e-14	2.90168	0.649	0.179	1.03e-09	Cass4	0	0
699	2.12e-14	0.759851	1	1	1.16e-09	Rpl7a	0	0
700	2.14e-14	2.63843	0.722	0.232	1.16e-09	Flt3l	0	0
701	2.35e-14	1.73483	0.969	0.759	1.28e-09	Marchf2	0	0
702	2.36e-14	2.28891	0.67	0.205	1.28e-09	2610528J11Rik	0	0
703	2.52e-14	1.3197	0.979	0.902	1.37e-09	Atp6v1a	0	1
704	2.53e-14	2.23437	0.928	0.607	1.38e-09	Pim1	0	0
705	2.55e-14	1.50896	0.969	0.679	1.39e-09	Rap2b	0	0
706	2.58e-14	0.840411	1	1	1.41e-09	Cox6a1	0	0
707	2.62e-14	1.409	0.99	0.839	1.43e-09	Ate1	0	0
708	2.63e-14	0.983091	1	1	1.43e-09	Cox7b	0	0
709	2.76e-14	2.35584	0.876	0.491	1.5e-09	Capn5	0	0
710	2.89e-14	1.4914	0.969	0.598	1.58e-09	Eif2ak1	0	0
711	3.19e-14	1.30714	1	0.938	1.74e-09	Snd1	0	0
712	3.22e-14	1.51028	0.979	0.893	1.76e-09	Pdcd6ip	0	0
713	3.51e-14	1.47038	0.979	0.705	1.91e-09	Snx9	0	0
714	3.52e-14	2.42793	0.948	0.679	1.92e-09	Phlda1	0	0
715	3.61e-14	1.99563	0.701	0.223	1.97e-09	Hcst	0	0
716	3.68e-14	3.00879	0.66	0.205	2e-09	Jak3	0	0
717	3.72e-14	1.46261	1	0.679	2.02e-09	Arid3a	1	0
718	3.8e-14	3.65157	0.711	0.259	2.07e-09	Cd200r1	0	1
719	3.99e-14	1.7649	0.897	0.571	2.17e-09	Pex7	0	0
720	4.01e-14	1.4548	0.825	0.33	2.18e-09	Ell2	0	0
721	4.08e-14	3.19776	0.784	0.366	2.22e-09	Adra2a	0	1
722	4.1e-14	1.90328	0.763	0.259	2.23e-09	Inpp4b	0	0
723	4.13e-14	1.92676	0.887	0.438	2.25e-09	Mavs	0	0
724	4.27e-14	1.28934	0.948	0.536	2.33e-09	Rreb1	1	0
725	4.29e-14	1.22363	0.99	0.75	2.33e-09	Abracl	0	0
726	4.53e-14	1.3176	0.918	0.545	2.47e-09	Stk17b	0	0
727	4.78e-14	1.93479	0.732	0.268	2.6e-09	Adap1	0	0
728	4.83e-14	2.53277	0.742	0.259	2.63e-09	Cela1	0	0
729	4.92e-14	1.50602	0.979	0.777	2.68e-09	Tmed5	0	0
730	5.06e-14	3.11702	1	0.991	2.75e-09	Ppbp	0	0
731	5.42e-14	1.14103	1	0.955	2.95e-09	Psmd14	0	0
732	5.42e-14	1.14892	1	0.973	2.95e-09	Atp2a2	0	0
733	5.97e-14	1.23239	1	0.875	3.25e-09	Samm50	0	0
734	6e-14	1.27191	1	0.902	3.27e-09	Rexo2	0	0
735	6.22e-14	1.24784	0.876	0.411	3.39e-09	Gm37780	0	0
736	6.33e-14	1.41752	1	0.92	3.45e-09	Asap1	0	0
737	6.35e-14	1.50031	0.948	0.688	3.46e-09	Ide	0	0
738	6.54e-14	1.52018	0.938	0.571	3.56e-09	Asns	0	0
739	7.21e-14	2.40673	0.608	0.125	3.93e-09	Ccdc62	0	0
740	7.23e-14	1.25527	0.99	0.955	3.94e-09	Dynll2	0	0
741	7.26e-14	1.69737	0.959	0.759	3.95e-09	Cib1	0	0
742	7.5e-14	1.17157	0.99	0.991	4.08e-09	Cttn	0	0
743	7.52e-14	1.78151	0.887	0.473	4.09e-09	St3gal4	0	1
744	7.67e-14	2.6419	0.753	0.348	4.17e-09	Vill	0	0
745	7.97e-14	1.08179	1	1	4.34e-09	Gpx1	0	0
746	8.2e-14	2.19978	0.722	0.223	4.46e-09	Chsy3	0	0
747	8.37e-14	3.05961	0.907	0.571	4.56e-09	Susd4	0	0
748	8.88e-14	2.27562	0.763	0.286	4.84e-09	Ripk3	0	0
749	9.06e-14	1.60181	0.887	0.455	4.93e-09	Leng1	0	0
750	9.4e-14	1.13753	0.99	0.973	5.12e-09	Polr2l	0	0
751	9.95e-14	3.30314	0.918	0.67	5.42e-09	Klf2	1	0
752	1.03e-13	1.50959	0.99	0.964	5.63e-09	Snap23	0	0
753	1.06e-13	2.16682	0.629	0.134	5.76e-09	Pim2	0	0
754	1.06e-13	1.4561	0.979	0.804	5.79e-09	Rnaseh2c	0	0
755	1.08e-13	1.62387	0.649	0.143	5.87e-09	Ifi35	0	0
756	1.1e-13	2.40658	0.804	0.366	5.98e-09	Sytl4	0	0
757	1.19e-13	1.52062	0.959	0.75	6.49e-09	Gucy1b1	0	0
758	1.21e-13	0.948453	0.99	0.929	6.57e-09	Gm8129	0	0
759	1.22e-13	1.38107	0.99	0.812	6.65e-09	Ddx39a	0	0
760	1.23e-13	0.895894	1	1	6.7e-09	Ran	0	0
761	1.27e-13	1.09818	0.979	0.955	6.93e-09	Mrpl17	0	0
762	1.39e-13	1.24214	1	0.857	7.6e-09	Xpnpep1	0	0
763	1.5e-13	1.38398	0.897	0.411	8.19e-09	Glb1	0	0
764	1.5e-13	0.905396	0.99	0.714	8.19e-09	Plgrkt	0	0
765	1.51e-13	1.69776	0.959	0.643	8.23e-09	Sephs2	0	0
766	1.59e-13	1.53133	0.99	0.866	8.64e-09	Uchl5	0	0
767	1.72e-13	1.4588	0.814	0.321	9.35e-09	Frat2	0	0
768	1.77e-13	1.18921	0.99	1	9.62e-09	Eif3b	0	0
769	1.8e-13	1.59504	0.959	0.786	9.81e-09	Nsun2	0	0
770	1.81e-13	2.28773	0.505	0.062	9.84e-09	Gm44677	0	0
771	1.81e-13	1.43473	0.814	0.33	9.84e-09	Sh3bp1	0	0
772	1.89e-13	1.22363	1	0.973	1.03e-08	Glrx5	0	0
773	1.95e-13	1.36479	0.753	0.33	1.06e-08	Slc24a3	0	1
774	1.97e-13	2.54588	0.526	0.08	1.07e-08	Gm44676	0	0
775	1.97e-13	2.0868	0.897	0.58	1.07e-08	Sh2b3	0	0
776	1.97e-13	1.40466	0.948	0.67	1.08e-08	Galnt7	0	0
777	2.06e-13	2.0609	0.866	0.464	1.12e-08	Dnmt3b	0	0
778	2.1e-13	0.920737	1	0.991	1.14e-08	Micos10	0	0
779	2.29e-13	2.64033	0.598	0.152	1.25e-08	Sp110	1	0
780	2.48e-13	1.88195	0.887	0.634	1.35e-08	Psmb10	0	0
781	2.51e-13	1.49806	0.948	0.536	1.37e-08	Rab4a	0	0
782	2.52e-13	2.09338	0.732	0.268	1.37e-08	Mtfp1	0	0
783	2.55e-13	0.624907	0.897	0.42	1.39e-08	Fam3c	0	0
784	2.7e-13	1.83037	0.814	0.375	1.47e-08	Dipk1a	0	0
785	2.83e-13	1.42248	0.948	0.634	1.54e-08	Hipk2	0	0
786	2.86e-13	1.49015	0.825	0.375	1.56e-08	Arfgef2	0	0
787	2.89e-13	2.08304	0.742	0.268	1.57e-08	Cpeb2	0	0
788	3.15e-13	1.42341	1	0.911	1.72e-08	Selenos	0	0
789	3.16e-13	1.03974	0.979	1	1.72e-08	Gm15459	0	0
790	3.18e-13	1.34312	0.99	0.875	1.73e-08	Cdc34	0	0
791	3.19e-13	0.353007	0.639	0.161	1.74e-08	Gm6682	0	0
792	3.29e-13	1.52375	0.918	0.571	1.79e-08	Slc9a3r1	0	0
793	3.3e-13	0.916218	0.629	0.152	1.8e-08	Eml2	0	0
794	3.31e-13	1.5218	0.948	0.786	1.8e-08	Fmc1	0	0
795	3.31e-13	1.40322	0.969	0.759	1.81e-08	Ppp1r15b	0	0
796	3.39e-13	1.38496	0.866	0.411	1.85e-08	Abcc1	0	1
797	3.49e-13	1.36984	0.99	0.714	1.9e-08	Mthfd1	0	0
798	3.49e-13	1.43511	0.866	0.446	1.9e-08	Srf	1	0
799	3.59e-13	2.95374	0.557	0.107	1.95e-08	3300005D01Rik	0	0
800	3.66e-13	1.3147	0.866	0.545	1.99e-08	Abcb7	0	0
801	3.67e-13	1.97266	0.577	0.116	2e-08	Padi2	0	0
802	3.67e-13	1.43579	0.979	0.938	2e-08	Lman2	0	1
803	3.69e-13	1.79591	0.918	0.679	2.01e-08	Mthfd2	0	0
804	3.9e-13	1.19609	0.959	0.75	2.12e-08	Cndp2	0	0
805	3.97e-13	0.79368	0.907	0.482	2.16e-08	Syngr2	0	0
806	4.1e-13	1.6108	0.691	0.223	2.23e-08	Arrdc1	0	0
807	4.14e-13	1.40467	0.907	0.545	2.25e-08	Nop2	0	0
808	4.5e-13	1.44788	0.691	0.214	2.45e-08	A930005H10Rik	0	0
809	4.67e-13	0.629634	0.814	0.402	2.54e-08	Rpl36a-ps3	0	0
810	5.35e-13	1.38282	0.959	0.67	2.91e-08	Ppp1r12c	0	0
811	5.37e-13	1.42096	0.979	0.795	2.92e-08	Ifitm3	0	0
812	5.53e-13	1.473	0.907	0.509	3.01e-08	Mindy3	0	0
813	5.73e-13	2.53608	0.629	0.188	3.12e-08	Ltb4r2	0	0
814	5.89e-13	1.03019	0.918	0.518	3.2e-08	Tango2	0	0
815	5.94e-13	1.40169	0.938	0.652	3.23e-08	Zmpste24	0	0
816	6.01e-13	2.1397	0.773	0.339	3.27e-08	Tmem63a	0	1
817	6.1e-13	1.35706	0.948	0.652	3.32e-08	Sgms1	0	0
818	6.13e-13	0.993607	0.711	0.214	3.34e-08	Arl6ip5	0	0
819	6.19e-13	1.48001	0.794	0.411	3.37e-08	Cd38	0	1
820	6.3e-13	0.805112	0.742	0.277	3.43e-08	Adcy7	0	0
821	6.3e-13	2.15431	0.887	0.58	3.43e-08	Max	1	0
822	6.3e-13	1.29247	0.99	0.714	3.43e-08	Naa38	0	0
823	6.32e-13	1.09613	1	0.973	3.44e-08	Actn1	0	0
824	6.32e-13	1.73394	0.464	0.045	3.44e-08	Sash3	0	0
825	6.63e-13	1.03062	0.567	0.098	3.61e-08	Tor4a	0	0
826	6.65e-13	1.4816	0.969	0.58	3.62e-08	Usp38	0	0
827	6.75e-13	1.70151	0.948	0.652	3.67e-08	Mtmr14	0	0
828	6.76e-13	1.05323	1	0.973	3.68e-08	Vdac2	0	1
829	7.33e-13	1.2908	0.969	0.857	3.99e-08	Clptm1l	0	1
830	7.53e-13	1.74588	0.845	0.429	4.1e-08	Chst11	0	1
831	7.68e-13	1.64067	0.845	0.42	4.18e-08	Gale	0	0
832	7.81e-13	1.55578	0.959	0.696	4.25e-08	Hectd4	0	0
833	7.97e-13	1.37482	0.784	0.321	4.34e-08	Fadd	0	0
834	8.08e-13	1.40477	0.979	0.705	4.4e-08	Foxk2	1	0
835	8.67e-13	1.80567	0.897	0.438	4.72e-08	Ripk1	0	0
836	8.94e-13	1.78819	0.845	0.429	4.87e-08	Asl	0	0
837	8.99e-13	3.42639	0.67	0.268	4.9e-08	Clec4g	0	0
838	9.55e-13	1.1805	1	0.786	5.2e-08	Fyn	0	0
839	9.66e-13	1.51924	0.969	0.804	5.26e-08	Bin1	0	0
840	9.75e-13	1.45139	0.948	0.607	5.31e-08	Mkrn1	0	0
841	9.81e-13	1.87818	0.845	0.446	5.34e-08	Prps2	0	0
842	1.01e-12	1.80527	0.876	0.571	5.5e-08	Map3k11	0	0
843	1.03e-12	1.89595	0.814	0.42	5.6e-08	Tmc6	0	1
844	1.05e-12	2.03411	0.918	0.562	5.72e-08	Ninj1	0	0
845	1.11e-12	1.66791	0.959	0.625	6.02e-08	Agtrap	0	0
846	1.11e-12	1.55411	0.928	0.589	6.04e-08	Cnst	0	0
847	1.24e-12	1.12103	1	0.875	6.77e-08	Nptn	0	1
848	1.25e-12	1.34071	0.969	0.714	6.8e-08	Slc20a1	0	0
849	1.27e-12	0.950296	0.928	0.598	6.89e-08	Gm10053	0	0
850	1.3e-12	3.57021	0.732	0.286	7.08e-08	Slamf1	0	1
851	1.31e-12	1.65098	0.876	0.446	7.13e-08	Nfkbib	0	0
852	1.32e-12	2.996	0.577	0.152	7.2e-08	Xk	0	0
853	1.36e-12	0.843466	0.938	0.58	7.38e-08	Gm9790	0	0
854	1.36e-12	1.56842	0.763	0.277	7.4e-08	Casp7	0	0
855	1.36e-12	1.29419	1	0.955	7.41e-08	Sh3bgrl3	0	0
856	1.37e-12	2.45763	0.557	0.125	7.44e-08	Clec9a	0	0
857	1.37e-12	1.81608	0.866	0.438	7.45e-08	Epg5	0	0
858	1.38e-12	1.10669	0.907	0.446	7.52e-08	Ino80c	0	0
859	1.39e-12	1.22274	0.99	0.857	7.56e-08	Nfe2l2	1	0
860	1.4e-12	3.16902	0.515	0.089	7.63e-08	Gm2245	0	0
861	1.43e-12	2.65023	0.619	0.161	7.8e-08	Draxin	0	0
862	1.46e-12	1.23271	0.918	0.536	7.96e-08	Nt5m	0	0
863	1.51e-12	1.18505	0.959	0.732	8.24e-08	St3gal1	0	1
864	1.55e-12	0.654131	1	1	8.47e-08	Rpl38	0	0
865	1.59e-12	2.66577	0.588	0.143	8.67e-08	Gm28875	0	0
866	1.59e-12	1.08074	0.742	0.277	8.68e-08	Mvp	0	0
867	1.6e-12	1.6731	0.773	0.348	8.72e-08	Hexim2	0	0
868	1.61e-12	2.25552	0.464	0.045	8.78e-08	Stat4	1	1
869	1.63e-12	0.939903	1	0.991	8.9e-08	Ap2m1	0	1
870	1.65e-12	1.37214	0.856	0.42	9e-08	Phtf2	0	0
871	1.84e-12	1.96421	0.629	0.179	1e-07	Rab38	0	0
872	1.89e-12	0.976914	0.959	0.562	1.03e-07	Ssh2	0	0
873	2.02e-12	1.0254	1	0.955	1.1e-07	Capzb	0	0
874	2.07e-12	1.67844	0.825	0.375	1.13e-07	Ippk	0	0
875	2.13e-12	0.861317	0.979	0.964	1.16e-07	Rpl36a-ps1	0	0
876	2.36e-12	2.9277	0.557	0.143	1.28e-07	Bmp8a	0	0
877	2.4e-12	1.33509	0.99	0.821	1.31e-07	Pgp	0	0
878	2.43e-12	1.94332	0.567	0.116	1.32e-07	Cc2d2b	0	0
879	2.66e-12	1.05259	0.979	0.643	1.45e-07	Chst12	0	1
880	2.72e-12	0.92107	0.99	1	1.48e-07	Rpl31-ps8	0	0
881	2.76e-12	1.24356	0.99	0.946	1.5e-07	Fgfr1op2	0	0
882	2.76e-12	3.16315	0.546	0.116	1.5e-07	Arpp21	0	0
883	2.88e-12	1.04302	0.99	0.875	1.57e-07	Lap3	0	0
884	2.9e-12	3.10227	0.577	0.143	1.58e-07	Tnfsf14	0	0
885	2.9e-12	1.14449	1	0.929	1.58e-07	Atp6v0e	0	0
886	2.99e-12	1.43079	0.969	0.83	1.63e-07	Mafg	1	0
887	3e-12	1.04851	0.99	0.964	1.63e-07	Snx3	0	0
888	3.08e-12	1.30552	0.99	0.812	1.68e-07	Irak1	0	0
889	3.34e-12	1.42838	0.887	0.545	1.82e-07	Rpia	0	0
890	3.55e-12	1.22068	0.856	0.402	1.94e-07	Cybc1	0	0
891	3.76e-12	1.00972	0.979	0.759	2.05e-07	Rab21	0	0
892	3.87e-12	2.18279	0.598	0.17	2.11e-07	Rasal3	0	0
893	3.98e-12	1.37556	0.938	0.616	2.17e-07	Cars	0	0
894	4.02e-12	1.38037	0.959	0.759	2.19e-07	Uhmk1	0	0
895	4.03e-12	1.22943	0.918	0.625	2.2e-07	Tada2a	1	0
896	4.06e-12	1.29361	0.979	0.732	2.21e-07	Comt	0	0
897	4.09e-12	1.39931	0.99	0.714	2.23e-07	2610507B11Rik	0	0
898	4.23e-12	1.41385	0.969	0.812	2.31e-07	Stat3	1	0
899	4.34e-12	3.00702	0.619	0.196	2.36e-07	Diras2	0	0
900	4.64e-12	0.916978	0.845	0.411	2.53e-07	Myd88	0	0
901	4.65e-12	0.943044	1	0.991	2.53e-07	Cnn2	0	0
902	4.72e-12	1.06055	0.938	0.661	2.57e-07	Mtss1	0	0
903	4.91e-12	1.14783	0.887	0.464	2.67e-07	Mindy1	0	0
904	4.91e-12	2.01165	0.856	0.491	2.67e-07	Slc7a1	0	1
905	5.21e-12	2.42544	0.567	0.134	2.84e-07	Gm27201	0	0
906	5.29e-12	0.891042	1	1	2.88e-07	Mdh2	0	0
907	5.33e-12	1.08531	0.979	0.884	2.9e-07	Gm5526	0	0
908	5.56e-12	1.32182	0.969	0.75	3.03e-07	Mien1	0	0
909	5.64e-12	1.24878	0.979	0.991	3.07e-07	Pa2g4	0	1
910	5.66e-12	1.31187	0.423	0.027	3.08e-07	Mir8116	0	0
911	5.78e-12	1.63555	0.907	0.536	3.15e-07	Mad2l1bp	0	0
912	5.89e-12	2.25851	0.588	0.17	3.21e-07	BC016579	0	0
913	5.92e-12	0.591731	1	1	3.23e-07	Rpl28	0	0
914	6.03e-12	1.21791	0.876	0.42	3.28e-07	Pnp	0	0
915	6.06e-12	1.14273	0.825	0.366	3.3e-07	Orai1	0	0
916	6.16e-12	1.50177	0.979	0.795	3.36e-07	Arl6ip4	0	0
917	6.34e-12	2.24111	0.526	0.098	3.45e-07	Tmprss7	0	0
918	6.34e-12	1.1492	0.887	0.5	3.45e-07	Slc33a1	0	0
919	6.42e-12	0.794725	1	0.991	3.5e-07	Nme1	0	0
920	6.57e-12	1.96333	0.546	0.125	3.58e-07	Wdfy4	0	0
921	6.65e-12	2.52499	0.598	0.17	3.62e-07	Nxpe2	0	0
922	6.7e-12	1.31326	0.979	0.839	3.65e-07	Etnk1	0	0
923	6.79e-12	1.3388	0.969	0.804	3.7e-07	Wbp2	0	0
924	6.98e-12	1.21394	0.969	0.92	3.8e-07	Dmac1	0	0
925	7.14e-12	1.25798	0.959	0.75	3.89e-07	Qdpr	0	0
926	7.43e-12	1.13733	0.814	0.348	4.05e-07	Stard10	0	0
927	7.74e-12	2.99012	0.629	0.205	4.22e-07	Ltb4r1	0	0
928	7.82e-12	1.42806	0.918	0.545	4.26e-07	Sipa1	0	0
929	7.85e-12	2.22225	0.773	0.411	4.27e-07	Fam43a	0	0
930	8e-12	0.975491	0.979	0.911	4.36e-07	Rpsa-ps9	0	0
931	8.01e-12	2.0636	0.536	0.107	4.36e-07	Tifa	0	0
932	8.31e-12	0.591695	0.928	0.661	4.53e-07	Rfk	0	0
933	8.58e-12	1.57833	0.866	0.482	4.67e-07	Zfp800	1	0
934	9.06e-12	1.21511	0.979	0.83	4.93e-07	Cdc42ep5	0	0
935	1.02e-11	1.57978	0.959	0.652	5.57e-07	Mta3	1	0
936	1.04e-11	0.913005	0.918	0.571	5.68e-07	Gtpbp1	0	0
937	1.09e-11	2.35311	0.505	0.098	5.95e-07	Gja4	0	0
938	1.13e-11	1.65263	0.876	0.527	6.13e-07	Plcb4	0	0
939	1.15e-11	1.36376	0.67	0.214	6.24e-07	Man2b2	0	0
940	1.22e-11	0.717602	1	1	6.62e-07	Pbx1	1	0
941	1.28e-11	1.23792	0.866	0.509	6.97e-07	Hace1	0	0
942	1.3e-11	1.49177	0.969	0.848	7.08e-07	Wdr5	0	0
943	1.33e-11	1.69635	0.711	0.25	7.23e-07	Ube2l6	0	0
944	1.38e-11	1.02877	0.99	0.839	7.51e-07	Trim8	0	0
945	1.44e-11	1.37252	0.495	0.08	7.85e-07	Slc37a1	0	0
946	1.47e-11	1.95274	0.773	0.321	8.03e-07	Stat1	1	0
947	1.54e-11	2.36309	0.67	0.259	8.39e-07	Gm45353	0	0
948	1.59e-11	1.32614	0.66	0.232	8.67e-07	Comtd1	0	0
949	1.61e-11	0.966854	0.959	0.75	8.77e-07	Gm11249	0	0
950	1.63e-11	1.95813	0.557	0.143	8.88e-07	Rbks	0	0
951	1.72e-11	1.25521	0.99	0.804	9.39e-07	Emc7	0	0
952	1.75e-11	2.48013	0.649	0.232	9.52e-07	Rnf180	0	0
953	1.75e-11	1.55641	0.99	0.946	9.52e-07	Capn2	0	0
954	1.79e-11	0.7388	0.814	0.411	9.72e-07	Selenbp1	0	0
955	1.87e-11	1.47415	0.887	0.5	1.02e-06	Crat	0	0
956	1.93e-11	1.64232	0.711	0.268	1.05e-06	Scly	0	0
957	1.98e-11	1.07113	1	0.929	1.08e-06	Nol7	0	0
958	1.99e-11	1.97613	0.526	0.098	1.08e-06	Map7	0	0
959	2.11e-11	0.664401	1	1	1.15e-06	Cox5b	0	0
960	2.12e-11	1.22173	0.845	0.491	1.15e-06	Rps6ka1	0	0
961	2.21e-11	2.18647	0.773	0.375	1.2e-06	Gpd1l	0	0
962	2.29e-11	0.668424	1	1	1.24e-06	Slc25a3	0	0
963	2.42e-11	3.29406	0.588	0.196	1.32e-06	Spta1	0	0
964	2.42e-11	1.0811	0.897	0.491	1.32e-06	Adcy6	0	1
965	2.43e-11	0.516109	1	1	1.33e-06	Rplp1	0	0
966	2.51e-11	1.03313	1	0.964	1.37e-06	1810037I17Rik	0	0
967	2.56e-11	1.11168	0.845	0.402	1.4e-06	Gphn	0	0
968	2.58e-11	2.66866	0.639	0.214	1.41e-06	Mfap3l	0	1
969	2.66e-11	1.39042	0.959	0.768	1.45e-06	Ilrun	0	0
970	2.67e-11	0.949159	1	0.92	1.45e-06	Galnt2	0	0
971	2.71e-11	2.03559	0.515	0.107	1.48e-06	Mcrip2	0	0
972	2.78e-11	1.21229	1	0.875	1.51e-06	Slc35b1	0	0
973	2.85e-11	1.36165	0.959	0.83	1.55e-06	Sec23b	0	0
974	2.92e-11	1.27784	0.979	0.839	1.59e-06	Taf10	0	0
975	2.94e-11	1.98503	0.546	0.107	1.6e-06	Itgal	0	1
976	3.01e-11	1.75449	0.454	0.062	1.64e-06	Cyp4x1	0	0
977	3.1e-11	1.30199	0.505	0.098	1.69e-06	Gse1	0	0
978	3.13e-11	0.949767	0.928	0.598	1.7e-06	Myo6	0	0
979	3.14e-11	1.04297	0.918	0.634	1.71e-06	Bscl2	0	1
980	3.17e-11	1.55191	0.866	0.518	1.73e-06	Bop1	0	0
981	3.17e-11	0.599873	0.814	0.402	1.73e-06	Cltb	0	0
982	3.27e-11	1.43609	0.814	0.375	1.78e-06	Ap4b1	0	0
983	3.42e-11	0.789188	0.68	0.241	1.86e-06	Cish	0	0
984	3.52e-11	0.989692	0.948	0.67	1.92e-06	Cds2	0	0
985	3.53e-11	1.52124	0.701	0.295	1.92e-06	Nt5dc1	0	0
986	3.6e-11	1.41865	0.938	0.688	1.96e-06	Exosc5	0	0
987	3.65e-11	1.43488	0.938	0.598	1.99e-06	Gusb	0	1
988	3.66e-11	1.24306	0.804	0.321	1.99e-06	Coq3	0	0
989	3.77e-11	0.539485	0.969	0.661	2.05e-06	Cyb5r4	0	0
990	3.79e-11	1.02304	0.649	0.214	2.06e-06	Tox2	1	0
991	3.84e-11	0.955336	0.959	0.661	2.09e-06	Otulin	0	0
992	4.02e-11	0.748413	0.423	0.045	2.19e-06	Gm15753	0	0
993	4.11e-11	1.37342	0.897	0.554	2.24e-06	Hmgcl	0	0
994	4.21e-11	1.7839	0.711	0.277	2.29e-06	Gm15261	0	0
995	4.23e-11	1.20993	0.804	0.402	2.3e-06	Lactb	0	0
996	4.46e-11	0.855059	1	0.973	2.43e-06	Psmd4	0	0
997	4.49e-11	1.30136	0.897	0.518	2.45e-06	Ebp	0	0
998	4.52e-11	1.13107	1	0.911	2.46e-06	Ppp3r1	0	0
999	4.57e-11	1.03919	0.99	0.848	2.49e-06	Msn	0	0
1000	4.74e-11	0.991717	1	0.964	2.58e-06	Tmed9	0	1
1001	4.82e-11	0.902737	1	1	2.62e-06	Flna	0	0
1002	4.94e-11	0.796282	0.938	0.661	2.69e-06	Mfn2	0	0
1003	5.05e-11	1.91013	0.804	0.5	2.75e-06	Homer2	0	0
1004	5.08e-11	1.16361	0.825	0.429	2.77e-06	Pcyox1l	0	0
1005	5.42e-11	0.725973	0.959	0.643	2.95e-06	Zzef1	0	0
1006	5.53e-11	0.671471	0.371	0.018	3.01e-06	Cideb	0	0
1007	5.59e-11	1.16482	0.485	0.098	3.04e-06	Tmc8	0	0
1008	5.64e-11	1.20263	0.897	0.545	3.07e-06	Pi4k2b	0	0
1009	5.78e-11	1.19018	0.969	0.83	3.15e-06	Tmem33	0	0
1010	5.78e-11	1.34015	0.856	0.5	3.15e-06	Prkaa1	0	0
1011	5.83e-11	1.20601	0.639	0.179	3.18e-06	Faap24	0	0
1012	5.93e-11	1.21445	0.979	0.884	3.23e-06	Psme3	0	0
1013	6e-11	1.47543	0.938	0.688	3.27e-06	Fam102b	0	0
1014	6.13e-11	1.93464	0.649	0.25	3.34e-06	Whamm	0	0
1015	6.39e-11	0.725692	0.825	0.411	3.48e-06	Vti1a	0	0
1016	6.65e-11	0.973617	1	0.946	3.62e-06	Srp19	0	0
1017	6.73e-11	1.1846	0.784	0.357	3.67e-06	Polr3g	0	0
1018	7.07e-11	1.21073	1	0.982	3.85e-06	Smdt1	0	0
1019	7.08e-11	1.04764	0.979	0.857	3.86e-06	Adsl	0	0
1020	7.1e-11	1.595	0.505	0.107	3.87e-06	A630001G21Rik	0	0
1021	7.13e-11	1.31048	0.722	0.321	3.88e-06	Srxn1	0	0
1022	7.17e-11	1.00293	0.99	0.866	3.9e-06	Mrps36	0	0
1023	7.18e-11	2.90827	0.629	0.25	3.91e-06	Cst7	0	0
1024	7.24e-11	1.45178	0.938	0.607	3.94e-06	Tomm34	0	0
1025	7.45e-11	0.956175	0.804	0.321	4.06e-06	Cnp	0	0
1026	7.67e-11	0.570226	0.505	0.089	4.18e-06	Ttc7b	0	0
1027	7.71e-11	0.967395	1	0.884	4.2e-06	Cmpk1	0	0
1028	8.2e-11	1.21908	0.619	0.179	4.46e-06	Cptp	0	0
1029	8.29e-11	1.34266	0.505	0.089	4.51e-06	Sfmbt2	0	0
1030	8.41e-11	1.66407	0.835	0.42	4.58e-06	Slc30a1	0	1
1031	8.44e-11	1.7376	0.825	0.473	4.6e-06	Slc1a5	0	1
1032	8.63e-11	0.814793	1	0.991	4.7e-06	Sod1	0	0
1033	8.7e-11	1.12763	0.959	0.812	4.74e-06	mt-Te	0	0
1034	8.71e-11	1.31108	0.887	0.554	4.74e-06	Smg5	0	0
1035	9e-11	1.79207	0.825	0.42	4.9e-06	3830406C13Rik	0	0
1036	9.01e-11	2.07043	0.691	0.286	4.9e-06	Cd84	0	1
1037	9.01e-11	1.33805	0.928	0.643	4.91e-06	Pdlim1	0	0
1038	9.04e-11	1.39108	0.876	0.473	4.92e-06	Tstd3	0	0
1039	9.3e-11	1.32111	0.99	0.839	5.06e-06	Src	0	0
1040	9.65e-11	1.1923	1	0.804	5.25e-06	Nup50	0	0
1041	9.71e-11	1.02673	0.938	0.616	5.29e-06	Arpc3	0	0
1042	9.95e-11	2.45257	0.454	0.071	5.42e-06	Gm44675	0	0
1043	1.02e-10	0.950886	1	0.902	5.53e-06	B2m	0	0
1044	1.03e-10	2.40634	0.515	0.125	5.63e-06	Hes7	1	0
1045	1.04e-10	1.15234	0.969	0.768	5.66e-06	Sptlc2	0	0
1046	1.06e-10	1.0318	0.99	0.92	5.75e-06	Hspa4	0	0
1047	1.08e-10	1.08318	0.918	0.688	5.87e-06	Smap2	0	0
1048	1.08e-10	0.55346	1	1	5.9e-06	Ybx1	1	1
1049	1.09e-10	1.67764	0.804	0.357	5.93e-06	Slc7a5	0	0
1050	1.11e-10	1.44689	0.866	0.473	6.02e-06	Snap29	0	0
1051	1.19e-10	1.14083	0.897	0.536	6.47e-06	Tmbim1	0	0
1052	1.21e-10	1.72711	0.928	0.67	6.59e-06	Hacd4	0	0
1053	1.23e-10	1.3592	0.969	0.741	6.7e-06	Tmem179b	0	0
1054	1.23e-10	1.40294	0.794	0.384	6.71e-06	Pus1	0	0
1055	1.27e-10	1.81618	0.701	0.268	6.91e-06	Gk	0	0
1056	1.31e-10	0.570755	0.887	0.598	7.12e-06	Gm6311	0	0
1057	1.33e-10	0.566927	0.423	0.054	7.22e-06	Tubb1	0	0
1058	1.35e-10	0.601273	0.753	0.277	7.34e-06	Gm19898	0	0
1059	1.35e-10	0.895182	0.959	0.812	7.35e-06	Stx7	0	0
1060	1.37e-10	0.48803	0.938	0.598	7.47e-06	Gmds	0	0
1061	1.42e-10	1.02135	1	0.938	7.73e-06	Psmd8	0	0
1062	1.44e-10	2.66522	0.608	0.214	7.83e-06	Dusp2	0	0
1063	1.44e-10	1.03429	1	0.955	7.86e-06	Nmt1	0	0
1064	1.45e-10	1.68121	0.897	0.562	7.9e-06	Cpt2	0	0
1065	1.47e-10	1.45986	0.907	0.688	8.03e-06	Hprt	0	0
1066	1.49e-10	1.40546	0.794	0.438	8.11e-06	Chek2	0	0
1067	1.53e-10	1.1095	0.639	0.188	8.32e-06	Abca4	0	0
1068	1.54e-10	1.03179	0.691	0.25	8.41e-06	Ccnj	0	0
1069	1.59e-10	1.25811	0.928	0.616	8.64e-06	Tbrg4	0	0
1070	1.6e-10	1.38678	0.856	0.491	8.7e-06	Ndrg3	0	0
1071	1.6e-10	1.05464	0.99	0.929	8.71e-06	Wapl	0	0
1072	1.68e-10	1.68273	0.722	0.312	9.17e-06	Pik3cd	0	0
1073	1.74e-10	1.49234	0.835	0.455	9.48e-06	Lyst	0	0
1074	1.75e-10	0.856246	0.691	0.232	9.55e-06	Actr3-ps	0	0
1075	1.79e-10	1.093	0.948	0.571	9.73e-06	Ofd1	0	0
1076	1.79e-10	1.3333	0.959	0.804	9.74e-06	Ppp1r9b	0	0
1077	1.81e-10	1.7022	0.753	0.33	9.86e-06	Gab2	0	0
1078	1.83e-10	1.01918	0.979	0.768	9.94e-06	Tex261	0	0
1079	1.86e-10	1.09788	0.979	0.848	1.01e-05	Fnbp1	0	0
1080	1.97e-10	1.70846	0.732	0.321	1.07e-05	Slc66a2	0	0
1081	1.98e-10	1.28502	0.794	0.357	1.08e-05	Sbno2	0	0
1082	2e-10	1.16994	0.99	0.911	1.09e-05	Cenpw	0	0
1083	2.01e-10	0.810795	1	0.982	1.09e-05	Uqcrc1	0	0
1084	2.03e-10	1.33884	0.742	0.304	1.11e-05	Slc25a10	0	0
1085	2.05e-10	1.09256	0.907	0.536	1.11e-05	Abhd12	0	0
1086	2.07e-10	0.827158	0.99	1	1.13e-05	Gm5561	0	0
1087	2.08e-10	1.06458	0.845	0.527	1.13e-05	Gm5881	0	0
1088	2.11e-10	0.520422	0.753	0.339	1.15e-05	Ppard	1	0
1089	2.13e-10	0.382395	0.742	0.321	1.16e-05	Znrf2	0	0
1090	2.13e-10	2.32796	0.423	0.062	1.16e-05	Atp8b1	0	0
1091	2.22e-10	1.39973	0.856	0.509	1.21e-05	Mars1	0	0
1092	2.24e-10	0.633506	0.959	0.759	1.22e-05	Pdlim5	0	0
1093	2.28e-10	1.16692	0.99	0.821	1.24e-05	Grb2	0	0
1094	2.33e-10	1.17564	0.948	0.661	1.27e-05	Mapre2	0	0
1095	2.36e-10	1.43371	0.845	0.42	1.29e-05	Ccdc32	0	0
1096	2.37e-10	1.05328	0.938	0.643	1.29e-05	Acox1	0	0
1097	2.44e-10	1.2332	1	0.982	1.33e-05	Serp1	0	0
1098	2.47e-10	0.652175	1	1	1.35e-05	Myl12a	0	0
1099	2.48e-10	1.45379	0.938	0.661	1.35e-05	Zfc3h1	0	0
1100	2.57e-10	0.899474	0.99	0.973	1.4e-05	Csnk2b	0	0
1101	2.63e-10	1.01794	0.794	0.429	1.43e-05	Mtf1	1	0
1102	2.64e-10	1.2966	0.701	0.295	1.44e-05	Trim25	0	0
1103	2.64e-10	1.44213	0.948	0.768	1.44e-05	Gskip	0	0
1104	2.65e-10	2.09878	0.546	0.152	1.44e-05	Map3k5	0	0
1105	2.67e-10	1.51027	0.897	0.607	1.45e-05	Usp39	0	0
1106	2.68e-10	1.65021	0.722	0.304	1.46e-05	Cyren	0	0
1107	2.72e-10	0.738136	0.928	0.786	1.48e-05	Rpl7a-ps10	0	0
1108	2.74e-10	1.91104	0.536	0.152	1.49e-05	Rhbdf2	0	1
1109	2.74e-10	0.867211	1	0.982	1.49e-05	Sri	0	0
1110	2.8e-10	0.883469	0.959	0.679	1.52e-05	Pop7	0	0
1111	2.86e-10	1.0992	0.99	0.911	1.56e-05	Rangap1	0	0
1112	2.86e-10	4.73807	0.536	0.134	1.56e-05	Gm6093	0	0
1113	2.91e-10	0.815937	0.99	0.812	1.58e-05	Tmem160	0	0
1114	2.96e-10	1.86951	0.557	0.161	1.61e-05	Sec14l2	0	0
1115	2.97e-10	0.906669	0.928	0.643	1.62e-05	Fech	0	0
1116	2.98e-10	1.16585	0.979	0.705	1.62e-05	Atf1	1	0
1117	2.98e-10	1.12994	0.804	0.429	1.62e-05	Tbxa2r	0	1
1118	3.01e-10	1.19597	0.691	0.25	1.64e-05	Acad11	0	0
1119	3.01e-10	1.44238	0.969	0.696	1.64e-05	Ppp1r14a	0	0
1120	3.04e-10	0.854956	1	0.911	1.65e-05	Etf1	0	0
1121	3.04e-10	1.22402	0.505	0.098	1.65e-05	Rab5if	0	0
1122	3.04e-10	1.33	0.959	0.768	1.66e-05	Dnm2	0	0
1123	3.16e-10	1.25608	0.99	0.848	1.72e-05	Gatad1	1	0
1124	3.17e-10	1.62351	0.412	0.054	1.73e-05	Spi1	1	0
1125	3.18e-10	1.72399	0.619	0.214	1.73e-05	Depdc1b	0	0
1126	3.24e-10	1.42061	0.99	0.804	1.76e-05	Fam111a	0	0
1127	3.31e-10	2.46464	0.443	0.08	1.8e-05	Fem1al	0	0
1128	3.32e-10	1.62256	0.794	0.482	1.81e-05	Cdc42ep2	0	0
1129	3.37e-10	0.959612	0.979	0.973	1.84e-05	Eif2s1	0	0
1130	3.4e-10	1.36476	0.969	0.741	1.85e-05	Cflar	0	0
1131	3.55e-10	0.338629	0.938	0.643	1.93e-05	Rnf138	0	0
1132	3.58e-10	0.790774	0.99	0.964	1.95e-05	Rpl35a-ps2	0	0
1133	3.85e-10	0.849629	1	0.982	2.1e-05	Calm3	0	0
1134	4.06e-10	0.917438	0.804	0.42	2.21e-05	Zfp715	1	0
1135	4.08e-10	0.918369	0.918	0.607	2.22e-05	Rcl1	0	0
1136	4.09e-10	2.47083	0.753	0.375	2.23e-05	Gramd1c	0	0
1137	4.11e-10	1.72986	0.536	0.161	2.24e-05	Sigirr	0	1
1138	4.13e-10	1.21552	0.979	0.839	2.25e-05	Aars	0	0
1139	4.19e-10	1.11086	0.907	0.5	2.28e-05	Ccnq	0	0
1140	4.2e-10	1.0825	0.99	0.946	2.29e-05	Taldo1	0	0
1141	4.24e-10	1.73951	0.794	0.446	2.31e-05	Cyb561d2	0	0
1142	4.25e-10	0.63825	0.918	0.571	2.31e-05	Got1	0	0
1143	4.33e-10	0.784985	1	1	2.36e-05	Serbp1	0	0
1144	4.48e-10	1.49363	0.546	0.152	2.44e-05	Shank3	0	0
1145	4.5e-10	1.14302	0.948	0.768	2.45e-05	Sod2	0	0
1146	4.54e-10	1.23257	0.794	0.402	2.47e-05	Coa4	0	0
1147	4.56e-10	1.13844	0.753	0.348	2.49e-05	Slc66a1	0	0
1148	4.69e-10	1.66075	0.619	0.232	2.55e-05	Nt5dc3	0	0
1149	4.7e-10	1.09886	0.515	0.116	2.56e-05	Aldh1l1	0	0
1150	4.71e-10	1.99293	0.495	0.116	2.56e-05	Apbb1ip	0	0
1151	4.73e-10	2.06186	0.536	0.143	2.57e-05	Zdhhc14	0	0
1152	4.76e-10	1.31655	0.639	0.205	2.59e-05	D030028A08Rik	0	0
1153	4.79e-10	1.98539	0.515	0.125	2.61e-05	Gm15706	0	0
1154	4.79e-10	1.25922	0.969	0.83	2.61e-05	Gtpbp4	0	0
1155	4.89e-10	1.1987	0.887	0.527	2.66e-05	Plekhf2	0	0
1156	4.91e-10	3.41518	0.629	0.241	2.68e-05	AI662270	0	0
1157	5.05e-10	0.732631	0.959	0.902	2.75e-05	Gm10221	0	0
1158	5.12e-10	1.2474	0.959	0.777	2.79e-05	Emc6	0	0
1159	5.3e-10	2.14212	0.691	0.312	2.89e-05	Lst1	0	0
1160	5.32e-10	0.55352	0.969	0.857	2.89e-05	Gm12346	0	0
1161	5.4e-10	1.06664	0.99	0.884	2.94e-05	Golph3	0	0
1162	5.43e-10	3.68084	0.742	0.384	2.96e-05	Serpinb10	0	0
1163	5.43e-10	0.617889	0.99	0.679	2.96e-05	Exoc2	0	0
1164	5.43e-10	1.20596	0.938	0.696	2.96e-05	Dtnbp1	0	0
1165	5.5e-10	1.19294	0.959	0.643	3e-05	Ankrd13c	0	0
1166	5.52e-10	1.34674	0.979	0.83	3.01e-05	Sypl	0	0
1167	5.63e-10	1.53604	0.732	0.33	3.06e-05	Ank	0	0
1168	5.7e-10	0.66799	0.866	0.464	3.1e-05	Zfp710	1	0
1169	5.84e-10	0.919044	1	0.804	3.18e-05	Ola1	0	0
1170	5.89e-10	0.846081	1	1	3.21e-05	Hspa5	0	0
1171	5.89e-10	0.879499	1	1	3.21e-05	Rpl28-ps1	0	0
1172	5.9e-10	1.56561	0.784	0.375	3.21e-05	Akap10	0	0
1173	5.93e-10	0.845418	0.99	0.991	3.23e-05	Tmed2	0	0
1174	5.96e-10	5.72569	0.608	0.223	3.25e-05	Hbb-bs	0	0
1175	6.04e-10	1.11591	1	0.902	3.29e-05	Dazap2	0	0
1176	6.13e-10	1.063	0.34	0.018	3.34e-05	Trem1	0	0
1177	6.17e-10	1.32842	0.948	0.696	3.36e-05	Specc1	0	0
1178	6.46e-10	1.83026	0.392	0.045	3.52e-05	Dgkg	0	0
1179	6.49e-10	0.766321	0.969	0.723	3.53e-05	Lamtor3	0	0
1180	6.58e-10	0.82609	0.907	0.616	3.59e-05	2310011J03Rik	0	0
1181	6.6e-10	1.02811	0.392	0.045	3.59e-05	Evi2a	0	0
1182	6.65e-10	0.939094	0.897	0.696	3.62e-05	Gm13341	0	0
1183	6.77e-10	0.996489	0.928	0.554	3.68e-05	Nr1h2	1	0
1184	6.9e-10	1.42539	0.856	0.562	3.76e-05	Timm8a1	0	0
1185	6.91e-10	1.09449	1	0.982	3.76e-05	Taf1d	0	0
1186	7.01e-10	0.831547	1	0.991	3.82e-05	Eif5b	0	0
1187	7.53e-10	0.765192	1	1	4.1e-05	Nras	0	0
1188	7.69e-10	1.32207	0.711	0.33	4.19e-05	Armc5	0	0
1189	7.76e-10	1.53907	0.753	0.366	4.22e-05	Traf5	0	0
1190	7.77e-10	0.650743	0.979	0.777	4.23e-05	Rbck1	1	0
1191	7.81e-10	1.25996	0.701	0.312	4.26e-05	Reep2	0	0
1192	8.04e-10	0.994767	0.845	0.536	4.38e-05	Mical3	0	0
1193	8.11e-10	1.34501	0.794	0.393	4.42e-05	Rab36	0	0
1194	8.33e-10	0.7004	0.979	0.964	4.54e-05	Rpl17-ps5	0	0
1195	8.49e-10	1.03955	0.567	0.17	4.62e-05	Ctsc	0	1
1196	8.58e-10	0.747499	1	0.955	4.67e-05	Gpi1	0	0
1197	8.87e-10	1.25424	0.649	0.259	4.83e-05	Sema4b	0	1
1198	9e-10	1.09346	0.969	0.679	4.9e-05	Bud23	0	0
1199	9.05e-10	1.9825	0.629	0.232	4.93e-05	Gchfr	0	0
1200	9.09e-10	0.969936	1	1	4.95e-05	Esd	0	0
1201	9.1e-10	1.00984	0.99	0.884	4.96e-05	Capza1	0	0
1202	9.26e-10	1.40082	0.515	0.116	5.04e-05	Dok1	0	0
1203	9.4e-10	1.14576	0.928	0.679	5.12e-05	Slc38a10	0	0
1204	9.69e-10	1.05879	0.794	0.411	5.28e-05	Mus81	0	0
1205	9.74e-10	1.35234	0.907	0.661	5.3e-05	Ndufaf3	0	0
1206	9.8e-10	0.783594	0.979	0.812	5.34e-05	Ufm1	0	0
1207	9.91e-10	0.801382	1	1	5.4e-05	Arhgdia	0	0
1208	1.01e-09	0.852142	0.969	0.696	5.52e-05	Tollip	0	0
1209	1.02e-09	0.90191	0.969	0.705	5.53e-05	Cr1l	0	0
1210	1.02e-09	0.742867	1	1	5.55e-05	Rps18-ps5	0	0
1211	1.03e-09	0.954849	0.928	0.571	5.61e-05	Nop9	0	0
1212	1.03e-09	1.39499	0.33	0.018	5.61e-05	Arhgap15	0	0
1213	1.08e-09	0.815926	0.948	0.821	5.86e-05	Usp50	0	0
1214	1.09e-09	1.5488	0.784	0.402	5.91e-05	Mettl8	0	0
1215	1.1e-09	0.630961	1	1	5.97e-05	Rps16-ps2	0	0
1216	1.1e-09	0.959844	0.99	0.83	6e-05	Adam10	0	1
1217	1.1e-09	0.761502	0.866	0.482	6e-05	Gm3571	0	0
1218	1.11e-09	1.20267	0.99	0.723	6.03e-05	Opa1	0	0
1219	1.17e-09	0.63496	0.928	0.607	6.38e-05	Fryl	0	0
1220	1.21e-09	0.785957	1	0.991	6.6e-05	Banf1	0	0
1221	1.21e-09	0.656472	1	1	6.6e-05	Vcp	0	0
1222	1.22e-09	1.05847	0.948	0.768	6.66e-05	Rrp8	0	0
1223	1.26e-09	1.10773	0.928	0.58	6.84e-05	Pmm2	0	0
1224	1.28e-09	1.36107	0.928	0.696	6.98e-05	Idh3a	0	0
1225	1.29e-09	0.910153	0.784	0.375	7.03e-05	Rin3	0	0
1226	1.29e-09	1.26374	0.959	0.705	7.05e-05	Ssbp4	0	0
1227	1.35e-09	0.993746	0.959	0.777	7.34e-05	Nol4l	0	0
1228	1.37e-09	1.13562	0.928	0.58	7.46e-05	Cab39l	0	0
1229	1.38e-09	0.636252	1	0.991	7.5e-05	Chchd2	0	0
1230	1.38e-09	0.939609	0.969	0.902	7.51e-05	Pgk1	0	0
1231	1.38e-09	1.94862	0.505	0.134	7.54e-05	Fam110c	0	0
1232	1.39e-09	1.12471	1	0.857	7.54e-05	Mrps16	0	0
1233	1.39e-09	1.07538	0.907	0.589	7.59e-05	4931406C07Rik	0	0
1234	1.46e-09	0.939807	1	0.955	7.94e-05	Srp9	0	0
1235	1.46e-09	1.0626	0.979	0.732	7.97e-05	Hdac5	0	0
1236	1.48e-09	0.555425	1	1	8.05e-05	Rack1	0	0
1237	1.51e-09	1.35872	0.732	0.393	8.2e-05	Nat9	0	0
1238	1.51e-09	1.02103	0.928	0.679	8.23e-05	As3mt	0	0
1239	1.52e-09	1.39319	0.598	0.188	8.25e-05	Slc16a6	0	0
1240	1.54e-09	0.737901	1	0.946	8.4e-05	Ndufb9	0	0
1241	1.55e-09	0.952223	0.99	0.857	8.44e-05	Mrps11	0	0
1242	1.59e-09	0.709497	1	1	8.65e-05	Metap2	0	0
1243	1.61e-09	0.919664	0.948	0.679	8.78e-05	Dynlt3	0	0
1244	1.62e-09	0.991496	1	0.866	8.84e-05	Pam16	0	0
1245	1.64e-09	1.41861	0.701	0.295	8.95e-05	Smg9	0	0
1246	1.72e-09	1.352	0.928	0.75	9.39e-05	Litaf	1	0
1247	1.78e-09	1.11071	0.722	0.304	9.69e-05	Dolpp1	0	0
1248	1.79e-09	0.488158	0.629	0.223	9.75e-05	Gm17494	0	0
1249	1.8e-09	1.0705	0.794	0.384	9.78e-05	Zfand2b	0	0
1250	1.85e-09	0.984844	0.804	0.384	0.000100779	Acsl1	0	0
1251	1.86e-09	0.712665	1	0.955	0.000101038	Polr1d	0	0
1252	1.96e-09	1.09147	0.99	0.839	0.000106972	mt-Tq	0	0
1253	1.98e-09	0.772915	0.99	0.991	0.000107699	Gapdh	0	1
1254	1.98e-09	1.41892	0.474	0.107	0.000107921	Susd1	0	0
1255	2.1e-09	0.75955	0.598	0.179	0.000114364	Eif5a2	0	0
1256	2.13e-09	0.694977	0.907	0.598	0.000116219	Arhgap23	0	0
1257	2.14e-09	0.705551	1	0.991	0.000116391	Uba1	0	0
1258	2.23e-09	0.937593	0.928	0.661	0.000121346	Gid8	0	0
1259	2.25e-09	1.26372	0.979	0.786	0.00012226	Nsf	0	0
1260	2.25e-09	2.79307	0.443	0.089	0.000122359	Rgs1	0	0
1261	2.25e-09	1.69981	0.804	0.464	0.000122513	Wdr46	0	0
1262	2.29e-09	0.925487	0.835	0.491	0.000124688	Mvb12a	0	0
1263	2.34e-09	1.12416	0.928	0.598	0.00012732	Cers2	0	0
1264	2.35e-09	1.17905	0.856	0.5	0.000127769	Bin3	0	0
1265	2.38e-09	0.743648	0.969	0.75	0.000129813	Ppp2r5a	0	0
1266	2.42e-09	1.01916	1	0.946	0.00013205	Ghitm	0	0
1267	2.42e-09	0.921907	1	0.946	0.00013205	Ube2m	0	0
1268	2.43e-09	1.15891	1	0.991	0.000132105	Dstn	0	0
1269	2.47e-09	0.840824	0.99	0.902	0.000134456	Chmp2a	0	0
1270	2.49e-09	0.626952	0.68	0.268	0.000135362	Ier3	0	0
1271	2.49e-09	0.765265	0.979	0.92	0.00013551	Rpsa-ps10	0	0
1272	2.5e-09	1.00371	0.577	0.179	0.00013622	Nmi	0	0
1273	2.54e-09	0.527327	0.732	0.321	0.00013845	Fam210b	0	0
1274	2.55e-09	0.900562	0.866	0.482	0.000138904	Carnmt1	0	0
1275	2.59e-09	0.806104	0.918	0.598	0.000141207	Mark2	0	0
1276	2.66e-09	1.22487	0.887	0.554	0.000144814	Atf6	1	0
1277	2.68e-09	0.712124	1	1	0.000145738	Pdia6	0	0
1278	2.74e-09	0.981438	0.485	0.116	0.000149127	Gmppb	0	0
1279	2.79e-09	0.91064	0.979	0.929	0.000151694	Ogdh	0	0
1280	2.8e-09	0.639147	0.918	0.616	0.000152229	Btbd9	0	0
1281	2.84e-09	1.09329	0.979	0.75	0.000154503	Vma21	0	0
1282	2.86e-09	1.38916	0.711	0.339	0.00015598	Flad1	0	0
1283	3.14e-09	2.45438	0.505	0.152	0.000171237	Rapsn	0	0
1284	3.16e-09	0.960398	1	0.964	0.000172342	Zmynd8	0	0
1285	3.21e-09	0.475715	1	1	0.000174783	Rps3	0	0
1286	3.3e-09	2.02948	0.485	0.125	0.000179736	Tnf	0	0
1287	3.31e-09	1.03331	0.814	0.384	0.000180349	Dhcr24	0	0
1288	3.37e-09	1.08422	0.784	0.384	0.00018336	Ucp2	0	0
1289	3.39e-09	0.590724	1	1	0.000184803	Pcbp1	0	1
1290	3.43e-09	0.517952	0.32	0.018	0.000186509	Exoc3l	0	0
1291	3.53e-09	1.18519	0.907	0.607	0.000192491	Ampd2	0	0
1292	3.61e-09	1.00168	0.928	0.625	0.000196397	Scamp1	0	0
1293	3.63e-09	0.865754	1	0.893	0.000197452	Galnt1	0	1
1294	3.83e-09	1.10049	0.742	0.321	0.000208629	Fam174b	0	0
1295	3.91e-09	0.585164	0.907	0.598	0.000213161	Msrb1	0	0
1296	3.99e-09	1.47271	0.629	0.241	0.000217261	Eng	0	1
1297	4.05e-09	0.937707	0.979	0.795	0.000220793	Iars	0	0
1298	4.07e-09	1.11842	0.907	0.554	0.000221374	Apeh	0	0
1299	4.09e-09	1.0048	0.856	0.509	0.000222779	Man2b1	0	1
1300	4.09e-09	0.694639	0.918	0.554	0.000222799	Vps53	0	0
1301	4.14e-09	0.855651	0.546	0.152	0.0002252	Abhd18	0	0
1302	4.19e-09	0.733081	0.979	0.75	0.000228272	Hacd1	0	0
1303	4.24e-09	0.831081	1	0.991	0.000230775	Uqcrb	0	0
1304	4.38e-09	1.75198	0.814	0.527	0.000238377	Gpr108	0	0
1305	4.42e-09	0.776163	0.979	0.804	0.000240774	Emc2	0	0
1306	4.42e-09	0.867896	0.897	0.562	0.000240775	Pgm2	0	0
1307	4.57e-09	1.09991	0.557	0.152	0.000248862	Dgat2	0	0
1308	4.6e-09	1.38899	0.33	0.027	0.000250647	Gna15	0	0
1309	4.75e-09	1.33202	0.825	0.482	0.000258898	Fam214b	0	0
1310	4.77e-09	1.10139	0.691	0.312	0.000259752	Pex16	0	0
1311	4.79e-09	0.87823	0.68	0.312	0.000260854	Slc22a23	0	1
1312	4.8e-09	0.924237	0.979	0.982	0.000261312	Atox1	0	0
1313	4.83e-09	1.25032	0.763	0.42	0.000262828	Slc25a30	0	0
1314	4.85e-09	2.3719	0.495	0.143	0.000264345	Cd79b	0	1
1315	4.87e-09	0.881259	0.567	0.152	0.000265134	9230114K14Rik	0	0
1316	4.93e-09	0.419287	0.897	0.58	0.000268673	Flcn	0	0
1317	4.95e-09	2.50791	0.536	0.179	0.000269482	P2rx5	0	0
1318	5.21e-09	0.83148	1	0.929	0.000283597	Gnaq	0	0
1319	5.23e-09	4.39229	0.629	0.295	0.000284909	Hbb-bt	0	0
1320	5.36e-09	0.608671	1	1	0.000291793	Gm11478	0	0
1321	5.44e-09	0.98539	0.825	0.438	0.000296493	Tapbp	0	0
1322	5.45e-09	1.49272	0.381	0.054	0.00029664	Rffl	0	0
1323	5.68e-09	2.18933	0.423	0.08	0.000309038	Gm128	0	0
1324	5.74e-09	0.636627	0.948	0.812	0.000312798	Gm7336	0	0
1325	5.8e-09	0.984712	0.897	0.598	0.00031586	Pi4ka	0	0
1326	5.89e-09	2.32867	0.443	0.107	0.000320999	Clec1a	0	0
1327	5.98e-09	0.868128	0.918	0.589	0.000325852	Fdps	0	0
1328	6e-09	2.17677	0.443	0.107	0.000326734	Dock2	0	0
1329	6.15e-09	0.925952	0.959	0.741	0.00033479	Atg3	0	0
1330	6.25e-09	0.52803	0.701	0.295	0.00034053	Dhrs7	0	0
1331	6.33e-09	0.729623	1	0.839	0.000344951	Cox14	0	0
1332	6.34e-09	1.65716	0.577	0.196	0.000345121	Dock5	0	0
1333	6.46e-09	1.98584	0.361	0.045	0.000351521	Lyve1	0	0
1334	6.46e-09	1.34021	0.918	0.643	0.000351803	Commd7	0	0
1335	6.47e-09	0.850434	0.773	0.411	0.000352244	Atpaf1	0	0
1336	6.49e-09	0.478986	1	1	0.000353588	Rpl31	0	0
1337	6.58e-09	1.09064	0.876	0.473	0.000358105	Ints6l	0	0
1338	6.58e-09	0.530418	1	1	0.000358459	Rpl35a	0	1
1339	6.63e-09	0.924834	0.99	0.955	0.000360775	Chordc1	0	0
1340	6.67e-09	0.722979	1	0.973	0.000363378	Copz1	0	0
1341	6.85e-09	1.09123	0.918	0.554	0.000372763	Bcat2	0	0
1342	7.07e-09	0.940652	0.763	0.375	0.000385095	Rn7s2	0	0
1343	7.1e-09	2.30694	0.474	0.125	0.000386525	Gm42930	0	0
1344	7.14e-09	1.06883	0.99	0.964	0.000388997	Rps10	0	0
1345	7.15e-09	0.798439	0.845	0.5	0.000389345	Itprid2	0	0
1346	7.17e-09	1.04378	0.763	0.375	0.00039064	2310061I04Rik	0	0
1347	7.46e-09	0.851638	0.495	0.116	0.000406183	Manba	0	0
1348	7.52e-09	0.84144	0.99	0.741	0.000409644	Zc3h7a	0	0
1349	7.7e-09	1.55729	0.742	0.393	0.000419545	Hagh	0	0
1350	8.12e-09	0.477703	0.887	0.625	0.000442388	Cnppd1	0	0
1351	8.31e-09	1.2724	0.948	0.741	0.00045253	Ugcg	0	0
1352	8.38e-09	0.795114	0.99	0.893	0.000456291	Atp6v0d1	0	0
1353	8.4e-09	0.467206	0.825	0.527	0.000457378	AI413582	0	0
1354	8.46e-09	1.46842	0.443	0.116	0.000460803	Il20ra	0	0
1355	8.49e-09	1.49727	0.289	0.009	0.000462087	Ccl17	0	0
1356	8.65e-09	0.887648	1	1	0.000470774	Ncl	0	1
1357	8.72e-09	1.46895	0.351	0.045	0.000474987	4933411E08Rik	0	0
1358	8.81e-09	0.898601	0.99	0.92	0.000479571	Ndufa8	0	0
1359	8.82e-09	0.418718	0.835	0.455	0.00048043	Rps8-ps1	0	0
1360	8.96e-09	0.768567	0.876	0.58	0.000488007	Zdhhc21	0	0
1361	9.13e-09	0.548316	1	1	0.000497027	Hspa8	0	1
1362	9.39e-09	1.95431	0.454	0.107	0.000511517	Gm15503	0	0
1363	9.44e-09	0.784713	0.99	0.973	0.000514095	Mapk1	0	0
1364	9.59e-09	1.15005	0.794	0.491	0.000522234	Myo7a	0	0
1365	9.68e-09	1.39332	0.825	0.491	0.000527337	Brap	0	0
1366	9.77e-09	0.640291	1	1	0.000531851	Uqcr10	0	0
1367	9.88e-09	1.04575	0.969	0.679	0.000538156	Mrpl46	0	0
1368	9.89e-09	0.985729	0.979	0.741	0.00053853	Xpot	0	0
1369	9.9e-09	0.793459	0.99	0.723	0.000539201	Mrps26	0	0
1370	9.96e-09	0.794302	0.742	0.339	0.000542597	Rab10os	0	0
1371	1.02e-08	0.710862	0.722	0.33	0.000552851	Mtfmt	0	0
1372	1.04e-08	1.84698	0.722	0.357	0.000566375	Riox1	0	0
1373	1.04e-08	0.851867	0.969	0.75	0.000568496	Hmgn5	0	0
1374	1.05e-08	1.04075	0.948	0.804	0.000571447	Dcaf12	0	0
1375	1.05e-08	1.34285	0.691	0.312	0.000573605	Sprtn	0	0
1376	1.06e-08	1.03019	0.897	0.509	0.000578379	Sac3d1	0	0
1377	1.07e-08	0.913736	0.918	0.562	0.00058133	Fam207a	0	0
1378	1.07e-08	0.529053	0.887	0.554	0.000583138	Mcu	0	0
1379	1.08e-08	1.15164	0.526	0.17	0.000588258	Il17ra	0	1
1380	1.09e-08	0.525161	0.825	0.429	0.00059565	Tank	0	0
1381	1.11e-08	1.84216	0.351	0.045	0.00060315	Gm5547	0	0
1382	1.12e-08	0.793374	1	0.955	0.000608621	Tax1bp1	1	0
1383	1.13e-08	2.33334	0.629	0.268	0.000615982	Gimap9	0	0
1384	1.14e-08	0.688579	0.959	0.795	0.000619671	Cep70	0	0
1385	1.15e-08	3.18109	0.381	0.062	0.000626254	Slc24a1	0	0
1386	1.15e-08	0.514485	0.959	0.643	0.000628511	Prkcd	0	0
1387	1.19e-08	1.74496	0.361	0.054	0.000646375	Selp	0	0
1388	1.19e-08	1.25008	0.804	0.429	0.000650393	Rnf141	0	0
1389	1.2e-08	1.00838	0.99	0.902	0.000653494	Erp44	0	0
1390	1.2e-08	1.43716	0.742	0.375	0.000655049	Gm44164	0	0
1391	1.2e-08	1.88686	0.536	0.17	0.000656046	Gm10419	0	0
1392	1.22e-08	0.743342	0.99	0.848	0.000666296	Pitpna	0	0
1393	1.24e-08	1.12548	0.845	0.482	0.000673702	Tbc1d13	0	0
1394	1.24e-08	0.861375	1	0.973	0.000677931	Ubxn4	0	0
1395	1.26e-08	0.65271	0.608	0.232	0.000684314	Nfatc2ip	0	0
1396	1.28e-08	1.08384	0.959	0.705	0.000697491	Mrps28	0	0
1397	1.29e-08	1.05259	0.969	0.946	0.000704909	Bnip2	0	0
1398	1.31e-08	0.686166	0.639	0.232	0.000710856	S1pr1	0	1
1399	1.31e-08	1.02538	0.948	0.768	0.000714957	Ak6	0	0
1400	1.34e-08	1.4934	0.278	0.009	0.000728496	Nupr1	0	0
1401	1.35e-08	0.638535	0.763	0.357	0.00073332	Gm9803	0	0
1402	1.35e-08	1.41418	0.68	0.295	0.000733481	Klf16	1	0
1403	1.39e-08	1.95259	0.577	0.205	0.000758329	Slc35e4	0	0
1404	1.42e-08	0.991739	0.742	0.366	0.00077148	Shroom4	0	0
1405	1.42e-08	0.73684	1	0.946	0.000774981	Cenpx	0	0
1406	1.43e-08	0.816761	0.979	0.804	0.000776633	Mdm2	0	0
1407	1.43e-08	1.12298	0.948	0.67	0.000780005	Ccnh	0	0
1408	1.44e-08	1.01109	0.907	0.536	0.000786682	Ero1a	0	0
1409	1.47e-08	0.958616	0.876	0.527	0.000802451	Gfer	0	0
1410	1.48e-08	0.749368	0.959	0.661	0.000806645	Rtf2	0	0
1411	1.48e-08	0.690147	1	0.973	0.000806993	Mrpl33	0	0
1412	1.49e-08	0.337894	0.825	0.464	0.000812258	Eml3	0	0
1413	1.52e-08	0.813766	0.969	0.661	0.000825273	Rit1	1	0
1414	1.52e-08	1.10516	0.856	0.482	0.000829359	Fem1a	0	0
1415	1.52e-08	0.811996	0.897	0.562	0.000829952	Prune1	0	0
1416	1.53e-08	0.739125	0.845	0.446	0.000834841	Ankmy2	0	0
1417	1.54e-08	0.879809	0.784	0.357	0.000838254	Dcun1d2	0	0
1418	1.54e-08	1.25555	0.928	0.67	0.000839721	Stk16	0	0
1419	1.57e-08	0.545173	0.979	0.723	0.00085301	Yif1a	0	0
1420	1.57e-08	1.68736	0.443	0.107	0.000854092	Rpl27-ps2	0	0
1421	1.58e-08	0.694224	1	1	0.000862776	Hnrnpf	0	0
1422	1.59e-08	1.02799	0.918	0.58	0.000867985	Pten	0	0
1423	1.62e-08	1.02772	0.969	0.839	0.000883197	Ptpa	0	0
1424	1.63e-08	0.563067	0.979	0.705	0.000888661	Mak16	0	0
1425	1.67e-08	0.808226	0.536	0.152	0.000906815	Gm43984	0	0
1426	1.69e-08	0.813386	0.99	0.848	0.000918781	Tmem147	0	0
1427	1.7e-08	0.820818	0.918	0.616	0.000923156	Homer3	0	0
1428	1.74e-08	0.942886	1	0.929	0.000946293	Hmgcr	0	1
1429	1.76e-08	1.26064	0.969	0.839	0.00095673	Trappc6a	0	0
1430	1.76e-08	0.84932	1	0.955	0.00095963	Eif3j1	0	0
1431	1.77e-08	1.57712	0.485	0.134	0.000961913	Il21r	0	1
1432	1.82e-08	0.896837	0.969	0.875	0.000990201	Naa10	0	0
1433	1.82e-08	0.367385	0.866	0.5	0.000991636	Tspan13	0	1
1434	1.83e-08	1.17997	0.711	0.366	0.000998419	Mpv17l2	0	0
1435	1.87e-08	0.947257	0.66	0.268	0.00101858	Zfp268	0	0
1436	1.87e-08	0.674387	0.959	0.911	0.00102082	Rpl19-ps11	0	0
1437	1.94e-08	0.690365	0.804	0.438	0.00105902	Gm9173	0	0
1438	1.95e-08	2.63021	0.495	0.143	0.00106397	Gcsam	0	0
1439	1.97e-08	1.19713	0.784	0.429	0.00107072	Zfp991	1	0
1440	2.01e-08	2.28895	0.412	0.089	0.00109243	Gm32051	0	0
1441	2.01e-08	0.943162	0.928	0.661	0.00109273	Emd	0	0
1442	2.01e-08	1.29389	0.742	0.411	0.00109409	Rrp12	0	0
1443	2.15e-08	0.608586	1	1	0.00117118	Prkar1a	0	0
1444	2.2e-08	1.07055	0.918	0.679	0.00119616	Hras	0	0
1445	2.26e-08	1.47957	0.371	0.062	0.00122936	Gpr35	0	0
1446	2.26e-08	0.818108	0.918	0.589	0.00123303	Arl4a	0	0
1447	2.28e-08	0.918086	0.856	0.562	0.00124133	Hyou1	0	1
1448	2.35e-08	1.67569	0.351	0.054	0.00127976	Grap	0	0
1449	2.38e-08	0.677086	0.959	0.732	0.0012976	Ncbp1	0	0
1450	2.41e-08	1.19344	0.835	0.545	0.001312	Snapc5	0	0
1451	2.44e-08	0.893618	0.99	0.938	0.00132654	Srm	0	0
1452	2.45e-08	1.00583	0.918	0.661	0.00133665	BC004004	0	0
1453	2.47e-08	0.818334	0.825	0.464	0.00134434	Ccnjl	0	0
1454	2.48e-08	0.664328	0.969	0.759	0.00135256	Clptm1	0	1
1455	2.5e-08	1.2104	0.588	0.241	0.00136217	Neurl1a	0	0
1456	2.5e-08	0.872494	0.959	0.679	0.00136267	Jup	0	0
1457	2.51e-08	1.26075	0.711	0.312	0.00136749	Dcxr	0	0
1458	2.54e-08	1.61456	0.423	0.098	0.00138503	Tbc1d8	0	0
1459	2.55e-08	0.690057	0.979	0.991	0.00139029	Gm10275	0	0
1460	2.55e-08	0.394868	1	1	0.00139035	Rps2	0	0
1461	2.63e-08	0.911773	0.887	0.589	0.00143254	Mettl23	0	0
1462	2.63e-08	0.494525	0.918	0.616	0.00143336	Trim37	0	0
1463	2.64e-08	0.954378	0.34	0.045	0.00143852	Ltc4s	0	0
1464	2.7e-08	1.11741	0.392	0.071	0.00147265	Adora2a	0	0
1465	2.73e-08	0.72576	1	1	0.00148484	Spcs2	0	0
1466	2.77e-08	1.70421	0.567	0.223	0.00150758	Map3k6	0	0
1467	2.79e-08	0.913522	0.948	0.83	0.00151774	Lamp1	0	1
1468	2.8e-08	1.14176	0.835	0.536	0.00152317	Bag2	0	0
1469	2.8e-08	1.37353	0.289	0.018	0.00152322	Soat2	0	0
1470	2.85e-08	0.991957	0.969	0.821	0.0015524	Srprb	0	0
1471	2.86e-08	1.38041	0.835	0.554	0.00155669	Mxd1	1	0
1472	2.87e-08	1.11652	0.753	0.384	0.00156414	Acap3	0	0
1473	2.9e-08	0.866437	0.969	0.839	0.00158088	Chchd3	0	0
1474	2.92e-08	0.44904	0.876	0.571	0.00159028	Tmem189	0	0
1475	2.96e-08	1.13765	0.66	0.259	0.00161025	Trmt61a	0	0
1476	2.99e-08	0.761876	1	0.991	0.00162765	Rpl10-ps3	0	0
1477	3e-08	0.848767	0.969	0.786	0.00163614	Pgam1	0	0
1478	3.02e-08	1.12332	0.979	0.83	0.0016443	Cpsf2	0	0
1479	3.06e-08	0.667413	0.825	0.527	0.00166453	Scyl2	0	0
1480	3.06e-08	0.477784	0.804	0.402	0.00166812	Cry1	0	0
1481	3.07e-08	0.647055	0.969	0.804	0.00166944	Heatr5a	0	0
1482	3.07e-08	0.525567	1	1	0.00167084	Rpl12	0	0
1483	3.08e-08	1.43038	0.485	0.134	0.0016767	5830448L01Rik	0	0
1484	3.1e-08	0.478758	0.866	0.571	0.00168871	Eif3j2	0	0
1485	3.14e-08	1.74134	0.433	0.107	0.00171164	Pstpip2	0	0
1486	3.15e-08	0.830221	1	0.938	0.00171415	Timm17a	0	0
1487	3.22e-08	1.12034	0.928	0.812	0.00175148	Mbd2	1	0
1488	3.24e-08	0.405131	0.928	0.67	0.00176599	Babam2	0	0
1489	3.27e-08	0.270882	0.918	0.67	0.00178258	Rab35	0	0
1490	3.29e-08	0.605304	0.856	0.482	0.00178944	Cpt1a	0	0
1491	3.3e-08	1.1725	0.639	0.241	0.00179739	Polr1e	0	0
1492	3.34e-08	0.757622	0.918	0.634	0.0018176	Ten1	0	0
1493	3.35e-08	1.16313	0.938	0.768	0.00182329	Prickle1	0	0
1494	3.37e-08	1.74032	0.742	0.375	0.00183533	Dennd4b	0	0
1495	3.38e-08	0.921994	0.804	0.429	0.00184079	Dtd2	0	0
1496	3.41e-08	0.507897	0.969	0.75	0.00185681	Mgat2	0	1
1497	3.47e-08	1.01952	0.866	0.527	0.00188757	Ocrl	0	0
1498	3.47e-08	0.604333	0.835	0.464	0.00189104	Acsl4	0	0
1499	3.48e-08	0.505632	0.763	0.339	0.00189505	Spata2	0	0
1500	3.49e-08	0.729357	0.907	0.536	0.00190223	Ankib1	0	0
1501	3.5e-08	0.928758	0.918	0.67	0.00190342	Metap1	0	0
1502	3.56e-08	0.973911	0.67	0.286	0.00193862	Bcorl1	0	0
1503	3.58e-08	1.12526	0.505	0.161	0.00195166	Bbc3	0	0
1504	3.69e-08	0.917757	0.876	0.616	0.00200676	Macrod2	0	0
1505	3.73e-08	0.752061	0.897	0.562	0.00202853	Yrdc	0	0
1506	3.75e-08	0.831439	0.969	0.732	0.00203953	Med9	0	0
1507	3.86e-08	2.20966	0.361	0.062	0.00210439	Gm42517	0	0
1508	3.88e-08	0.760447	1	0.946	0.00211229	Psmd6	0	0
1509	3.9e-08	0.618568	0.979	0.75	0.00212566	Dot1l	0	0
1510	3.91e-08	1.23498	0.948	0.795	0.00213018	Rint1	0	0
1511	4e-08	1.58102	0.526	0.17	0.00217583	Irak4	0	0
1512	4.02e-08	0.655382	0.959	0.911	0.00218683	Gm5559	0	0
1513	4.08e-08	0.624702	0.979	0.938	0.002223	Higd1a	0	0
1514	4.11e-08	0.953993	0.918	0.741	0.00223612	Wdr36	0	0
1515	4.14e-08	0.621597	1	0.991	0.00225479	Mapre1	0	0
1516	4.19e-08	0.484711	1	1	0.00228423	Cox7c	0	0
1517	4.22e-08	0.67241	0.99	0.991	0.00229906	Psmd2	0	0
1518	4.24e-08	1.4123	0.546	0.188	0.00230694	Pfkfb2	0	0
1519	4.34e-08	1.75063	0.918	0.688	0.00236204	Agpat3	0	0
1520	4.35e-08	0.872323	0.959	0.777	0.00236902	Ube2a	0	0
1521	4.35e-08	0.998804	0.907	0.598	0.00236943	Dym	0	0
1522	4.39e-08	1.2925	0.732	0.339	0.00238981	Galt	0	0
1523	4.43e-08	0.384149	0.649	0.277	0.00241173	Hps3	0	0
1524	4.45e-08	1.25552	0.794	0.455	0.00242203	Noa1	0	0
1525	4.52e-08	1.06169	0.959	0.777	0.00246297	Gtf2b	0	0
1526	4.57e-08	2.78297	0.536	0.196	0.00248849	Isg20	0	0
1527	4.61e-08	0.985012	0.969	0.741	0.00250819	St3gal2	0	0
1528	4.64e-08	1.10367	0.711	0.357	0.00252455	Prkd2	0	0
1529	4.65e-08	2.44575	0.577	0.223	0.00253474	Ly6g6c	0	0
1530	4.66e-08	1.58158	0.577	0.214	0.00253932	Mon1a	0	0
1531	4.69e-08	1.26179	0.794	0.455	0.00255465	St6galnac4	0	0
1532	4.81e-08	0.713518	0.99	0.991	0.00261666	Gm15536	0	0
1533	4.86e-08	0.574207	0.907	0.688	0.00264659	Suclg2	0	0
1534	4.89e-08	2.45596	0.34	0.054	0.00266375	Crtam	0	0
1535	4.9e-08	0.452648	1	1	0.00266785	Tpi1	0	0
1536	4.92e-08	2.22108	0.433	0.116	0.00268124	Slc6a3	0	0
1537	4.93e-08	1.01964	0.876	0.625	0.00268196	Blvrb	0	0
1538	4.95e-08	0.8827	1	0.911	0.00269801	Atf4	1	0
1539	4.96e-08	1.17333	0.66	0.295	0.00270002	Camkk1	0	0
1540	5.01e-08	0.973385	0.825	0.562	0.00273002	Tnk2	0	0
1541	5.13e-08	2.03037	0.402	0.089	0.00279089	Gimap5	0	0
1542	5.18e-08	1.59366	0.546	0.196	0.0028183	Pkn3	0	0
1543	5.22e-08	1.50687	0.392	0.08	0.00284256	Gm38075	0	0
1544	5.29e-08	0.878931	1	1	0.00288239	Ndufb10	0	0
1545	5.3e-08	0.816338	0.856	0.491	0.0028838	Naga	0	1
1546	5.31e-08	0.803471	0.691	0.304	0.00289252	Siae	0	0
1547	5.35e-08	0.651171	0.866	0.607	0.0029133	Ccdc115	0	0
1548	5.42e-08	0.786893	0.876	0.598	0.00295142	Mri1	0	0
1549	5.44e-08	1.11129	0.742	0.384	0.00296177	Mtg1	0	0
1550	5.51e-08	0.936533	0.835	0.509	0.00299964	G6pdx	0	0
1551	5.54e-08	1.49452	0.381	0.08	0.00301691	Slc44a4	0	1
1552	5.55e-08	1.51445	0.732	0.393	0.0030223	Noct	0	0
1553	5.65e-08	0.480045	0.536	0.179	0.00307794	Gpsm3	0	0
1554	5.66e-08	0.751736	0.722	0.366	0.00308023	Per1	0	0
1555	5.68e-08	0.891219	0.959	0.768	0.00309372	Ddx47	0	0
1556	5.81e-08	1.41036	0.866	0.652	0.00316282	Asf1b	0	0
1557	5.87e-08	0.90188	0.536	0.161	0.00319504	Tatdn2	0	0
1558	5.88e-08	0.544731	0.866	0.482	0.00320279	Eipr1	0	0
1559	5.89e-08	1.21191	0.897	0.679	0.00320977	Noc4l	0	0
1560	5.94e-08	0.633608	1	1	0.00323587	Myl6	0	0
1561	5.98e-08	0.595328	0.959	0.723	0.00325456	Jagn1	0	0
1562	6.05e-08	0.853755	0.948	0.714	0.0032963	Rpf2	0	0
1563	6.12e-08	0.72406	0.381	0.071	0.00333346	Tmem191c	0	0
1564	6.21e-08	0.651325	0.918	0.759	0.00338247	Gm11942	0	0
1565	6.23e-08	1.86965	0.33	0.045	0.00339238	Gm8013	0	0
1566	6.26e-08	0.705184	0.928	0.696	0.00340971	Churc1	0	0
1567	6.38e-08	0.785734	0.732	0.384	0.00347479	Slc48a1	0	0
1568	6.39e-08	1.60502	0.722	0.402	0.00348094	Pla2g15	0	0
1569	6.5e-08	0.604139	0.99	1	0.00353949	Rps10-ps1	0	0
1570	6.53e-08	1.19947	0.825	0.518	0.00355586	Mtmr9	0	0
1571	6.57e-08	0.317622	0.804	0.384	0.00357981	Elac2	0	0
1572	6.57e-08	1.05331	0.588	0.241	0.00357984	Zswim1	0	0
1573	6.58e-08	1.20506	0.258	0.009	0.0035835	Iqcf5	0	0
1574	6.58e-08	0.703093	1	0.991	0.00358505	Psma2	0	0
1575	6.58e-08	0.573861	1	1	0.00358505	Timm13	0	0
1576	6.64e-08	1.51969	0.804	0.509	0.00361511	Akap5	0	0
1577	6.66e-08	0.839982	0.948	0.67	0.00362802	Acadl	0	0
1578	6.82e-08	0.53661	0.918	0.598	0.00371301	Necap2	0	0
1579	6.89e-08	1.04321	0.866	0.571	0.00375315	Cmc1	0	0
1580	6.94e-08	0.612617	0.732	0.375	0.00378137	Rnf150	0	0
1581	6.96e-08	0.997849	0.546	0.188	0.0037911	Cdca7l	0	0
1582	7.03e-08	0.933127	0.515	0.161	0.00382998	Tnip2	0	0
1583	7.06e-08	1.13414	0.742	0.357	0.00384349	Cenpp	0	0
1584	7.13e-08	0.952909	0.969	0.92	0.00388443	Fkbp2	0	0
1585	7.15e-08	0.940891	0.938	0.723	0.00389434	Jmjd6	0	0
1586	7.23e-08	1.8107	0.433	0.125	0.0039373	Gm13986	0	0
1587	7.24e-08	0.921683	0.866	0.536	0.00394141	Atpaf2	0	0
1588	7.26e-08	1.04692	0.804	0.411	0.00395375	1300002E11Rik	0	0
1589	7.27e-08	1.23617	0.928	0.679	0.00395848	Flot1	0	0
1590	7.29e-08	0.727717	1	0.964	0.00397023	Psmd1	0	0
1591	7.41e-08	2.27895	0.392	0.08	0.00403595	Gm45130	0	0
1592	7.42e-08	1.11272	0.814	0.545	0.00404264	Pigq	0	0
1593	7.48e-08	0.996662	0.928	0.688	0.00407147	Nup107	0	0
1594	7.58e-08	0.310197	0.701	0.304	0.00412789	Rabggta	0	0
1595	7.6e-08	0.412525	0.866	0.527	0.00414118	Prkab2	0	0
1596	7.66e-08	1.23729	0.464	0.134	0.00416997	Ern1	0	0
1597	7.78e-08	0.554374	0.918	0.562	0.00423852	Ppil3	0	0
1598	7.85e-08	0.646639	0.835	0.42	0.00427659	2510002D24Rik	0	0
1599	7.87e-08	0.840923	1	0.991	0.00428585	Gm10177	0	0
1600	7.87e-08	0.601854	1	1	0.00428585	Pabpc1	0	0
1601	7.89e-08	0.818225	0.825	0.509	0.00429383	Bloc1s4	0	0
1602	8.06e-08	0.831879	0.773	0.402	0.00438847	Sgf29	0	0
1603	8.06e-08	0.796398	0.99	0.929	0.00439106	Mrps18c	0	0
1604	8.17e-08	0.945555	0.897	0.625	0.00444831	Ccnd3	0	0
1605	8.19e-08	1.14744	0.959	0.67	0.00446158	Smpd1	0	0
1606	8.22e-08	0.504316	0.897	0.589	0.00447562	Secisbp2	0	0
1607	8.29e-08	0.742549	0.804	0.393	0.00451702	Gm12312	0	0
1608	8.55e-08	1.03371	0.959	0.795	0.00465379	Vars	0	0
1609	8.63e-08	1.85057	0.33	0.045	0.00469837	Myo1f	0	0
1610	8.9e-08	0.965601	0.99	0.893	0.00484867	Cdca8	0	0
1611	8.96e-08	0.449663	0.814	0.455	0.0048771	Yif1b	0	0
1612	8.97e-08	0.856134	0.897	0.554	0.0048821	Cln5	0	1
1613	9.05e-08	0.767723	0.887	0.598	0.00492675	Tyw1	0	0
1614	9.18e-08	2.62137	0.567	0.241	0.00499736	Gbp7	0	0
1615	9.19e-08	1.97791	0.32	0.045	0.00500179	Gm38292	0	0
1616	9.2e-08	2.15784	0.464	0.143	0.00500933	Gja6	0	0
1617	9.31e-08	1.55685	0.588	0.259	0.00506771	4933404O12Rik	0	0
1618	9.31e-08	0.478477	0.711	0.33	0.00506897	Gm10080	0	0
1619	9.49e-08	1.03783	0.969	0.812	0.00516667	Nus1	0	0
1620	9.51e-08	1.36629	0.814	0.518	0.0051805	Stambp	0	0
1621	9.55e-08	0.860343	0.959	0.875	0.00520064	Mrpl12	0	0
1622	9.56e-08	0.871359	0.99	0.92	0.00520819	Arl8b	0	0
1623	9.64e-08	0.85457	1	0.955	0.00524855	Ctsd	0	1
1624	9.71e-08	0.569031	0.794	0.393	0.00528632	Rusc1	0	0
1625	9.75e-08	0.801923	0.722	0.339	0.00531045	8030462N17Rik	0	0
1626	9.81e-08	0.993753	0.948	0.688	0.00533945	Emc1	0	0
1627	9.83e-08	0.448185	0.887	0.58	0.00535261	Txndc11	0	1
1628	9.87e-08	1.02076	0.474	0.134	0.00537701	Herc6	0	0
1629	9.88e-08	0.681686	0.887	0.536	0.00538158	Sanbr	0	0
1630	9.9e-08	0.886054	0.969	0.857	0.00539267	Ralbp1	0	0
1631	1.01e-07	0.769931	0.68	0.348	0.00550587	Nsun3	0	0
1632	1.02e-07	0.689154	0.918	0.571	0.00556169	Nol8	0	0
1633	1.04e-07	1.57751	0.34	0.054	0.00564393	D630030B08Rik	0	0
1634	1.04e-07	1.10576	0.938	0.821	0.00564606	Mrpl32	0	0
1635	1.05e-07	0.478316	0.835	0.491	0.00573971	Mtmr12	0	0
1636	1.05e-07	0.949186	0.639	0.286	0.005742	Mlycd	0	0
1637	1.06e-07	1.84296	0.567	0.223	0.00574943	Sh3bgrl2	0	0
1638	1.06e-07	0.920914	0.979	0.804	0.00575221	Arf3	0	0
1639	1.07e-07	0.856474	0.959	0.741	0.00583922	Rspry1	0	0
1640	1.09e-07	0.661699	1	1	0.0059551	Ndufa6	0	0
1641	1.1e-07	1.12062	0.309	0.036	0.00601105	Slc38a5	0	1
1642	1.12e-07	1.63919	0.454	0.134	0.00608274	Hpse	0	0
1643	1.12e-07	1.63736	0.381	0.08	0.00608514	Ccdc88b	0	0
1644	1.12e-07	1.23794	0.608	0.25	0.00612292	Slc37a4	0	0
1645	1.13e-07	1.6587	0.423	0.107	0.0061791	Cmpk2	0	0
1646	1.15e-07	0.911677	0.969	0.812	0.00624281	Uchl3	0	0
1647	1.15e-07	0.844043	0.711	0.321	0.00625607	Cep76	0	0
1648	1.15e-07	0.781485	1	0.982	0.00626223	Snx5	0	0
1649	1.15e-07	0.507527	1	1	0.00626229	Atp5g3	0	0
1650	1.16e-07	1.2251	0.804	0.509	0.00631285	Vac14	0	0
1651	1.16e-07	0.64008	0.876	0.5	0.00633093	Gm11451	0	0
1652	1.16e-07	0.933061	1	0.92	0.0063342	Eif2s3x	0	0
1653	1.18e-07	0.778238	0.959	0.732	0.00642379	Commd2	0	0
1654	1.18e-07	0.800685	0.907	0.58	0.00643669	Plagl2	1	0
1655	1.19e-07	0.829046	1	0.938	0.00649922	Mrpl51	0	0
1656	1.19e-07	0.661876	1	0.991	0.00650269	Rpl13a	0	0
1657	1.2e-07	1.02382	0.979	0.812	0.00654069	Ruvbl1	0	0
1658	1.21e-07	0.598582	0.866	0.491	0.00656337	Bag3	0	0
1659	1.22e-07	0.702977	0.887	0.58	0.00664481	Marchf8	0	0
1660	1.23e-07	0.821481	0.794	0.509	0.0066752	Mcts2	0	0
1661	1.23e-07	0.800513	0.979	0.696	0.00667654	Ppp1r15a	0	0
1662	1.23e-07	1.6001	0.948	0.696	0.00670989	Gsn	0	0
1663	1.24e-07	1.57582	0.392	0.089	0.00677485	Il2rg	0	1
1664	1.25e-07	1.05565	0.969	0.893	0.00680091	Vbp1	0	0
1665	1.26e-07	0.914729	0.928	0.714	0.00688074	Mgat1	0	0
1666	1.27e-07	0.995776	0.876	0.661	0.00693921	Gtf2f2	0	0
1667	1.28e-07	1.22489	0.639	0.277	0.0069582	Mink1	0	0
1668	1.3e-07	1.14175	0.804	0.58	0.00709695	Mvd	0	0
1669	1.32e-07	0.757071	0.907	0.634	0.00716132	Atp5pb-ps	0	0
1670	1.32e-07	0.699699	1	0.929	0.00718252	Gspt1	0	0
1671	1.32e-07	0.573516	0.969	0.83	0.0072027	Gm2962	0	0
1672	1.34e-07	0.90999	0.99	0.866	0.00727742	Ddx21	0	0
1673	1.34e-07	0.804377	0.948	0.768	0.0073014	Nadk	0	0
1674	1.35e-07	0.881435	0.979	0.893	0.00733864	Chchd7	0	0
1675	1.36e-07	0.934281	0.876	0.527	0.00738637	Zdhhc7	0	0
1676	1.36e-07	2.11696	0.433	0.125	0.00740423	Rnf17	0	0
1677	1.37e-07	0.656462	1	0.973	0.00746263	Edf1	0	0
1678	1.4e-07	0.807415	0.969	0.768	0.00764547	Pigk	0	0
1679	1.41e-07	1.00629	0.474	0.134	0.00770335	Cd59b	0	0
1680	1.43e-07	0.338601	0.907	0.598	0.00780965	Sppl2a	0	1
1681	1.45e-07	0.760419	0.866	0.554	0.00788283	Tmem205	0	0
1682	1.45e-07	0.935372	0.938	0.723	0.00790736	Hsd17b12	0	0
1683	1.47e-07	0.54028	0.99	0.875	0.0080009	Xbp1	1	0
1684	1.47e-07	0.782641	0.979	0.929	0.00803063	Eif4e	0	0
1685	1.48e-07	0.37552	0.876	0.527	0.00807145	Heatr1	0	0
1686	1.51e-07	0.594714	0.979	0.839	0.00824589	Tpm3-rs7	0	0
1687	1.52e-07	0.479129	0.845	0.598	0.00827305	Rpsa-ps7	0	0
1688	1.53e-07	0.705937	0.856	0.616	0.00831534	Ngrn	0	0
1689	1.55e-07	0.802427	1	0.875	0.00841792	Urod	0	0
1690	1.57e-07	1.13322	0.485	0.134	0.00854063	Mettl18	0	0
1691	1.57e-07	0.8424	0.711	0.375	0.00855302	Dancr	0	0
1692	1.58e-07	1.07484	0.856	0.688	0.0085838	Tfrc	0	1
1693	1.59e-07	0.836635	0.969	0.777	0.00864025	Imp4	0	0
1694	1.6e-07	0.537292	0.907	0.643	0.00869189	Anxa3	0	0
1695	1.6e-07	1.16702	0.577	0.214	0.00870649	Dcp1b	0	0
1696	1.61e-07	0.844187	0.546	0.205	0.0087452	Plekhb2	0	0
1697	1.61e-07	1.22817	0.794	0.464	0.0087778	Casp8	0	0
1698	1.67e-07	0.748532	0.639	0.25	0.00907203	Snora57	0	0
1699	1.67e-07	0.384897	1	1	0.00910824	Rpl21	0	1
1700	1.68e-07	1.02791	0.928	0.696	0.00915107	Rwdd4a	0	0
1701	1.69e-07	0.89328	0.505	0.161	0.00919977	Gm12020	0	0
1702	1.71e-07	0.64729	1	0.991	0.00933706	Cct3	0	0
1703	1.72e-07	0.572037	0.938	0.58	0.00937722	Slc44a1	0	1
1704	1.76e-07	0.422185	0.99	1	0.00957144	Gm10073	0	0
1705	1.77e-07	0.65855	0.928	0.777	0.00962062	Lrrfip1	1	0
1706	1.78e-07	2.03693	0.32	0.054	0.00970332	Gm38012	0	0
1707	1.78e-07	0.933937	0.701	0.366	0.00971806	Poc1a	0	0
1708	1.79e-07	0.944103	0.66	0.304	0.00976643	Gpr137	0	0
1709	1.79e-07	0.469065	0.866	0.5	0.00977347	Tmem19	0	0
1710	1.84e-07	0.52831	0.887	0.598	0.00999891	Rpl7a-ps5	0	0
1711	1.85e-07	0.586344	0.876	0.58	0.0100937	Ric8b	0	0
1712	1.87e-07	1.41661	0.804	0.5	0.0101671	Polr3h	0	0
1713	1.87e-07	1.46118	0.773	0.446	0.0101828	Lrrk1	0	0
1714	1.88e-07	0.760664	0.742	0.366	0.0102608	Acer3	0	0
1715	1.92e-07	0.652306	0.835	0.509	0.0104448	Hpcal1	0	0
1716	1.98e-07	0.977881	0.948	0.732	0.0107876	Rab5c	0	0
1717	1.99e-07	1.30808	0.464	0.134	0.0108627	Leng9	0	0
1718	2.01e-07	0.714515	0.67	0.321	0.010942	Nr2c2ap	0	0
1719	2.01e-07	0.509102	0.876	0.482	0.0109689	Capza1-ps1	0	0
1720	2.04e-07	0.44266	1	1	0.0111018	Eif4a1	0	0
1721	2.06e-07	1.07559	0.938	0.741	0.0111952	Nabp2	0	0
1722	2.06e-07	0.41056	0.773	0.393	0.0111985	Phka2	0	0
1723	2.08e-07	0.552386	0.876	0.562	0.0113351	Tpd52	0	0
1724	2.08e-07	0.821033	0.969	0.777	0.0113481	Mapkapk2	0	0
1725	2.09e-07	0.691036	0.546	0.196	0.0113726	Rmc1	0	0
1726	2.11e-07	0.662431	1	0.911	0.0115025	Mrpl34	0	0
1727	2.12e-07	1.58218	0.278	0.027	0.0115241	Gm15609	0	0
1728	2.13e-07	1.35734	0.711	0.348	0.0115986	Polh	0	0
1729	2.13e-07	0.755544	1	0.884	0.0116238	Reep5	0	0
1730	2.14e-07	0.832798	0.969	0.946	0.0116498	Ak2	0	0
1731	2.22e-07	0.801423	0.99	0.946	0.0120948	Mcl1	0	0
1732	2.22e-07	1.08345	0.598	0.268	0.0121128	Ppp1r3d	0	0
1733	2.25e-07	2.31409	0.515	0.196	0.0122252	Igtp	0	0
1734	2.25e-07	0.752275	0.99	0.911	0.0122261	Dpy30	0	0
1735	2.26e-07	0.651374	0.959	0.786	0.0122941	Eif1ad	0	0
1736	2.28e-07	0.451923	1	1	0.0124021	Rpl17	0	1
1737	2.28e-07	0.889503	0.928	0.616	0.0124028	Orc3	0	0
1738	2.3e-07	2.68367	0.536	0.232	0.0125039	Mfsd6	0	0
1739	2.31e-07	2.41868	0.495	0.179	0.0125669	Abcb4	0	0
1740	2.36e-07	0.812095	1	0.946	0.0128633	Tmed7	0	0
1741	2.36e-07	0.604898	1	1	0.0128674	Ssr1	0	1
1742	2.36e-07	0.257299	0.474	0.125	0.012869	B930036N10Rik	0	0
1743	2.37e-07	0.598363	0.67	0.312	0.0128788	Zfp597	1	0
1744	2.38e-07	1.72619	0.361	0.071	0.0129332	Gm38979	0	0
1745	2.4e-07	0.671174	0.814	0.42	0.0130806	Iars2	0	0
1746	2.41e-07	0.600009	0.866	0.464	0.0131071	Spcs2-ps	0	0
1747	2.42e-07	0.820453	0.907	0.634	0.0131932	Psmf1	0	0
1748	2.43e-07	1.60903	0.402	0.107	0.0132512	Def6	0	0
1749	2.45e-07	5.05656	0.485	0.17	0.0133295	Hba-x	0	0
1750	2.52e-07	1.15393	0.515	0.196	0.0137257	Slc35d2	0	0
1751	2.53e-07	1.73075	0.237	0.009	0.0137523	Gm43589	0	0
1752	2.53e-07	0.999833	0.887	0.688	0.0137627	Eef1e1	0	1
1753	2.54e-07	0.919579	0.907	0.679	0.0138083	Ttll1	0	0
1754	2.56e-07	0.653031	0.969	0.848	0.013937	Cxxc5	0	0
1755	2.57e-07	1.70783	0.351	0.071	0.0139696	9030204H09Rik	0	0
1756	2.58e-07	1.12817	0.237	0.009	0.0140597	Nfkbid	0	0
1757	2.6e-07	1.08685	0.474	0.143	0.014138	Nudt7	0	0
1758	2.61e-07	0.932048	0.99	0.884	0.0142206	Naa12	0	0
1759	2.61e-07	0.895722	0.959	0.714	0.0142372	Ddx10	0	0
1760	2.63e-07	1.0565	0.742	0.402	0.0143032	Psph	0	0
1761	2.64e-07	0.815092	0.474	0.143	0.0143537	Ptgr2	0	0
1762	2.67e-07	0.443992	0.722	0.348	0.0145572	Gm5781	0	0
1763	2.69e-07	0.728476	0.99	0.991	0.0146322	Gm14165	0	0
1764	2.69e-07	0.907778	1	0.866	0.0146479	Trappc4	0	0
1765	2.72e-07	0.812482	0.825	0.455	0.0148047	Prmt9	0	0
1766	2.73e-07	3.34195	0.258	0.018	0.0148533	Gm11489	0	0
1767	2.8e-07	2.17635	0.34	0.062	0.0152527	Gm37520	0	0
1768	2.8e-07	0.686707	0.68	0.348	0.0152724	Pex26	0	0
1769	2.8e-07	1.1152	0.598	0.268	0.0152739	Zfp979	1	0
1770	2.83e-07	0.954822	0.979	0.893	0.0153954	Hpf1	0	0
1771	2.85e-07	1.59195	0.536	0.188	0.0155296	Chac2	0	0
1772	2.85e-07	0.834571	0.969	0.955	0.0155412	Gatad2a	0	0
1773	2.86e-07	0.884606	1	0.857	0.0155528	Ube2q1	0	0
1774	2.87e-07	0.720919	0.464	0.125	0.0156268	Slc41a3	0	0
1775	2.92e-07	1.14646	0.381	0.089	0.0159189	Psma8	0	0
1776	2.94e-07	0.729655	0.99	0.821	0.0160082	Atad2b	0	0
1777	2.99e-07	0.957628	0.959	0.732	0.0162677	Dnajb4	0	0
1778	3.03e-07	0.494139	0.918	0.536	0.0165154	Tmem199	0	0
1779	3.13e-07	1.18233	0.505	0.179	0.01702	Cyb561a3	0	0
1780	3.2e-07	0.842329	0.928	0.714	0.0174058	Mta2	1	0
1781	3.2e-07	0.456131	0.351	0.062	0.0174431	Vps37b	0	0
1782	3.25e-07	0.959676	0.68	0.339	0.0176711	Parp4	0	0
1783	3.28e-07	0.768809	1	0.973	0.0178866	Stip1	0	0
1784	3.29e-07	1.24289	0.34	0.062	0.0178897	Gnrh1	0	0
1785	3.34e-07	4.81807	0.474	0.134	0.0181654	Hbb-y	0	0
1786	3.35e-07	1.10983	0.907	0.643	0.0182428	Prps1	0	0
1787	3.36e-07	0.846507	0.722	0.375	0.0183004	Rpl7a-ps7	0	0
1788	3.37e-07	0.614305	0.99	1	0.0183263	Prpf38b	0	0
1789	3.41e-07	1.14136	0.33	0.062	0.0185768	Cyp4x1os	0	0
1790	3.41e-07	0.821289	0.938	0.643	0.018577	Smim12	0	0
1791	3.5e-07	0.904524	0.866	0.562	0.0190789	Med11	0	0
1792	3.51e-07	1.49082	0.351	0.071	0.019103	Ly6g6d	0	0
1793	3.53e-07	0.941663	0.505	0.17	0.0192155	Zfp809	1	0
1794	3.53e-07	1.02659	0.753	0.455	0.0192415	Ap4s1	0	0
1795	3.58e-07	1.92674	0.485	0.188	0.0194968	Rgs14	0	0
1796	3.61e-07	0.974628	0.773	0.446	0.0196539	Tars2	0	0
1797	3.61e-07	0.677834	0.907	0.607	0.0196692	Mtln	0	0
1798	3.63e-07	1.35948	0.969	0.83	0.0197567	Gng11	0	0
1799	3.65e-07	0.825725	0.67	0.312	0.0198733	Tmem219	0	0
1800	3.73e-07	0.923417	0.289	0.036	0.020308	Syn3	0	0
1801	3.75e-07	1.45814	0.495	0.188	0.0203981	Gdpgp1	0	0
1802	3.77e-07	0.589813	0.753	0.393	0.0205425	Hps1	0	0
1803	3.78e-07	0.719949	0.969	0.893	0.0205811	Scamp3	0	0
1804	3.78e-07	1.03461	0.918	0.679	0.0205948	Stxbp3	0	0
1805	3.8e-07	0.38816	0.907	0.688	0.0207201	Rpsa-ps12	0	0
1806	3.99e-07	0.908203	0.99	0.866	0.0217063	Acot7	0	0
1807	3.99e-07	1.80234	0.34	0.062	0.0217138	Pla2g10	0	0
1808	4.01e-07	0.554989	0.381	0.089	0.0218102	Fen1	0	0
1809	4.07e-07	0.983249	0.629	0.259	0.022172	Ttc32	0	0
1810	4.17e-07	0.365917	0.784	0.446	0.022717	Crcp	0	0
1811	4.19e-07	1.44721	0.268	0.027	0.0228106	5430401H09Rik	0	0
1812	4.25e-07	0.78867	0.938	0.714	0.0231532	Slc35b2	0	0
1813	4.27e-07	0.73747	0.289	0.036	0.0232342	Rbfa	0	0
1814	4.27e-07	1.6406	0.268	0.027	0.0232716	Gm37205	0	0
1815	4.28e-07	0.861636	1	0.911	0.0232964	Hcfc1	0	0
1816	4.33e-07	0.406054	0.68	0.321	0.023565	Sepsecs	0	0
1817	4.34e-07	0.87871	0.99	0.982	0.0236111	Hsph1	0	0
1818	4.37e-07	1.07021	0.763	0.42	0.023811	Ndufaf5	0	0
1819	4.48e-07	0.872893	0.948	0.75	0.0243805	Mast4	0	0
1820	4.5e-07	0.857401	0.835	0.589	0.0245059	Inpp4a	0	0
1821	4.52e-07	0.521354	0.969	0.848	0.0246365	Gm14794	0	0
1822	4.57e-07	0.507823	0.753	0.429	0.0248738	Sfmbt1	0	0
1823	4.59e-07	0.877003	0.928	0.652	0.0249978	Irf3	1	0
1824	4.63e-07	0.938315	0.268	0.027	0.025207	Casc1	0	0
1825	4.76e-07	0.531457	0.639	0.286	0.0259244	Phospho2	0	0
1826	4.8e-07	0.993002	0.361	0.071	0.0261331	Pigg	0	0
1827	4.81e-07	1.21642	0.567	0.223	0.0262079	0610009L18Rik	0	0
1828	4.84e-07	0.515413	0.907	0.688	0.0263796	Ldah	0	0
1829	4.87e-07	1.79156	0.474	0.152	0.0265453	Ptpn18	0	0
1830	4.9e-07	0.27162	0.68	0.339	0.0266966	Gm5297	0	0
1831	4.92e-07	1.00286	0.979	0.884	0.0268098	Ctsz	0	0
1832	4.99e-07	0.541952	0.474	0.17	0.0271609	Trmo	0	0
1833	5e-07	0.464287	0.979	0.786	0.0272285	Grk6	0	0
1834	5e-07	1.3625	0.247	0.018	0.0272376	Vsig2	0	0
1835	5e-07	1.1	0.34	0.062	0.0272541	Batf	1	0
1836	5.01e-07	1.13383	0.268	0.027	0.0272972	Treml4	0	0
1837	5.09e-07	0.995418	0.99	0.938	0.0277366	Galk1	0	0
1838	5.09e-07	0.779634	0.887	0.652	0.0277436	Cad	0	0
1839	5.1e-07	0.857329	0.979	0.875	0.0277601	Tubb2a	0	1
1840	5.1e-07	1.8065	0.515	0.205	0.0277721	Ryr1	0	0
1841	5.15e-07	0.92311	0.784	0.446	0.0280381	Wdr3	0	0
1842	5.18e-07	1.11415	0.938	0.741	0.0282106	Psen1	0	0
1843	5.19e-07	0.561116	0.979	0.982	0.0282558	Gm12338	0	0
1844	5.22e-07	0.889744	0.938	0.777	0.0284039	Shmt2	0	0
1845	5.29e-07	0.613872	0.99	0.875	0.0288022	Bola3	0	0
1846	5.37e-07	1.59552	0.299	0.045	0.029254	2200002J24Rik	0	0
1847	5.39e-07	0.605135	0.763	0.384	0.0293705	Zswim7	0	0
1848	5.4e-07	0.453671	0.938	0.732	0.0294327	Gosr2	0	0
1849	5.41e-07	1.77505	0.412	0.116	0.0294641	Ampd3	0	0
1850	5.46e-07	0.545627	0.711	0.411	0.0297384	Kcnk5	0	0
1851	5.48e-07	1.04381	0.351	0.071	0.0298432	Ms4a3	0	0
1852	5.49e-07	0.707448	0.794	0.491	0.0298892	Mrrf	0	0
1853	5.5e-07	0.984306	0.948	0.732	0.0299481	Pigp	0	0
1854	5.51e-07	0.492115	1	1	0.0299944	Cox8a	0	0
1855	5.57e-07	0.821882	0.979	0.786	0.030318	Lrpprc	0	0
1856	5.6e-07	0.384741	0.918	0.661	0.0304773	Vps35l	0	0
1857	5.63e-07	0.346383	0.959	0.946	0.030674	Rps18-ps3	0	0
1858	5.73e-07	0.454067	0.32	0.054	0.0311964	Abcb9	0	0
1859	5.77e-07	0.724757	0.907	0.643	0.0314254	Bysl	0	0
1860	5.78e-07	0.576093	0.691	0.304	0.0314817	Zbtb22	1	0
1861	5.79e-07	1.233	0.227	0.009	0.0315053	Gm2895	0	0
1862	5.91e-07	0.257208	0.515	0.179	0.0321694	Klf8	1	0
1863	5.93e-07	0.344348	0.897	0.625	0.0322801	Cavin1	0	0
1864	5.95e-07	0.686965	0.979	0.812	0.0324254	Dpf2	0	0
1865	5.97e-07	1.2799	0.649	0.33	0.0324888	Rasgef1b	0	0
1866	5.98e-07	0.964777	0.701	0.366	0.032537	Ogfod1	0	0
1867	6.01e-07	0.904611	0.732	0.366	0.0327423	Htatip2	0	0
1868	6.19e-07	0.630643	0.928	0.696	0.0336938	Bcl10	0	0
1869	6.2e-07	0.541127	0.99	1	0.0337802	Ptp4a2	0	0
1870	6.22e-07	0.992708	0.784	0.411	0.0338444	Tti1	0	0
1871	6.24e-07	0.729419	0.99	0.804	0.034003	Vmp1	0	0
1872	6.29e-07	0.367061	0.918	0.589	0.0342604	Pdrg1	0	0
1873	6.31e-07	1.29641	0.753	0.411	0.0343802	Rgp1	0	0
1874	6.32e-07	1.19021	0.33	0.062	0.0344359	Gm28809	0	0
1875	6.37e-07	0.71501	0.99	0.884	0.0346627	Idh3g	0	0
1876	6.48e-07	0.902668	0.948	0.625	0.0352659	Susd6	0	0
1877	6.57e-07	0.512331	0.856	0.696	0.0357698	Gm4786	0	0
1878	6.59e-07	1.02536	0.546	0.214	0.0358747	Ubiad1	0	0
1879	6.67e-07	0.320769	0.876	0.527	0.0363371	Fhl2	0	0
1880	6.73e-07	0.33348	0.856	0.5	0.0366642	Prkag2	0	0
1881	6.75e-07	0.91819	0.804	0.482	0.0367638	Klhdc4	0	0
1882	6.81e-07	0.801173	0.948	0.83	0.0370763	Timm50	0	0
1883	6.86e-07	0.848816	0.99	0.83	0.0373803	Sde2	0	0
1884	6.94e-07	2.2469	0.526	0.223	0.0377714	Kcnf1	0	0
1885	6.97e-07	0.826993	0.247	0.018	0.0379471	Chac1	0	0
1886	7.03e-07	0.473185	0.732	0.375	0.0382637	Zfp35	1	0
1887	7.14e-07	0.475628	0.969	0.839	0.0388898	Csrp1	0	1
1888	7.21e-07	0.686553	0.918	0.652	0.0392482	Cinp	0	0
1889	7.32e-07	0.46287	0.897	0.759	0.0398648	Gm9104	0	0
1890	7.33e-07	0.643183	0.969	0.768	0.0399174	Nudt3	0	0
1891	7.39e-07	0.509684	0.876	0.536	0.0402344	Ino80d	0	0
1892	7.45e-07	0.406011	0.979	0.741	0.0405637	Ints14	0	0
1893	7.49e-07	0.811679	0.804	0.464	0.0407837	Idi1	0	0
1894	7.49e-07	0.706654	0.99	0.964	0.0408063	Magt1	0	0
1895	7.51e-07	0.747882	0.227	0.009	0.0409178	Siglecf	0	0
1896	7.52e-07	0.964962	0.845	0.562	0.0409624	Camk1	0	0
1897	7.64e-07	0.839203	0.876	0.58	0.0415984	Naa30	0	0
1898	7.76e-07	1.64982	0.258	0.027	0.0422721	Trim58	0	0
1899	7.76e-07	0.670548	1	0.991	0.0422802	Psma5	0	0
1900	7.77e-07	0.971607	0.361	0.08	0.0423006	Gm22107	0	0
1901	7.82e-07	0.900412	0.979	0.812	0.0425631	Msmo1	0	0
1902	7.96e-07	0.78664	0.804	0.491	0.0433489	Dtd1	0	0
1903	8.06e-07	0.719657	0.804	0.509	0.0439122	Rbm19	0	0
1904	8.23e-07	0.613098	1	1	0.044839	Cct2	0	0
1905	8.24e-07	2.13812	0.546	0.25	0.0448613	Pde10a	0	0
1906	8.25e-07	0.678174	0.639	0.277	0.0449237	Rrm2b	0	0
1907	8.29e-07	0.445072	0.619	0.268	0.0451392	Rtn4ip1	0	0
1908	8.42e-07	0.645965	0.856	0.536	0.0458614	Fbxo33	0	0
1909	8.43e-07	0.409115	0.938	0.625	0.0458812	Kxd1	0	0
1910	8.43e-07	0.538664	1	0.991	0.0459037	Vdac3	0	0
1911	8.5e-07	1.11643	0.515	0.196	0.0463025	Tmem69	0	0
1912	8.64e-07	1.57203	0.309	0.054	0.0470427	Gm13657	0	0
1913	8.71e-07	0.693299	0.546	0.196	0.0474427	Trim47	0	0
1914	8.74e-07	0.665624	0.845	0.518	0.0475864	Ccnc	0	0
1915	8.88e-07	1.40107	0.835	0.58	0.0483634	Reep4	0	0
1916	8.91e-07	0.259615	0.784	0.5	0.0485276	Mir5136	0	0
1917	8.92e-07	0.956371	0.258	0.027	0.0485637	Plxnb3	0	1
1918	9e-07	2.45018	0.784	0.554	0.049017	Rpl13-ps6	0	0
1919	9.04e-07	0.399779	1	1	0.049246	Cox6b1	0	0
1920	9.1e-07	1.14627	0.722	0.411	0.0495447	Utp23	0	0
1921	9.23e-07	1.22938	0.505	0.179	0.050282	Ap5z1	0	0
1922	9.28e-07	0.346171	0.907	0.643	0.0505151	Mad2l2	0	0
1923	9.31e-07	1.15145	0.66	0.321	0.0507055	Bak1	0	0
1924	9.38e-07	0.782939	0.938	0.795	0.0510904	Mrpl40	0	0
1925	9.47e-07	0.653554	0.979	0.786	0.0515696	Chmp4b	0	0
1926	9.48e-07	1.87971	0.433	0.152	0.0516177	Dgka	0	0
1927	9.5e-07	0.704913	0.866	0.607	0.0517341	Rela	1	0
1928	9.52e-07	0.298553	0.526	0.179	0.0518165	Nkrf	1	0
1929	9.59e-07	0.595358	0.928	0.705	0.0522106	Tex30	0	0
1930	9.63e-07	0.622	0.825	0.509	0.0524442	Gclc	0	0
1931	9.64e-07	0.7059	0.99	0.857	0.05247	Smim15	0	0
1932	9.67e-07	0.257487	0.454	0.143	0.0526529	Urb2	0	0
1933	9.69e-07	0.594041	0.474	0.143	0.052763	Tnfsf9	0	1
1934	9.73e-07	0.74738	0.897	0.58	0.0529687	Prmt3	0	0
1935	9.82e-07	0.72881	0.938	0.705	0.0534784	Mrpl38	0	0
1936	9.87e-07	1.59755	0.68	0.42	0.0537347	Nagpa	0	1
1937	9.88e-07	2.09399	0.34	0.08	0.0538069	Il6ra	0	1
1938	9.88e-07	0.458823	0.897	0.554	0.0538242	Card19	0	0
1939	1e-06	0.623569	0.907	0.634	0.0546101	Psmg3	0	0
1940	1e-06	0.669007	0.732	0.411	0.0547266	Alg12	0	0
1941	1.01e-06	0.517492	0.938	0.848	0.0550743	Nrbp1	0	0
1942	1.02e-06	0.599991	0.485	0.161	0.0553605	Sgsm3	0	0
1943	1.02e-06	0.84857	0.99	0.955	0.0556508	Aff4	1	0
1944	1.02e-06	0.682152	0.979	0.884	0.0557366	Mrpl15	0	0
1945	1.03e-06	0.459167	0.464	0.152	0.055899	Smim24	0	0
1946	1.03e-06	0.517866	0.856	0.598	0.0559295	Dhx16	0	0
1947	1.03e-06	0.598104	0.979	0.786	0.0559598	Mtfr1l	0	0
1948	1.04e-06	1.09062	0.216	0.009	0.0563805	Cd27	0	1
1949	1.05e-06	0.551017	0.918	0.616	0.0569655	Vta1	0	0
1950	1.05e-06	0.428232	0.691	0.348	0.0570031	Camta2	1	0
1951	1.05e-06	0.361191	0.907	0.562	0.0570669	Ints13	0	0
1952	1.05e-06	0.526261	0.99	0.893	0.0571406	Aurkaip1	0	0
1953	1.05e-06	0.513964	0.825	0.464	0.0573821	Akr1b10	0	0
1954	1.07e-06	1.52248	0.381	0.098	0.0580242	Lrrc29	0	0
1955	1.07e-06	0.714084	0.918	0.634	0.0581521	Itpr1	0	1
1956	1.07e-06	0.565112	0.711	0.366	0.0585357	Pla2g12a	0	0
1957	1.08e-06	0.740779	0.722	0.375	0.0585984	Tmem251	0	0
1958	1.08e-06	1.10375	0.928	0.714	0.0587164	Ppp2cb	0	0
1959	1.08e-06	0.686712	0.897	0.598	0.0590312	Pura	1	0
1960	1.09e-06	0.641192	1	0.946	0.0593272	Psma4	0	0
1961	1.11e-06	0.339217	0.835	0.42	0.0602136	Kpna6	0	0
1962	1.12e-06	0.895978	0.412	0.125	0.061197	Gm29666	0	0
1963	1.14e-06	0.831163	0.887	0.598	0.0621657	Aldh18a1	0	0
1964	1.16e-06	1.07383	0.701	0.348	0.0632455	Adck1	0	0
1965	1.17e-06	1.0626	0.907	0.768	0.0636378	Nubp2	0	0
1966	1.18e-06	0.611115	0.979	0.92	0.0642495	Mmadhc	0	0
1967	1.18e-06	0.505451	1	1	0.0643636	Rps12	0	0
1968	1.19e-06	0.784329	0.948	0.768	0.0647711	Efcab14	0	0
1969	1.19e-06	0.905501	0.866	0.598	0.0649278	Rhog	0	0
1970	1.23e-06	0.559686	0.814	0.464	0.0668686	Rrp9	0	0
1971	1.23e-06	0.877872	0.825	0.464	0.0669819	Slc25a20	0	0
1972	1.23e-06	0.858499	0.969	0.795	0.0669978	Wtap	0	0
1973	1.24e-06	0.656417	0.701	0.348	0.0672617	Gin1	0	0
1974	1.25e-06	0.842055	0.845	0.562	0.0681498	Elk4	1	0
1975	1.26e-06	1.11037	0.278	0.036	0.0684378	Iba57	0	0
1976	1.26e-06	0.698115	0.825	0.482	0.0686796	Taf4	0	0
1977	1.28e-06	0.539326	0.423	0.143	0.0696154	Ttc7	0	0
1978	1.29e-06	0.959679	0.701	0.411	0.0701424	Traf6	0	0
1979	1.29e-06	0.536247	0.938	0.786	0.0705028	Mfsd5	0	0
1980	1.32e-06	1.12833	0.485	0.17	0.0720758	Cars2	0	0
1981	1.33e-06	0.878562	0.577	0.25	0.0721615	Bst2	0	1
1982	1.33e-06	0.55908	1	1	0.0722483	Cct5	0	0
1983	1.34e-06	1.49567	0.526	0.188	0.0728111	E2f2	1	0
1984	1.35e-06	0.80779	0.887	0.661	0.0734104	2510039O18Rik	0	0
1985	1.35e-06	0.662271	0.959	0.839	0.0737405	Stk24	0	0
1986	1.35e-06	1.26136	0.278	0.036	0.0737422	Serpina3b	0	0
1987	1.37e-06	0.915851	0.567	0.241	0.0746106	Fbxo7	0	0
1988	1.38e-06	0.343159	0.773	0.393	0.0749651	Tlcd2	0	0
1989	1.38e-06	0.523651	0.577	0.25	0.0750306	Fam72a	0	0
1990	1.39e-06	0.853645	0.845	0.518	0.0754751	Cmtm6	0	0
1991	1.41e-06	0.498466	0.99	0.902	0.0767979	Atp5l2-ps	0	0
1992	1.42e-06	0.392835	0.928	0.634	0.0771767	Commd9	0	0
1993	1.44e-06	0.542708	0.907	0.554	0.0785249	Bcap29	0	0
1994	1.44e-06	1.49788	0.33	0.071	0.0785673	Ceacam1	0	1
1995	1.45e-06	0.820676	0.938	0.75	0.0787418	Faap20	0	0
1996	1.46e-06	0.886508	0.948	0.777	0.079578	Bex4	0	0
1997	1.47e-06	0.470738	1	1	0.0801324	Oaz1	0	0
1998	1.49e-06	0.639255	0.814	0.509	0.0808777	Coq5	0	0
[truncated: 2,057 more rows]

## Sheet: Dataset EV1-4.
Dataset EV1-4. Mk1 and Mk2 Cluster feature genes were enrichment analyzed by metascape
Mk1 cluster feature genes were enrichment analyzed by metascape
	GroupID	Category	Term	Description	LogP	Log(q-value)	Genes	Symbols	InTerm_InList
1	1_Summary	GO Biological Processes	GO:0001501	skeletal system development	-47.4713	-43.2039	11481,11695,11749,12006,12111,12153,12159,12166,12168,12406,12577,12814,12822,12825,12832,12839,12842,12843,13345,13386,13617,14118,14119,14182,14183,14451,14609,14633,14634,14672,15110,15111,15117,15364,15395,15405,15423,15425,15426,15427,15530,15531,16000,16007,16795,16974,17125,17387,17389,17390,17701,18027,18028,18214,18552,18595,18596,18740,18741,18933,19228,19401,20204,20319,20340,20377,203…	Acvr2b,Alx4,Anxa6,Axin2,Bgn,Bmp1,Bmp4,Bmpr1a,Bmpr2,Serpinh1,Cdkn1c,Col11a1,Col18a1,Col3a1,Col5a2,Col9a1,Col1a1,Col1a2,Twist2,Dlk1,Ednra,Fbn1,Fbn2,Fgfr1,Fgfr2,Gas1,Gja1,Gli2,Gli3,Gna11,Hand1,Hand2,Has2,Hmga2,Hoxa10,Hoxa9,Hoxc4,Hoxc6,Hoxc8,Hoxc9,Hspg2,Ndst1,Igf1,Ccn1,Large1,Lrp6,Smad1,Mmp14,Mmp16,Mmp2,Msx1,Nfia,Nfib,Ddr2,Pcsk5,Pdgfra,Pdgfrb,Pitx1,Pitx2,Prrx1,Pth1r,Rara,Prrx2,Sfrp2,Glg1,Sfrp1,Sgpl1,…	113/-
2	2_Summary	GO Biological Processes	GO:0007507	heart development	-45.2646	-41.2982	11477,11481,11492,11504,11790,12006,12159,12166,12168,12192,12814,12825,12831,12876,13003,13617,13731,13846,13866,14118,14182,14183,14268,14362,14465,14609,14615,14633,14634,14672,14726,14734,15110,15111,15117,15182,15205,15530,15531,15901,15902,15903,16007,16568,16795,16971,16974,17069,17125,17128,17130,17131,17390,17701,17999,18129,18186,18187,18552,18569,18595,18596,18741,18764,19401,19712,198…	Acvr1,Acvr2b,Adam19,Adamts1,Speg,Axin2,Bmp4,Bmpr1a,Bmpr2,Zfp36l1,Col11a1,Col3a1,Col5a1,Cpe,Vcan,Ednra,Emp2,Ephb4,Erbb2,Fbn1,Fgfr1,Fgfr2,Fn1,Fzd1,Gata6,Gja1,Gjc1,Gli2,Gli3,Gna11,Pdpn,Gpc3,Hand1,Hand2,Has2,Hdac2,Hes1,Hspg2,Ndst1,Id1,Id2,Id3,Ccn1,Kif3a,Large1,Lrp1,Lrp6,Ly6e,Smad1,Smad4,Smad6,Smad7,Mmp2,Msx1,Nedd4,Notch2,Nrp1,Nrp2,Pcsk5,Pdcd4,Pdgfra,Pdgfrb,Pitx2,Pkd2,Rara,Rest,Robo1,Sfrp2,Slc8a1,Slit…	142/-
3	3_Summary	GO Biological Processes	GO:0035239	tube morphogenesis	-40.592	-36.8018	11477,11481,11819,12159,12166,12168,12192,12306,12558,12778,12822,12825,12826,12827,13617,13642,13800,13838,13841,13846,14182,14183,14230,14268,14362,14365,14465,14609,14615,14633,14634,14726,14734,15110,15111,15117,15205,15364,15530,15902,16000,16007,16568,16971,16974,17128,17130,17131,17304,17387,17390,17999,18028,18129,18186,18187,18595,18596,18741,18764,18933,19317,19401,19876,20204,20315,203…	Acvr1,Acvr2b,Nr2f2,Bmp4,Bmpr1a,Bmpr2,Zfp36l1,Anxa2,Cdh2,Ackr3,Col18a1,Col3a1,Col4a1,Col4a2,Ednra,Efnb2,Enah,Epha4,Epha7,Ephb4,Fgfr1,Fgfr2,Fkbp10,Fn1,Fzd1,Fzd3,Gata6,Gja1,Gjc1,Gli2,Gli3,Pdpn,Gpc3,Hand1,Hand2,Has2,Hes1,Hmga2,Hspg2,Id2,Igf1,Ccn1,Kif3a,Lrp1,Lrp6,Smad4,Smad6,Smad7,Mfge8,Mmp14,Mmp2,Nedd4,Nfib,Notch2,Nrp1,Nrp2,Pdgfra,Pdgfrb,Pitx2,Pkd2,Prrx1,Qki,Rara,Robo1,Prrx2,Cxcl12,Sfrp2,Sema5a,Sfrp1…	170/-
4	4_Summary	GO Biological Processes	GO:0048598	embryonic morphogenesis	-34.5598	-30.8944	11477,11481,11695,12159,12166,12168,12192,12577,12814,12904,13345,13617,13800,14119,14182,14183,14268,14362,14365,14451,14465,14609,14633,14634,14734,15110,15111,15182,15205,15364,15395,15405,15423,15427,15530,15531,15902,16002,16007,16568,16764,16974,17125,17128,17150,17387,17389,17701,18129,18595,18740,18741,18764,18933,19401,19712,20204,20319,20377,20666,20687,21387,21416,21417,21423,21676,216…	Acvr1,Acvr2b,Alx4,Bmp4,Bmpr1a,Bmpr2,Zfp36l1,Cdkn1c,Col11a1,Crabp2,Twist2,Ednra,Enah,Fbn2,Fgfr1,Fgfr2,Fn1,Fzd1,Fzd3,Gas1,Gata6,Gja1,Gli2,Gli3,Gpc3,Hand1,Hand2,Hdac2,Hes1,Hmga2,Hoxa10,Hoxa9,Hoxc4,Hoxc9,Hspg2,Ndst1,Id2,Igf2,Ccn1,Kif3a,Aff3,Lrp6,Smad1,Smad4,Mfap2,Mmp14,Mmp16,Msx1,Notch2,Pdgfra,Pitx1,Pitx2,Pkd2,Prrx1,Rara,Rest,Prrx2,Sfrp2,Sfrp1,Sox11,Sp3,Tbx4,Tcf7l2,Zeb1,Tcf3,Tead1,Tead2,Tgfb2,Tgfbr1,…	142/-
5	5_Summary	GO Biological Processes	GO:0060322	head development	-32.4676	-28.8991	11804,11819,11820,11906,12159,12166,12558,12825,12826,12842,12914,13175,13345,13445,13617,13640,13841,13865,14182,14183,14365,14451,14633,14634,15182,15205,15364,15530,15531,15902,15904,16000,16568,16777,16795,16974,17125,17242,17356,17387,17390,17536,17701,17967,18028,18111,18186,18187,18476,18536,18595,18740,18741,18845,18846,19280,19401,19876,20315,20346,20356,20397,20563,20679,21416,21808,221…	Aplp2,Nr2f2,App,Zfhx3,Bmp4,Bmpr1a,Cdh2,Col3a1,Col4a1,Col1a1,Crebbp,Dclk1,Twist2,Cdk2ap1,Ednra,Efna5,Epha7,Nr2f1,Fgfr1,Fgfr2,Fzd3,Gas1,Gli2,Gli3,Hdac2,Hes1,Hmga2,Hspg2,Ndst1,Id2,Id4,Igf1,Kif3a,Lamb1,Large1,Lrp6,Smad1,Mdk,Afdn,Mmp14,Mmp2,Meis2,Msx1,Ncam1,Nfib,Nnat,Nrp1,Nrp2,Pafah1b3,Pcm1,Pdgfra,Pitx1,Pitx2,Plxna2,Plxna3,Ptprs,Rara,Robo1,Cxcl12,Sema3a,Sema5a,Sgpl1,Slit2,Sox6,Tcf7l2,Tgfb2,Tuba1a,Unc5…	108/-
6	6_Summary	GO Biological Processes	GO:0031175	neuron projection development	-28.9811	-25.7137	11658,11804,11820,11843,12484,12552,13175,13617,13637,13640,13641,13642,13643,13800,13823,13838,13841,13866,14182,14183,14365,14451,14609,14633,14634,15182,15205,15529,16568,16765,16777,16779,16880,16971,17128,17356,17390,17475,17755,17758,17967,17984,17999,18007,18028,18186,18187,18845,18846,18858,19242,19268,19272,19712,19876,20315,20346,20356,20563,21808,22142,22253,22352,22418,26921,27528,298…	Alcam,Aplp2,App,Arf4,Cd24a,Cdh11,Dclk1,Ednra,Efna2,Efna5,Efnb1,Efnb2,Efnb3,Enah,Epb41l3,Epha4,Epha7,Erbb2,Fgfr1,Fgfr2,Fzd3,Gas1,Gja1,Gli2,Gli3,Hdac2,Hes1,Sdc2,Kif3a,Stmn1,Lamb1,Lamb2,Lifr,Lrp1,Smad4,Afdn,Mmp2,Mpdz,Map1b,Map4,Ncam1,Ndn,Nedd4,Neo1,Nfib,Nrp1,Nrp2,Plxna2,Plxna3,Pmp22,Ptn,Ptprf,Ptprk,Rest,Robo1,Cxcl12,Sema3a,Sema5a,Slit2,Tgfb2,Tuba1a,Unc5c,Vim,Wnt5a,Map4k4,Nrep,Hdgfl3,Postn,Dbn1,B4gal…	156/-
7	7_Summary	GO Biological Processes	GO:0045596	negative regulation of cell differentiation	-28.5946	-25.3686	11820,11906,12006,12159,12166,12168,12192,12385,12395,12484,12831,12832,13345,13386,13610,13643,13838,13841,13866,14025,14118,14182,14369,14633,14634,15111,15205,15289,15364,15405,15901,15902,15903,15904,16000,16002,16011,16579,16974,17125,17128,17130,17131,17242,17385,17536,17701,18186,18536,18569,18846,19242,19280,19401,19712,20319,20346,20356,20377,20563,20583,20666,20677,20679,21416,21417,216…	App,Zfhx3,Axin2,Bmp4,Bmpr1a,Bmpr2,Zfp36l1,Ctnna1,Runx1t1,Cd24a,Col5a1,Col5a2,Twist2,Dlk1,S1pr3,Efnb3,Epha4,Epha7,Erbb2,Bcl11a,Fbn1,Fgfr1,Fzd7,Gli2,Gli3,Hand2,Hes1,Hmgb1,Hmga2,Hoxa9,Id1,Id2,Id3,Id4,Igf1,Igf2,Igfbp5,Kifap3,Lrp6,Smad1,Smad4,Smad6,Smad7,Mdk,Mmp11,Meis2,Msx1,Nrp1,Pcm1,Pdcd4,Plxna3,Ptn,Ptprs,Rara,Rest,Sfrp2,Sema3a,Sema5a,Sfrp1,Slit2,Snai2,Sox11,Sox4,Sox6,Tcf7l2,Zeb1,Prdx2,Tgfb2,Tgfbr1,…	157/-
8	8_Summary	Reactome Gene Sets	R-MMU-1474244	Extracellular matrix organization	-27.9374	-24.7492	11489,11492,11820,12111,12153,12159,12338,12406,12814,12822,12825,12826,12827,12830,12831,12832,12833,12834,12839,12842,12843,12950,13030,13039,13179,14115,14118,14119,14218,14268,14789,15529,16419,17022,17150,17385,17387,17389,17390,18073,18074,18214,18452,18542,20692,20969,21808,26432,64706,69675,76293,94216,94352,104099,140709,11504,11804,12306,14114,14230,15117,15530,16007,16777,16779,16795,1…	Adam12,Adam19,App,Bgn,Bmp1,Bmp4,Capn6,Serpinh1,Col11a1,Col18a1,Col3a1,Col4a1,Col4a2,Col4a5,Col5a1,Col5a2,Col6a1,Col6a2,Col9a1,Col1a1,Col1a2,Hapln1,Ctsb,Ctsl,Dcn,Fbln2,Fbn1,Fbn2,Sh3pxd2a,Fn1,P3h3,Sdc2,Itgb5,Lum,Mfap2,Mmp11,Mmp14,Mmp16,Mmp2,Nid1,Nid2,Ddr2,P4ha2,Pcolce,Sparc,Sdc1,Tgfb2,Plod2,Scube1,Pxdn,Mfap4,Col4a6,Loxl2,Itga9,Col26a1,Adamts1,Aplp2,Anxa2,Fbln1,Fkbp10,Has2,Hspg2,Ccn1,Lamb1,Lamb2,Lar…	95/-
9	9_Summary	GO Biological Processes	GO:0060485	mesenchyme development	-25.7566	-22.7445	11477,11749,12159,12166,12168,12192,12558,13617,13641,14182,14183,14268,14609,15110,15111,15117,15205,15364,16974,17128,17701,17999,18186,18187,18569,18741,19876,20319,20346,20356,20377,20583,20677,21676,21677,21808,21812,22160,22413,22418,22601,57246,67040,71228,71461,72345,75745,76566,94352,227059,233651,242509,319757,629378,14362,14465,19712,21415	Acvr1,Anxa6,Bmp4,Bmpr1a,Bmpr2,Zfp36l1,Cdh2,Ednra,Efnb1,Fgfr1,Fgfr2,Fn1,Gja1,Hand1,Hand2,Has2,Hes1,Hmga2,Lrp6,Smad4,Msx1,Nedd4,Nrp1,Nrp2,Pdcd4,Pitx2,Robo1,Sfrp2,Sema3a,Sema5a,Sfrp1,Snai2,Sox4,Tead1,Tead2,Tgfb2,Tgfbr1,Twist1,Wnt2,Wnt5a,Yap1,Tbx20,Ddx17,Dlg5,Ptk7,Amer1,Rian,Rflnb,Loxl2,Slc39a10,Dchs1,Bnc2,Smo,Dact3,Fzd1,Gata6,Rest,Tcf7l1	58/-
10	10_Summary	GO Biological Processes	GO:0007167	enzyme-linked receptor protein signaling pathway	-24.2438	-21.3644	11477,11481,11843,12159,12166,12168,12825,12826,12827,12830,12842,12843,12927,13637,13640,13641,13642,13643,13838,13841,13846,13866,14182,14183,14600,14783,15205,15531,15901,16000,16002,16011,16419,16765,16880,16971,17125,17128,17130,17131,17263,17289,17701,17984,18027,18129,18186,18187,18214,18569,18595,18596,19272,20319,20340,20377,20397,21416,21808,21812,21815,22340,22352,22418,22612,26362,264…	Acvr1,Acvr2b,Arf4,Bmp4,Bmpr1a,Bmpr2,Col3a1,Col4a1,Col4a2,Col4a5,Col1a1,Col1a2,Bcar1,Efna2,Efna5,Efnb1,Efnb2,Efnb3,Epha4,Epha7,Ephb4,Erbb2,Fgfr1,Fgfr2,Ghr,Grb10,Hes1,Ndst1,Id1,Igf1,Igf2,Igfbp5,Itgb5,Stmn1,Lifr,Lrp1,Smad1,Smad4,Smad6,Smad7,Meg3,Mertk,Msx1,Ndn,Nfia,Notch2,Nrp1,Nrp2,Ddr2,Pdcd4,Pdgfra,Pdgfrb,Ptprk,Sfrp2,Glg1,Sfrp1,Sgpl1,Tcf7l2,Tgfb2,Tgfbr1,Tgif1,Vegfb,Vim,Wnt5a,Yes1,Axl,Map3k1,Ror2,Ba…	102/-
11	11_Summary	GO Biological Processes	GO:0050678	regulation of epithelial cell proliferation	-24.1797	-21.3273	11819,12159,12166,12168,12192,12560,12567,12577,12822,13039,13132,13345,13386,13617,13642,13866,14182,14183,14369,14451,14609,14633,14734,15117,15205,15289,15312,15364,15530,15901,16000,16002,16568,16974,17242,18028,18129,19242,19272,19876,20315,20317,20319,20356,20377,20583,20666,20692,21416,21417,21808,21812,22160,22340,22413,22418,22601,67694,69601,72043,75605,75745,83946,94275,108655,114142,2…	Nr2f2,Bmp4,Bmpr1a,Bmpr2,Zfp36l1,Cdh3,Cdk4,Cdkn1c,Col18a1,Ctsl,Dab2,Twist2,Dlk1,Ednra,Efnb2,Erbb2,Fgfr1,Fgfr2,Fzd7,Gas1,Gja1,Gli2,Gpc3,Has2,Hes1,Hmgb1,Hmgn1,Hmga2,Hspg2,Id1,Igf1,Igf2,Kif3a,Lrp6,Mdk,Nfib,Notch2,Ptn,Ptprk,Robo1,Cxcl12,Serpinf1,Sfrp2,Sema5a,Sfrp1,Snai2,Sox11,Sparc,Tcf7l2,Zeb1,Tgfb2,Tgfbr1,Twist1,Vegfb,Wnt2,Wnt5a,Yap1,Ift74,Dab2ip,Sulf2,Kdm5b,Rian,Phip,Maged1,Foxp1,Foxp2,Vash2,Sulf1,S…	114/-
12	12_Summary	GO Biological Processes	GO:0040007	growth	-24.0304	-21.1944	11481,11749,11820,12159,12166,12192,12577,12825,12839,13175,13386,13617,13640,14182,14183,14369,14451,14465,14609,14633,14634,14734,15182,16000,16002,16779,16795,16974,17069,17125,17128,17242,17263,17755,17984,18129,18186,18187,18214,18595,18596,18846,18858,19221,19242,19401,19876,20319,20346,20356,20377,20563,21416,21808,22413,22418,22589,22601,23966,50706,71371,71436,71461,75605,76260,77300,775…	Acvr2b,Anxa6,App,Bmp4,Bmpr1a,Zfp36l1,Cdkn1c,Col3a1,Col9a1,Dclk1,Dlk1,Ednra,Efna5,Fgfr1,Fgfr2,Fzd7,Gas1,Gata6,Gja1,Gli2,Gli3,Gpc3,Hdac2,Igf1,Igf2,Lamb2,Large1,Lrp6,Ly6e,Smad1,Smad4,Mdk,Meg3,Map1b,Ndn,Notch2,Nrp1,Nrp2,Ddr2,Pdgfra,Pdgfrb,Plxna3,Pmp22,Ptgfrn,Ptn,Rara,Robo1,Sfrp2,Sema3a,Sema5a,Sfrp1,Slit2,Tcf7l2,Tgfb2,Wnt2,Wnt5a,Atrx,Yap1,Tenm4,Postn,Arid5b,Flrt3,Ptk7,Kdm5b,Ttc8,Raph1,Bcl9,Myh10,Tmem1…	130/-
13	13_Summary	GO Biological Processes	GO:0090287	regulation of cellular response to growth factor stimulus	-23.7175	-20.9414	12159,12168,12512,12577,12914,13132,13179,13855,14118,14119,14182,14314,14362,14465,14734,14783,15182,15205,16007,16971,17128,17130,17131,17701,17999,18007,18129,18186,19268,19876,20319,20340,20377,20563,20666,21413,21416,21417,22340,22418,27528,50523,57246,65112,68010,69601,72043,72183,80288,81907,94187,94246,108155,170676,229285,239337,240725,245688,381290,11477,11481,12166,19663,21808,21812	Bmp4,Bmpr2,Cd63,Cdkn1c,Crebbp,Dab2,Dcn,Epn2,Fbn1,Fbn2,Fgfr1,Fstl1,Fzd1,Gata6,Gpc3,Grb10,Hdac2,Hes1,Ccn1,Lrp1,Smad4,Smad6,Smad7,Msx1,Nedd4,Neo1,Notch2,Nrp1,Ptprf,Robo1,Sfrp2,Glg1,Sfrp1,Slit2,Sox11,Tcf4,Tcf7l2,Zeb1,Vegfb,Wnt5a,Nrep,Lats2,Tbx20,Pmepa1,Bambi,Dab2ip,Sulf2,Snx6,Bcl9l,Tmem108,Zfp423,Arid4b,Ogt,Peg10,Spart,Adamts12,Sulf1,Rbbp7,Atp2b4,Acvr1,Acvr2b,Bmpr1a,Rbpms,Tgfb2,Tgfbr1	65/-
14	14_Summary	GO Biological Processes	GO:0051960	regulation of nervous system development	-23.3845	-20.6356	11603,12159,12166,12168,12306,12385,12484,12558,12904,12950,13003,13047,13640,13643,13838,13841,14025,14268,14365,14634,15182,15205,15364,15901,15902,15904,16000,16579,16971,16974,17118,17242,17356,17755,18129,18186,18536,18845,18846,19242,19249,19266,19268,19280,19317,19401,19712,19876,20315,20317,20346,20356,20563,20666,21416,22352,22413,22418,22601,23966,56320,57810,67299,71228,71436,71918,731…	Agrn,Bmp4,Bmpr1a,Bmpr2,Anxa2,Ctnna1,Cd24a,Cdh2,Crabp2,Hapln1,Vcan,Cux1,Efna5,Efnb3,Epha4,Epha7,Bcl11a,Fn1,Fzd3,Gli3,Hdac2,Hes1,Hmga2,Id1,Id2,Id4,Igf1,Kifap3,Lrp1,Lrp6,Marcks,Mdk,Afdn,Map1b,Notch2,Nrp1,Pcm1,Plxna2,Plxna3,Ptn,Ptpn13,Ptprd,Ptprf,Ptprs,Qki,Rara,Rest,Robo1,Cxcl12,Serpinf1,Sema3a,Sema5a,Slit2,Sox11,Tcf7l2,Vim,Wnt2,Wnt5a,Yap1,Tenm4,Dbn1,Cdon,Dock7,Dlg5,Flrt3,Zcchc24,Nfatc4,Pard3,Obsl1,A…	139/-
15	15_Summary	GO Biological Processes	GO:0007423	sensory organ development	-21.7446	-19.1106	11481,12159,12168,12577,12814,12826,12831,12832,13047,13345,13617,13838,14107,14182,14183,14365,14451,14609,14633,14634,15111,15182,15205,15289,15312,16000,16568,16779,16795,16974,17132,17150,17289,17536,17701,18027,18028,18129,18186,18595,18596,18741,18933,19242,19401,19672,19712,20204,20666,20687,21417,21808,21812,21815,22160,22352,22418,23937,23965,26401,26563,26564,50524,57265,57810,58998,685…	Acvr2b,Bmp4,Bmpr2,Cdkn1c,Col11a1,Col4a1,Col5a1,Col5a2,Cux1,Twist2,Ednra,Epha4,Fat1,Fgfr1,Fgfr2,Fzd3,Gas1,Gja1,Gli2,Gli3,Hand2,Hdac2,Hes1,Hmgb1,Hmgn1,Igf1,Kif3a,Lamb2,Large1,Lrp6,Maf,Mfap2,Mertk,Meis2,Msx1,Nfia,Nfib,Notch2,Nrp1,Pdgfra,Pdgfrb,Pitx2,Prrx1,Ptn,Rara,Rcn1,Rest,Prrx2,Sox11,Sp3,Zeb1,Tgfb2,Tgfbr1,Tgif1,Twist1,Vim,Wnt5a,Mab21l2,Tenm3,Map3k1,Ror1,Ror2,Sall2,Fzd2,Cdon,Nectin3,Cthrc1,Pxdn,Ptk…	82/-
16	16_Summary	GO Biological Processes	GO:0030111	regulation of Wnt signaling pathway	-20.4237	-17.8806	11820,12006,12558,12560,12842,13132,14183,14362,14369,14634,14734,14783,15182,15364,16971,16974,17242,18230,18647,20319,20356,20377,20583,20677,20729,21416,21887,22210,22402,22418,22601,26401,26564,50523,53614,56811,59036,67087,68010,68588,69601,71461,72043,72114,72345,73181,83675,93960,107515,207181,232341,235542,240725,407821,629378,12876,13617,14365,18073,18741,18764,20969,21415,22413,26563,57…	App,Axin2,Cdh2,Cdh3,Col1a1,Dab2,Fgfr2,Fzd1,Fzd7,Gli3,Gpc3,Grb10,Hdac2,Hmga2,Lrp1,Lrp6,Mdk,Nxn,Cdk14,Sfrp2,Sema5a,Sfrp1,Snai2,Sox4,Spin1,Tcf7l2,Tle3,Ube2b,Ccn4,Wnt5a,Yap1,Map3k1,Ror2,Lats2,Reck,Dkk2,Dact1,Ctnnbip1,Bambi,Cthrc1,Dab2ip,Ptk7,Sulf2,Zbed3,Amer1,Nfatc4,Bicc1,Nkd1,Lgr4,Rbms3,Wnk1,Ppp2r3a,Sulf1,Znrf3,Dact3,Cpe,Ednra,Fzd3,Nid1,Pitx2,Pkd2,Sdc1,Tcf7l1,Wnt2,Ror1,Fzd2,Pygo1,Amotl1,Bcl9,Bcl9l,F…	88/-
17	17_Summary	GO Biological Processes	GO:0045667	regulation of osteoblast differentiation	-18.4847	-16.0166	11477,11481,12006,12159,12166,12168,13345,13386,14119,14182,14634,15111,15901,15902,15903,16000,16007,16011,17125,17130,18214,19712,20319,20377,20583,20666,22160,22402,22601,56233,67087,68010,68588,68713,72007,218952,231633,14609,16974,17131,17242,19242,20541,22418,67972,76566,106522,13039,14863,14866,15529,17390,20969,21937,22218,22329	Acvr1,Acvr2b,Axin2,Bmp4,Bmpr1a,Bmpr2,Twist2,Dlk1,Fbn2,Fgfr1,Gli3,Hand2,Id1,Id2,Id3,Igf1,Ccn1,Igfbp5,Smad1,Smad6,Ddr2,Rest,Sfrp2,Sfrp1,Snai2,Sox11,Twist1,Ccn4,Yap1,Hdac7,Ctnnbip1,Bambi,Cthrc1,Ifitm1,Fndc3b,Fermt2,Tmem119,Gja1,Lrp6,Smad7,Mdk,Ptn,Slc8a1,Wnt5a,Atp2b1,Rflnb,Pkdcc,Ctsl,Gstm2,Gstm5,Sdc2,Mmp2,Sdc1,Tnfrsf1a,Sumo1,Vcam1	56/-
18	18_Summary	GO Biological Processes	GO:0001503	ossification	-18.257	-15.8284	12006,12153,12159,12166,12168,12842,12843,13345,13386,14183,14362,14609,14633,14634,14734,15111,15530,15904,16000,16002,16007,16011,17125,17128,17387,17389,17390,18214,19228,19242,20687,21416,22160,22402,68588,68713,74511,106522,107515,231633,233651,233781,239337,242291,319757,329628,474332,14182	Axin2,Bmp1,Bmp4,Bmpr1a,Bmpr2,Col1a1,Col1a2,Twist2,Dlk1,Fgfr2,Fzd1,Gja1,Gli2,Gli3,Gpc3,Hand2,Hspg2,Id4,Igf1,Igf2,Ccn1,Igfbp5,Smad1,Smad4,Mmp14,Mmp16,Mmp2,Ddr2,Pth1r,Ptn,Sp3,Tcf7l2,Twist1,Ccn4,Cthrc1,Ifitm1,Lrrc17,Pkdcc,Lgr4,Tmem119,Dchs1,Xylt1,Adamts12,Bpnt2,Smo,Fat4,Dnm3os,Fgfr1	48/-
19	19_Summary	GO Biological Processes	GO:0030323	respiratory tube development	-17.9872	-15.5694	11481,12159,12166,12168,12825,13047,14182,14183,14465,14633,14634,14726,14734,15205,15289,15364,15901,16000,16011,17263,17387,18028,18552,18595,18596,18741,20666,20687,20692,21387,22032,22413,22418,22601,22762,52377,71228,71461,72007,74123,106522,108655,114142,319939,11790,16974,19401	Acvr2b,Bmp4,Bmpr1a,Bmpr2,Col3a1,Cux1,Fgfr1,Fgfr2,Gata6,Gli2,Gli3,Pdpn,Gpc3,Hes1,Hmgb1,Hmga2,Id1,Igf1,Igfbp5,Meg3,Mmp14,Nfib,Pcsk5,Pdgfra,Pdgfrb,Pitx2,Sox11,Sp3,Sparc,Tbx4,Traf4,Wnt2,Wnt5a,Yap1,Zfpm2,Rcn3,Dlg5,Ptk7,Fndc3b,Foxp4,Pkdcc,Foxp1,Foxp2,Tns3,Speg,Lrp6,Rara	47/-
20	20_Summary	GO Biological Processes	GO:0071363	cellular response to growth factor stimulus	-17.9856	-15.5694	11477,11481,12159,12166,12168,12192,12825,12827,12843,12914,12927,13132,13866,14182,14183,14465,15117,15205,15531,15901,16419,17125,17128,17130,17131,17701,17984,18027,18129,18186,18187,18569,18595,18596,19272,20319,20340,20377,20583,20678,20679,20692,21416,21808,21812,22340,22418,22612,26401,26564,56320,68010,69601,71436,72183,81907,105352,218952,229285,239337,328365,329628,399558,11906,14118,14…	Acvr1,Acvr2b,Bmp4,Bmpr1a,Bmpr2,Zfp36l1,Col3a1,Col4a2,Col1a2,Crebbp,Bcar1,Dab2,Erbb2,Fgfr1,Fgfr2,Gata6,Has2,Hes1,Ndst1,Id1,Itgb5,Smad1,Smad4,Smad6,Smad7,Msx1,Ndn,Nfia,Notch2,Nrp1,Nrp2,Pdcd4,Pdgfra,Pdgfrb,Ptprk,Sfrp2,Glg1,Sfrp1,Snai2,Sox5,Sox6,Sparc,Tcf7l2,Tgfb2,Tgfbr1,Vegfb,Wnt5a,Yes1,Map3k1,Ror2,Dbn1,Bambi,Dab2ip,Flrt3,Snx6,Tmem108,Dusp22,Fermt2,Spart,Adamts12,Zmiz1,Fat4,Flrt2,Zfhx3,Fbn1,Fstl1,Fz…	80/-
Mk2 cluster feature genes were enrichment analyzed by metascape
	GroupID	Category	Term	Description	LogP	Log(q-value)	Genes	Symbols	InTerm_InList
1	1_Summary	Reactome Gene Sets	R-MMU-109582	Hemostasis	-44.9667	-40.6993	11465,11551,11600,11674,11938,12345,12505,12523,12527,12759,12988,13449,13660,14058,14062,14064,14065,14067,14127,14360,14460,14674,14676,14723,14724,14784,15170,15461,16331,16399,16408,16414,16416,16423,16452,16456,16563,16573,16653,16797,16822,16923,17096,17134,17540,18022,18436,18441,18591,18613,18750,18761,18783,18788,19073,19088,19128,19241,19247,19353,19354,19395,20344,20779,20909,20911,209…	Actg1,Adra2a,Angpt1,Aldoa,Atp2a2,Capzb,Cd44,Cd84,Cd9,Clu,Csk,Dok2,Ehd1,F10,F2r,F2rl2,F2rl3,F5,Fcer1g,Fyn,Gata1,Gna13,Gna15,Gp1ba,Gp1bb,Grb2,Ptpn6,Hras,Inpp5d,Itga2b,Itgal,Itgb2,Itgb3,Cd47,Jak2,F11r,Kif2a,Kif5b,Kras,Lat,Lcp2,Sh2b3,Lyn,Mafg,Irag1,Nfe2,P2rx1,P2ry1,Pdgfb,Pecam1,Prkca,Prkcq,Pla2g4a,Serpinb2,Srgn,Prkar2b,Pros1,Tmsb4x,Ptpn11,Rac1,Rac2,Rasgrp2,Selp,Src,Stx4a,Stxbp2,Stxbp3,Syk,Tagln2,Tbxa…	125/-
2	2_Summary	KEGG Pathway	mmu04611	Platelet activation - Mus musculus (house mouse)	-26.089	-22.2987	11465,11512,11515,12229,14062,14065,14127,14360,14674,14723,14724,14729,16398,16399,16416,16822,17096,18436,18441,18707,18783,18798,19224,19395,20619,20779,20866,20963,21390,21391,21894,22320,22323,22371,26416,30955,54195,54368,54519,60596,74769,107589,108101,109305,109905,215449,234779,243816,11551,12988,14784,11540,11600,15461,16408,16414,16653,16797,18591,18643,18750,19353,19354,20469,21825,22…	Actg1,Adcy6,Adcy9,Btk,F2r,F2rl3,Fcer1g,Fyn,Gna13,Gp1ba,Gp1bb,Gp5,Itga2,Itga2b,Itgb3,Lcp2,Lyn,P2rx1,P2ry1,Pik3cd,Pla2g4a,Plcb4,Ptgs1,Rasgrp2,Snap23,Src,Stim1,Syk,Tbxa2r,Tbxas1,Tln1,Vamp8,Vasp,Vwf,Mapk14,Pik3cg,Gucy1b1,Gp9,Apbb1ip,Gucy1a1,Pik3cb,Mylk,Fermt3,Orai1,Rap1a,Rap1b,Plcg2,Gp6,Adra2a,Csk,Grb2,Adora2a,Angpt1,Hras,Itgal,Itgb2,Kras,Lat,Pdgfb,Pfn1,Prkca,Rac1,Rac2,Sipa1,Thbs1,Vav1,Fyb,Map2k3,Rgs…	86/-
3	3_Summary	GO Biological Processes	GO:0050865	regulation of cell activation	-21.2828	-17.6174	11540,11684,11987,12122,12229,12335,12394,12493,12494,12505,12509,12523,12527,12721,12802,12988,13011,13024,13032,13136,13829,14082,14127,14256,14389,14460,14714,14723,14724,14729,15170,15525,16159,16186,16331,16408,16414,16423,16452,16453,16456,16792,16797,16859,16923,16988,17096,17101,17260,17480,18591,18750,18761,18783,18950,19211,19218,19267,19271,19354,20111,20344,20375,20617,20739,20909,209…	Adora2a,Alox12,Slc7a1,Bid,Btk,Capn3,Runx1,Cd37,Cd38,Cd44,Cd59a,Cd84,Cd9,Coro1a,Cnr2,Csk,Cst7,Ctla2a,Ctsc,Cd55,Dmtn,Fadd,Fcer1g,Flt3l,Gab2,Gata1,Gnrh1,Gp1ba,Gp1bb,Gp5,Ptpn6,Hspa4,Il12a,Il2rg,Inpp5d,Itgal,Itgb2,Cd47,Jak2,Jak3,F11r,Laptm5,Lat,Lgals9,Sh2b3,Lst1,Lyn,Lyst,Mef2c,Mpl,Pdgfb,Prkca,Prkcq,Pla2g4a,Pnp,Pten,Ptger3,Ptpre,Ptprj,Rac2,Rps6ka1,Selp,Spi1,Snca,Spta1,Stx4a,Stxbp2,Syk,Tec,Tgfb1,Thbs1,T…	168/-
4	4_Summary	GO Biological Processes	GO:0030036	actin cytoskeleton organization	-20.4974	-16.929	11465,11856,11867,12317,12331,12335,12340,12345,12631,12633,12721,13043,13367,13829,14201,14784,15163,16456,16653,16800,17886,17916,17921,18571,18591,18643,19201,19229,19241,19353,19354,20401,20739,20741,20779,20807,21346,21894,21926,21955,22323,22351,22376,22388,22793,23790,23912,23999,24136,26941,50932,54132,56193,56378,56431,66713,67252,67771,68089,70435,74117,76108,76709,78926,80837,94176,941…	Actg1,Arhgap6,Arpc1b,Calr,Cap1,Capn3,Capza1,Capzb,Cfl1,Cflar,Coro1a,Cttn,Diaph1,Dmtn,Fhl3,Grb2,Hcls1,F11r,Kras,Arhgef2,Myh9,Myo1f,Myo7a,Pdcd6ip,Pdgfb,Pfn1,Pstpip2,Ptk2b,Tmsb4x,Rac1,Rac2,Sh3bp1,Spta1,Sptb,Src,Srf,Tagln2,Tln1,Tnf,Tnnt1,Vasp,Vill,Was,Wdr1,Zyx,Coro1c,Rhof,Twf2,Zeb2,Nherf1,Mink1,Pdlim1,Plek,Arpc3,Dstn,Actr2,Cap2,Arpc5,Arpc4,Inf2,Actr3,Rap2a,Arpc2,Gas2l1,Rhoj,Dock2,Ophn1,Dtnbp1,Pls1,Cd…	206/-
5	5_Summary	GO Biological Processes	GO:0007599	hemostasis	-20.2926	-16.8034	11551,11750,11891,14058,14062,14064,14065,14067,14460,14674,14723,14724,14729,15170,16399,16416,17101,18436,18441,19128,19271,20807,20912,22371,27027,29813,54368,56193,71326,72828,73182,74012,74145,74769,94245,105722,106722,108101,192232,224794,235627,243816,12505,12633,13805,14595,14775,15442,17886,18613,18788,20597,21803,27359,56426,67529,72461,80748,223701,228788,11512,11540,11684,12527,13057,…	Adra2a,Anxa7,Rab27a,F10,F2r,F2rl2,F2rl3,F5,Gata1,Gna13,Gp1ba,Gp1bb,Gp5,Ptpn6,Itga2b,Itgb3,Lyst,P2rx1,P2ry1,Pros1,Ptprj,Srf,Stxbp3,Vwf,Tspan32,Zfp385a,Gp9,Plek,Treml1,Ubash3b,Pear1,Rap2b,F13a1,Pik3cb,Dtnbp1,Ano6,Mpig6b,Fermt3,Hps4,Enpp4,Nbeal2,Gp6,Cd44,Cflar,Eng,B4galt1,Gpx1,Hpse,Myh9,Pecam1,Serpinb2,Smpd1,Tgfb1,Sytl4,Pdcd10,Fgfr1op2,Prcp,BC004004,Mrtfa,Ccm2l,Adcy6,Adora2a,Alox12,Cd9,Cyba,Slc6a3,D…	111/-
6	6_Summary	GO Biological Processes	GO:0001775	cell activation	-19.5772	-16.1549	11540,11551,11740,11891,12229,12493,12494,12505,12523,12721,12759,14062,14065,14082,14127,14256,14360,14460,14674,14723,14729,15170,15184,15242,15452,15985,16145,16159,16172,16186,16205,16399,16408,16414,16416,16452,16453,16797,16822,16969,17095,17096,17260,17698,17886,17916,18018,18436,18441,18707,18761,18950,18987,19164,19165,19171,19211,19229,19271,20185,20375,20442,20617,20619,20807,20848,208…	Adora2a,Adra2a,Slc25a5,Rab27a,Btk,Cd37,Cd38,Cd44,Cd84,Coro1a,Clu,F2r,F2rl3,Fadd,Fcer1g,Flt3l,Fyn,Gata1,Gna13,Gp1ba,Gp5,Ptpn6,Hdac5,Hhex,Hprt,Cd79b,Igtp,Il12a,Il17ra,Il2rg,Gimap1,Itga2b,Itgal,Itgb2,Itgb3,Jak2,Jak3,Lat,Lcp2,Zbtb7a,Lyl1,Lyn,Mef2c,Msn,Myh9,Myo1f,Nfatc1,P2rx1,P2ry1,Pik3cd,Prkcq,Pnp,Pou2f2,Psen1,Psen2,Psmb10,Pten,Ptk2b,Ptprj,Ncor1,Spi1,St3gal1,Snca,Snap23,Srf,Stat3,Stat4,Stxbp3,Syk,Tgf…	132/-
7	7_Summary	GO Biological Processes	GO:0060627	regulation of vesicle-mediated transport	-19.0025	-15.7281	11465,11551,11600,11735,11891,11938,12048,12229,12317,12523,12721,12759,12988,13057,13430,13660,14127,14251,14389,14460,16186,16398,16414,16416,16423,16573,16859,17096,17698,17886,18195,18436,18441,18571,18750,18783,19058,19128,19164,19211,19271,19341,19354,20375,20597,20617,20619,20778,20779,20909,20911,20912,20963,21803,21926,22248,22320,27218,27359,27403,30948,53869,54198,56715,56807,66616,668…	Actg1,Adra2a,Angpt1,Ank3,Rab27a,Atp2a2,Bcl2l1,Btk,Calr,Cd84,Coro1a,Clu,Csk,Cyba,Dnm2,Ehd1,Fcer1g,Flot1,Gab2,Gata1,Il2rg,Itga2,Itgb2,Itgb3,Cd47,Kif5b,Lgals9,Lyn,Msn,Myh9,Nsf,P2rx1,P2ry1,Pdcd6ip,Prkca,Pla2g4a,Ppp3r1,Pros1,Psen1,Pten,Ptprj,Rab4a,Rac2,Spi1,Smpd1,Snca,Snap23,Scarb1,Src,Stx4a,Stxbp2,Stxbp3,Syk,Tgfb1,Tnf,Unc119,Vamp8,Slamf1,Sytl4,Abca7,Bin1,Rab11a,Snx3,Rabgef1,Scamp5,Snx9,Pycard,Lman2,S…	99/-
8	8_Summary	GO Biological Processes	GO:0030099	myeloid cell differentiation	-18.9657	-15.7281	11740,11757,11983,12370,12394,12398,12633,13829,14057,14127,14247,14389,14460,14628,14723,14724,14729,15126,15163,15170,15242,15467,16452,16598,16923,16969,17096,17260,17480,17684,17886,18018,18032,18718,19164,19165,19247,19645,20185,20375,20514,20779,20807,21349,21803,21926,22042,22228,22388,22761,23991,26416,26565,29809,29813,53314,54368,56760,66154,106722,107371,109711,216161,224109,233328,233…	Slc25a5,Prdx3,Atpif1,Casp8,Runx1,Cbfa2t3,Cflar,Dmtn,Sfxn1,Fcer1g,Fli1,Gab2,Gata1,Ostm1,Gp1ba,Gp1bb,Gp5,Hba-x,Hcls1,Ptpn6,Hhex,Eif2ak1,Jak2,Klf2,Sh2b3,Zbtb7a,Lyn,Mef2c,Mpl,Cited2,Myh9,Nfatc1,Nfix,Pip4k2a,Psen1,Psen2,Ptpn11,Rb1,Ncor1,Spi1,Slc1a5,Src,Srf,Tal1,Tgfb1,Tnf,Tfrc,Ucp2,Wdr1,Zfpm1,Cib1,Mapk14,Pla2g10,Rabgap1l,Zfp385a,Batf,Gp9,Clec1b,Tmem14c,Mpig6b,Exoc6,Actn1,Sbno2,Nrros,Lrrk1,Vps33b,Nbeal2…	68/-
9	9_Summary	GO Biological Processes	GO:0010543	regulation of platelet activation	-18.7673	-15.6139	11684,12527,13829,14127,14723,14724,14729,16452,16456,16923,17096,18591,18750,18761,18783,19218,19271,20344,20963,21682,54368,56193,70945,72828,233405,432628,11735,228788	Alox12,Cd9,Dmtn,Fcer1g,Gp1ba,Gp1bb,Gp5,Jak2,F11r,Sh2b3,Lyn,Pdgfb,Prkca,Prkcq,Pla2g4a,Ptger3,Ptprj,Selp,Syk,Tec,Gp9,Plek,Mmrn1,Ubash3b,Vps33b,Mfsd2b,Ank3,Ccm2l	28/-
10	10_Summary	Reactome Gene Sets	R-MMU-6798695	Neutrophil degranulation	-16.7549	-13.6793	11674,11689,11717,11891,11975,11980,12091,12331,12505,13032,13057,13136,13367,14127,14595,14972,15170,15442,16408,16414,16423,16970,17105,17159,18436,18600,18613,18813,18950,19271,19353,20409,20527,20619,20868,20972,22320,23912,26416,27357,52588,54672,57349,58222,59029,63986,64138,66713,66824,67474,67706,67771,68682,69660,70450,70719,72042,72461,74012,76299,78388,94176,102595,105722,105855,107767…	Aldoa,Alox5,Ampd3,Rab27a,Atp6v0a1,Atp8a1,Glb1,Cap1,Cd44,Ctsc,Cyba,Cd55,Diaph1,Fcer1g,B4galt1,H2-K1,Ptpn6,Hpse,Itgal,Itgb2,Cd47,Irag2,Lyz2,Man2b1,P2rx1,Padi2,Pecam1,Pa2g4,Pnp,Ptprj,Rac1,Ostf1,Slc2a3,Snap23,Stk10,Syngr1,Vamp8,Rhof,Mapk14,Gyg,Tspan14,Adgrg3,Ppbp,Rab37,Psmd14,Gmfg,Ctsz,Actr2,Pycard,Snap29,Tmem179b,Arpc5,Slc44a2,Tmbim1,Unc13d,Arhgap45,Cotl1,Prcp,Rap2b,Erp44,Mvp,Dock2,Plekho2,Ano6,Ncka…	85/-
11	11_Summary	Reactome Gene Sets	R-MMU-194315	Signaling by Rho GTPases	-16.7426	-13.6793	11465,11856,11857,11867,12229,12345,12468,12704,12988,13057,13367,14251,14269,14674,14784,16563,16573,16800,17063,17886,17969,17970,18643,18750,19229,19353,19354,19387,20401,20619,20779,20807,20868,21763,22042,22145,22146,22324,22629,23853,23912,26403,26416,27061,53857,56378,57257,59079,66336,66713,67771,68089,68097,68458,68653,68813,69710,70719,71704,73910,74117,75089,76088,76117,76709,80837,941…	Actg1,Arhgap6,Arhgdib,Arpc1b,Btk,Capzb,Cct7,Cit,Csk,Cyba,Diaph1,Flot1,Fnbp1,Gna13,Grb2,Kif2a,Kif5b,Arhgef2,Muc13,Myh9,Ncf1,Ncf2,Pfn1,Prkca,Ptk2b,Rac1,Rac2,Rangap1,Sh3bp1,Snap23,Src,Srf,Stk10,Tex2,Tfrc,Tuba4a,Tuba1c,Vav1,Ywhah,Def6,Rhof,Map3k11,Mapk14,Bcap31,Tuba8,Arpc3,Vav3,Erbin,Cenpp,Actr2,Arpc5,Arpc4,Dynll2,Ppp1r14a,Samm50,Dock5,Arap1,Arhgap45,Arhgef3,Arhgap18,Actr3,Bltp3b,Dock8,Arhgap15,Arpc2…	90/-
12	12_Summary	GO Biological Processes	GO:0061024	membrane organization	-16.6971	-13.6602	11304,11735,11740,11750,11938,11980,11983,12048,12122,12527,12721,12759,14127,14251,14792,15525,16414,16792,16905,17196,17250,17886,18571,18670,18718,19211,19353,20324,20401,20597,20617,20619,20739,20741,20848,20909,20972,21825,21846,22022,22234,22320,22334,23790,23859,26941,27054,27359,27403,30948,54198,54670,56041,56298,57257,57784,58234,66048,66092,66226,66616,66629,66943,67091,67388,67474,678…	Abca4,Ank3,Slc25a5,Anxa7,Atp2a2,Atp8a1,Atpif1,Bcl2l1,Bid,Cd9,Coro1a,Clu,Fcer1g,Flot1,Lpcat3,Hspa4,Itgb2,Laptm5,Lmna,Mbp,Abcc1,Myh9,Pdcd6ip,Abcb4,Pip4k2a,Pten,Rac1,Cavin2,Sh3bp1,Smpd1,Snca,Snap23,Spta1,Sptb,Stat3,Stx4a,Syngr1,Thbs1,Tie1,Tpst2,Ugcg,Vamp8,Vdac2,Coro1c,Dlg2,Nherf1,Sec23b,Sytl4,Abca7,Bin1,Snx3,Atp8b1,Uso1,Atl2,Vav3,Bin3,Shank3,Emc6,Ghitm,Trappc2,Snx9,Golph3,Slc66a2,Trappc6a,Rab5if,Sna…	122/-
13	13_Summary	GO Biological Processes	GO:0006897	endocytosis	-16.1235	-13.1114	11423,12331,12505,12527,12721,13043,13367,13430,13660,14127,14251,14269,14784,15442,15461,15467,16154,16408,16414,16416,17101,17886,17921,17970,18032,18613,19218,19353,20401,20403,20617,20778,20963,21825,22042,22248,22324,23790,27218,27403,29809,30948,30955,56715,57440,57784,57912,66141,66616,66824,70450,73182,74769,80718,80837,94176,94190,98878,100017,102626,107767,108800,109689,110279,110355,11…	Ache,Cap1,Cd44,Cd9,Coro1a,Cttn,Diaph1,Dnm2,Ehd1,Fcer1g,Flot1,Fnbp1,Grb2,Hpse,Hras,Eif2ak1,Il10ra,Itgal,Itgb2,Itgb3,Lyst,Myh9,Myo7a,Ncf2,Nfix,Pecam1,Ptger3,Rac1,Sh3bp1,Itsn2,Snca,Scarb1,Syk,Thbs1,Tfrc,Unc119,Vav1,Coro1c,Slamf1,Abca7,Rabgap1l,Bin1,Pik3cg,Rabgef1,Ehd3,Bin3,Cdc42se1,Ifitm3,Snx9,Pycard,Unc13d,Pear1,Pik3cb,Rab27b,Rhoj,Dock2,Ophn1,Ehd4,Ldlrap1,Mapkapk3,Scamp1,Ston2,Arrb1,Bcr,Grk2,Lyve1,…	81/-
14	14_Summary	GO Biological Processes	GO:0030220	platelet formation	-16.0521	-13.0634	14460,15170,17260,17480,17886,19247,20807,21349,22388,22761,23991,29813,56760,106722,109711,235627,14247,14723,14724,14729,16923,18718,29809,54368,233405,13829,15126,16598,16969,17684,20779,26565,224109,233328	Gata1,Ptpn6,Mef2c,Mpl,Myh9,Ptpn11,Srf,Tal1,Wdr1,Zfpm1,Cib1,Zfp385a,Clec1b,Mpig6b,Actn1,Nbeal2,Fli1,Gp1ba,Gp1bb,Gp5,Sh2b3,Pip4k2a,Rabgap1l,Gp9,Vps33b,Dmtn,Hba-x,Klf2,Zbtb7a,Cited2,Src,Pla2g10,Nrros,Lrrk1	34/-
15	15_Summary	KEGG Pathway	mmu04664	Fc epsilon RI signaling pathway - Mus musculus (house mouse)	-14.7416	-11.9055	11689,11690,12229,14127,14360,14389,14784,15461,16331,16653,16797,16822,17096,18707,18750,18783,19353,19354,20963,21926,22324,26397,26416,57257,74769,234779,11867,13057,15170,16414,17969,17970,30955,58217,105855,19247,56760,106722,243816,12122,14964,14972,16408,18018,19058,19229,23900,17444,21682,15985,18036,26377,18761,19171,19192,57296,59029,73677,216150,20866,12494,17260,239743,19164,19165,238…	Alox5,Alox5ap,Btk,Fcer1g,Fyn,Gab2,Grb2,Hras,Inpp5d,Kras,Lat,Lcp2,Lyn,Pik3cd,Prkca,Pla2g4a,Rac1,Rac2,Syk,Tnf,Vav1,Map2k3,Mapk14,Vav3,Pik3cb,Plcg2,Arpc1b,Cyba,Ptpn6,Itgb2,Ncf1,Ncf2,Pik3cg,Trem1,Nckap1l,Ptpn11,Clec1b,Mpig6b,Gp6,Bid,H2-D1,H2-K1,Itgal,Nfatc1,Ppp3r1,Ptk2b,Hcst,Grap2,Tec,Cd79b,Nfkbib,Dapp1,Prkcq,Psmb10,Psme3,Psmd8,Psmd14,Psma8,Cdc34,Stim1,Cd38,Mef2c,Klhl6,Psen1,Psen2,Fyb,Tnfrsf21,Prkd2,…	83/-
16	16_Summary	KEGG Pathway	mmu04666	Fc gamma R-mediated phagocytosis - Mus musculus (house mouse)	-14.135	-11.3447	11867,12631,13196,13430,14389,16331,16797,17096,17969,18707,18719,18750,18783,19353,19354,20963,22323,22324,22376,30948,56378,57257,66713,67771,68089,74117,74769,76709,227753,234779,11465,16179,16822,18018,19229,20111,20779,21926,23880,26397,26416,54353,66824,215280,266632,12229,14360,14784,17886,105855,13448,13449,15461,16399,16416,16653,17698,18643,18761,19165,19247,20354,20739,21894,22145,2214…	Arpc1b,Cfl1,Asap1,Dnm2,Gab2,Inpp5d,Lat,Lyn,Ncf1,Pik3cd,Pip5k1b,Prkca,Pla2g4a,Rac1,Rac2,Syk,Vasp,Vav1,Was,Bin1,Arpc3,Vav3,Actr2,Arpc5,Arpc4,Actr3,Pik3cb,Arpc2,Gsn,Plcg2,Actg1,Irak1,Lcp2,Nfatc1,Ptk2b,Rps6ka1,Src,Tnf,Fyb,Map2k3,Mapk14,Skap2,Pycard,Wipf1,Irak4,Btk,Fyn,Grb2,Myh9,Nckap1l,Dok1,Dok2,Hras,Itga2b,Itgb3,Kras,Msn,Pfn1,Prkcq,Psen2,Ptpn11,Sema4d,Spta1,Tln1,Tuba4a,Tuba1c,Tuba8,Plxnc1,Shank3,Tub…	107/-
17	17_Summary	GO Biological Processes	GO:0048872	homeostasis of number of cells	-13.6879	-10.9768	11717,11740,11983,12229,12633,12721,13829,14057,14062,14082,14127,14256,14385,14460,14766,14792,15126,15163,16452,16453,16598,16653,16797,16923,16969,17096,17260,17480,17684,17761,18032,18707,19247,19353,19645,20185,20311,20375,20514,20739,20807,20849,21349,21803,22761,26565,56532,57916,66154,68632,74131,78591,105855,106722,107371,108156,110279,140795,216892,317757,320404,11304,11512,11540,11600,…	Ampd3,Slc25a5,Atpif1,Btk,Cflar,Coro1a,Dmtn,Sfxn1,F2r,Fadd,Fcer1g,Flt3l,Slc37a4,Gata1,Adgrg1,Lpcat3,Hba-x,Hcls1,Jak2,Jak3,Klf2,Kras,Lat,Sh2b3,Zbtb7a,Lyn,Mef2c,Mpl,Cited2,Map7,Nfix,Pik3cd,Ptpn11,Rac1,Rb1,Ncor1,Cxcl5,Spi1,Slc1a5,Spta1,Srf,Stat4,Tal1,Tgfb1,Zfpm1,Pla2g10,Ripk3,Tnfrsf13b,Tmem14c,Myct1,Sash3,Mir142hg,Nckap1l,Mpig6b,Exoc6,Mthfd1,Bcr,P2ry14,Spns2,Gimap5,Itpkb,Abca4,Adcy6,Adora2a,Angpt1,An…	89/-
18	18_Summary	GO Biological Processes	GO:1902532	negative regulation of intracellular signal transduction	-13.4005	-10.7296	12048,12122,12370,12505,12581,12704,12759,12988,13448,13449,13537,14154,14775,15170,16145,16923,17096,18024,18750,19211,19271,19414,19766,20111,20185,20375,20401,20597,20656,20779,20846,21825,21859,22334,23984,23991,26397,26416,26557,26941,27403,29813,50883,51791,54611,54672,56449,56715,56722,57912,63953,64209,64685,66591,66824,67338,70110,70527,71648,72349,74143,74769,77799,104418,105675,105787,…	Bcl2l1,Bid,Casp8,Cd44,Cdkn2d,Cit,Clu,Csk,Dok1,Dok2,Dusp2,Fem1a,Gpx1,Ptpn6,Igtp,Sh2b3,Lyn,Nfe2l2,Prkca,Pten,Ptprj,Rasa3,Ripk1,Rps6ka1,Ncor1,Spi1,Sh3bp1,Smpd1,Sod2,Src,Stat1,Thbs1,Timp3,Vdac2,Pde10a,Cib1,Map2k3,Mapk14,Homer2,Nherf1,Abca7,Zfp385a,Chek2,Rgs14,Pde3a,Adgrg3,Ybx3,Rabgef1,Litaf,Cdc42se1,Dusp10,Herpud1,Nmi,Mad2l1bp,Pycard,Rffl,Ifi35,Stambp,Optn,Dusp3,Opa1,Pik3cb,Sla2,Dgkz,Ppif,Prkaa1,Pttg…	150/-
19	19_Summary	WikiPathways	WP151	IL-5 signaling pathway	-13.3786	-10.724	11689,11690,12229,13430,14784,15163,15170,15461,16414,16452,16653,17096,18712,18783,19229,19247,19353,20111,20846,20848,20963,22248,22324,26416,30955,14360,14389,16186,16432,16453,17346,18707,27979,64685,74769,384783,16923,17444,18750,20779,21682,71520,11908,12048,14460,16331,19354,20344,20375,109905,13448,13857,12370,12988,14256,16154,16179,18036,19171,19192,19271,20491,20849,20909,20911,21926,2…	Alox5,Alox5ap,Btk,Dnm2,Grb2,Hcls1,Ptpn6,Hras,Itgb2,Jak2,Kras,Lyn,Pim1,Pla2g4a,Ptk2b,Ptpn11,Rac1,Rps6ka1,Stat1,Stat3,Syk,Unc119,Vav1,Mapk14,Pik3cg,Fyn,Gab2,Il2rg,Itm2b,Jak3,Mknk1,Pik3cd,Eif3b,Nmi,Pik3cb,Irs2,Sh2b3,Grap2,Prkca,Src,Tec,Grap,Atf1,Bcl2l1,Gata1,Inpp5d,Rac2,Selp,Spi1,Rap1a,Dok1,Epor,Casp8,Csk,Flt3l,Il10ra,Irak1,Nfkbib,Psmb10,Psme3,Ptprj,Sla,Stat4,Stx4a,Stxbp2,Tnf,Map2k3,Tnfsf14,Ube2l6,P…	117/-
20	20_Summary	Reactome Gene Sets	R-MMU-202733	Cell surface interactions at the vascular wall	-12.9286	-10.3046	11600,12505,12523,13449,14127,14360,14784,15170,15461,16331,16408,16414,16416,16423,16456,16653,17096,18613,19128,19247,20344,20779,21803,56744,58217,69524,74769,243816	Angpt1,Cd44,Cd84,Dok2,Fcer1g,Fyn,Grb2,Ptpn6,Hras,Inpp5d,Itgal,Itgb2,Itgb3,Cd47,F11r,Kras,Lyn,Pecam1,Pros1,Ptpn11,Selp,Src,Tgfb1,Pf4,Trem1,Esam,Pik3cb,Gp6	28/-

## Sheet: Dataset EV1-5.
Dataset EV1-5. Megakaryocyte cell cycle analysis
	cell_id	G1S	G2M	cell_type	phase
1	MKs1_sc11	2.79915	4.04362	Mk2	G2/M
2	MKs1_sc12	3.86267	3.46215	Mk2	S
3	MKs1_sc13	0.784773	1.29427	Mk2	Q
4	MKs1_sc14	1.66385	3.33402	Mk2	G2/M
5	MKs1_sc15	1.84883	3.6193	Mk2	G2/M
6	MKs1_sc16	2.72141	4.45955	Mk2	G2/M
7	MKs1_sc17	0.836698	1.15178	Mk2	Q
8	MKs1_sc18	1.63282	1.39753	Mk2	Q
9	MKs1_sc19	0.976487	1.67183	Mk2	Q
10	MKs1_sc2	0.928929	1.11823	Mk2	Q
11	MKs1_sc20	1.98303	3.35747	Mk2	G2/M
12	MKs1_sc21	1.21373	1.71719	Mk1	Q
13	MKs1_sc22	2.68217	3.67164	Mk1	G2/M
14	MKs1_sc24	1.09267	1.35924	Mk2	Q
15	MKs1_sc25	2.98262	2.98453	Mk2	G2/M
16	MKs1_sc26	1.00634	1.49671	Mk2	Q
17	MKs1_sc27	1.86479	1.93884	Mk1	Q
18	MKs1_sc28	2.48152	4.715	Mk1	G2/M
19	MKs1_sc29	3.40807	1.6514	Mk1	G1
20	MKs1_sc3	1.57417	1.05162	Mk1	Q
21	MKs1_sc30	3.64421	2.29032	Mk1	S
22	MKs1_sc31	3.46321	3.17962	Mk2	S
23	MKs1_sc32	3.22438	3.34787	Mk1	G2/M
24	MKs1_sc33	2.40487	0.917661	Mk1	G1
25	MKs1_sc34	1.30466	2.81982	Mk2	G2/M
26	MKs1_sc35	2.01968	3.92137	Mk2	G2/M
27	MKs1_sc36	0.778616	1.42573	Mk2	Q
28	MKs1_sc37	1.04729	1.03862	Mk2	Q
29	MKs1_sc38	2.61843	4.36591	Mk1	G2/M
30	MKs1_sc39	0.94907	1.75719	Mk2	Q
31	MKs1_sc4	0.458169	0.909365	Mk2	Q
32	MKs1_sc40	1.97284	1.13646	Mk1	Q
33	MKs1_sc41	2.59092	4.26573	Mk2	G2/M
34	MKs1_sc42	0.781673	1.03017	Mk2	Q
35	MKs1_sc43	1.05181	0.99227	Mk1	Q
36	MKs1_sc44	3.61853	2.69573	Mk2	S
37	MKs1_sc46	0.691266	1.14991	Mk2	Q
38	MKs1_sc47	3.72857	2.73943	Mk1	S
39	MKs1_sc48	1.52482	1.59658	Mk1	Q
40	MKs1_sc5	0.689568	0.762341	Mk2	Q
41	MKs1_sc6	3.49086	2.70286	Mk1	S
42	MKs1_sc7	1.65016	0.874036	Mk1	Q
43	MKs1_sc8	0.603978	0.794708	Mk2	Q
44	MKs1_sc9	2.01511	4.2622	Mk1	G2/M
45	MK4_sc1	2.31617	2.43087	Mk1	G2/M
46	MK4_sc10	2.47627	3.68945	Mk1	G2/M
47	MK4_sc14	0.643343	0.778622	Mk1	Q
48	MK4_sc15	2.55687	4.45751	Mk1	G2/M
49	MK4_sc16	3.38146	1.71176	Mk1	G1
50	MK4_sc19	2.20007	3.39108	Mk1	G2/M
51	MK4_sc2	0.480324	0.872076	Mk1	Q
52	MK4_sc21	1.1308	2.38034	Mk2	G2/M
53	MK4_sc22	1.39119	1.51995	Mk1	Q
54	MK4_sc23	3.6179	1.62579	Mk1	G1
55	MK4_sc24	0.846672	2.04775	Mk1	G2/M
56	MK4_sc25	2.54069	3.8945	Mk1	G2/M
57	MK4_sc26	3.21896	2.75363	Mk1	S
58	MK4_sc27	0.502356	0.76252	Mk2	Q
59	MK4_sc28	3.29027	2.50555	Mk1	S
60	MK4_sc31	1.04116	0.92938	Mk1	Q
61	MK4_sc32	3.00638	1.7454	Mk1	G1
62	MK4_sc33	2.28258	3.3012	Mk1	G2/M
63	MK4_sc35	3.06181	2.36704	Mk2	S
64	MK4_sc37	2.08129	3.76839	Mk2	G2/M
65	MK4_sc4	2.94415	1.24685	Mk1	G1
66	MK4_sc40	2.26552	3.78669	Mk1	G2/M
67	MK4_sc41	1.41444	3.94456	Mk1	G2/M
68	MK4_sc42	2.69287	3.50724	Mk1	G2/M
69	MK4_sc43	1.72441	4.04818	Mk2	G2/M
70	MK4_sc44	0.921696	0.937194	Mk2	Q
71	MK4_sc47	2.49894	0.70215	Mk1	G1
72	MK4_sc48	1.6648	0.974655	Mk1	Q
73	MK4_sc49	0.458265	0.765402	Mk2	Q
74	MK4_sc5	1.50458	3.79023	Mk1	G2/M
75	MK4_sc52	1.16451	0.955451	Mk1	Q
76	MK4_sc53	2.96228	3.10381	Mk1	G2/M
77	MK4_sc54	1.50969	3.10855	Mk2	G2/M
78	MK4_sc56	0.970301	2.0929	Mk1	G2/M
79	MK4_sc57	3.12947	2.70264	Mk1	S
80	MK4_sc58	2.76032	3.24347	Mk2	G2/M
81	MK4_sc59	1.85258	1.11552	Mk1	Q
82	MK4_sc6	1.56463	1.34309	Mk1	Q
83	MK4_sc60	0.68694	1.17545	Mk2	Q
84	MK4_sc61	0.638926	0.840844	Mk1	Q
85	MK4_sc63	2.75224	3.03379	Mk1	G2/M
86	MK4_sc64	1.45898	3.94732	Mk1	G2/M
87	MK4_sc65	2.19116	1.05301	Mk1	G1
88	MK4_sc66	1.88802	1.2628	Mk1	Q
89	MK4_sc67	1.95346	1.19101	Mk1	Q
90	MK4_sc68	1.23409	0.8179	Mk1	Q
91	MK4_sc69	1.3009	5.13164	Mk1	G2/M
92	MK4_sc7	0.599848	1.40364	Mk1	Q
93	MK4_sc70	0.555669	0.79087	Mk1	Q
94	MK4_sc73	1.15933	0.950993	Mk1	Q
95	MK4_sc74	1.77103	3.78325	Mk1	G2/M
96	MK4_sc77	1.81427	4.61293	Mk1	G2/M
97	MK4_sc78	1.47706	4.13123	Mk1	G2/M
98	MK4_sc79	0.881862	0.695795	Mk1	Q
99	MK4_sc8	2.31897	2.77352	Mk2	G2/M
100	MK4_sc80	2.71734	1.16444	Mk1	G1
101	MK4_sc81	2.43768	3.79969	Mk2	G2/M
102	MK4_sc82	2.09123	4.15941	Mk1	G2/M
103	MK4_sc83	2.16694	3.73031	Mk1	G2/M
104	MK4_sc84	0.635149	1.18839	Mk2	Q
105	MK4_sc85	1.60461	4.90345	Mk1	G2/M
106	MK4_sc86	2.45376	4.08442	Mk1	G2/M
107	MK4_sc87	1.44349	5.08295	Mk1	G2/M
108	MK4_sc88	2.97161	3.98181	Mk1	G2/M
109	MK4_sc89	2.14282	4.19517	Mk2	G2/M
110	MK4_sc90	0.717097	0.715622	Mk1	Q
111	MK4_sc91	3.33432	2.55005	Mk2	S
112	MK4_sc92	0.374525	1.03921	Mk2	Q
113	MK4_sc93	3.25314	2.48151	Mk2	S
114	MK4_sc95	1.85619	4.71957	Mk1	G2/M
115	MK4_sc96	0.677952	0.850413	Mk2	Q
116	MK2_sc49	3.51528	2.81049	Mk2	S
117	MK2_sc50	2.54543	1.75152	Mk1	G1
118	MK2_sc51	1.0676	1.1798	Mk1	Q
119	MK2_sc52	0.972359	1.33293	Mk1	Q
120	MK2_sc53	2.15382	4.38241	Mk1	G2/M
121	MK2_sc54	2.04162	4.49775	Mk2	G2/M
122	MK2_sc55	2.63942	4.9512	Mk1	G2/M
123	MK2_sc56	2.29014	4.62318	Mk1	G2/M
124	MK2_sc57	1.07134	1.98825	Mk2	Q
125	MK2_sc58	2.1817	2.10114	Mk1	S
126	MK2_sc59	1.82453	2.02894	Mk1	G2/M
127	MK2_sc60	2.12777	4.10345	Mk1	G2/M
128	MK2_sc61	1.57781	1.25971	Mk1	Q
129	MK2_sc62	1.08132	1.65819	Mk2	Q
130	MK2_sc63	2.28322	4.18073	Mk2	G2/M
131	MK2_sc64	1.19697	1.82948	Mk2	Q
132	MK2_sc65	1.02529	1.78216	Mk2	Q
133	MK2_sc66	2.29991	4.45667	Mk2	G2/M
134	MK2_sc67	2.99464	4.23165	Mk1	G2/M
135	MK2_sc68	1.31572	1.03495	Mk1	Q
136	MK2_sc70	2.73345	4.38125	Mk1	G2/M
137	MK2_sc71	1.06165	3.21053	Mk1	G2/M
138	MK2_sc72	1.44095	4.41273	Mk1	G2/M
139	MK2_sc73	2.96179	1.9382	Mk1	G1
140	MK2_sc74	3.68008	2.78968	Mk1	S
141	MK2_sc75	1.9948	3.70014	Mk1	G2/M
142	MK2_sc76	3.51802	2.56018	Mk1	S
143	MK2_sc77	1.18905	1.0511	Mk1	Q
144	MK2_sc78	1.80258	1.34373	Mk1	Q
145	MK2_sc79	2.55699	2.98902	Mk1	G2/M
146	MK2_sc80	2.13637	4.04452	Mk2	G2/M
147	MK2_sc81	1.37359	1.31685	Mk1	Q
148	MK2_sc82	1.34606	1.18134	Mk1	Q
149	MK2_sc83	2.17513	4.59994	Mk1	G2/M
150	MK2_sc84	3.71617	3.05342	Mk1	S
151	MK2_sc85	2.15808	4.67628	Mk1	G2/M
152	MK2_sc86	2.22759	3.92243	Mk2	G2/M
153	MK2_sc87	3.05215	3.45637	Mk1	G2/M
154	MK2_sc88	3.06201	3.37646	Mk1	G2/M
155	MK2_sc89	3.29237	3.06793	Mk2	S
156	MK2_sc90	1.44505	2.84831	Mk2	G2/M
157	MK2_sc91	1.99184	1.43829	Mk1	Q
158	MK2_sc92	2.87322	3.35696	Mk2	G2/M
159	MK2_sc94	1.24369	1.25146	Mk1	Q
160	MK2_sc95	1.39021	1.11109	Mk1	Q
161	MK2_sc96	3.92279	2.61299	Mk1	S
162	MK3_sc25	2.7154	4.04036	Mk2	G2/M
163	MK3_sc26	4.09558	2.85876	Mk1	S
164	MK3_sc27	2.03202	3.93353	Mk1	G2/M
165	MK3_sc28	2.41388	4.33102	Mk1	G2/M
166	MK3_sc29	1.64168	3.44045	Mk2	G2/M
167	MK3_sc30	1.24571	1.74857	Mk2	Q
168	MK3_sc31	3.01272	2.51172	Mk2	S
169	MK3_sc32	1.69654	1.80342	Mk1	Q
170	MK3_sc33	1.91901	4.32375	Mk2	G2/M
171	MK3_sc34	1.14605	2.25692	Mk2	G2/M
172	MK3_sc35	3.62464	3.81677	Mk2	G2/M
173	MK3_sc36	3.13172	3.90762	Mk2	G2/M
174	MK3_sc37	2.04459	1.60518	Mk1	G1
175	MK3_sc38	3.87036	2.59813	Mk2	S
176	MK3_sc39	1.3226	1.52369	Mk2	Q
177	MK3_sc40	3.85832	2.46431	Mk1	S
178	MK3_sc41	3.29581	3.05361	Mk2	S
179	MK3_sc42	2.49229	4.39407	Mk2	G2/M
180	MK3_sc43	3.17183	3.54302	Mk2	G2/M
181	MK3_sc44	2.18009	3.86937	Mk2	G2/M
182	MK3_sc45	3.73264	3.02062	Mk2	S
183	MK3_sc46	2.93882	3.56241	Mk2	G2/M
184	MK3_sc47	2.81229	2.59377	Mk2	S
185	MK3_sc48	3.33552	3.47211	Mk2	G2/M
186	MK3_sc49	3.28099	3.38228	Mk2	G2/M
187	MK3_sc50	2.90325	4.34248	Mk2	G2/M
188	MK3_sc51	2.4192	4.05055	Mk2	G2/M
189	MK3_sc52	2.91727	4.2142	Mk2	G2/M
190	MK3_sc53	1.70634	2.41106	Mk2	G2/M
191	MK3_sc54	1.1967	1.83528	Mk2	Q
192	MK3_sc55	2.52623	1.69455	Mk1	G1
193	MK3_sc56	1.08565	1.76971	Mk2	Q
194	MK3_sc57	3.24923	4.16292	Mk2	G2/M
195	MK3_sc58	1.3784	2.80542	Mk2	G2/M
196	MK3_sc59	2.22136	4.37968	Mk2	G2/M
197	MK3_sc60	2.12385	1.9065	Mk1	G1
198	MK3_sc61	3.14078	3.93657	Mk2	G2/M
199	MK3_sc62	1.58604	1.65729	Mk1	Q
200	MK3_sc63	2.86876	3.87728	Mk2	G2/M
201	MK3_sc64	1.49831	2.00168	Mk2	G2/M
202	MK3_sc65	3.54904	2.72445	Mk2	S
203	MK3_sc66	2.28769	3.47625	Mk2	G2/M
204	MK3_sc67	2.7998	3.77273	Mk2	G2/M
205	MK3_sc68	2.5295	4.12996	Mk2	G2/M
206	MK3_sc69	3.25771	4.09087	Mk2	G2/M
207	MK3_sc70	1.50222	3.08557	Mk2	G2/M
208	MK3_sc71	3.1422	3.08883	Mk2	S
209	MK3_sc72	1.37853	2.1549	Mk2	G2/M

## Sheet: Dataset EV1-6.
Dataset EV1-6. Megakaryocyte pseudotime analysis
	cell_id	cluster	cell_type	Pseudotime	Gp9	Itga2b	cds.Pf4
1	MKs1_sc11	Mk2	CD226+Mks	70.4848	4.99871	6.21671	10.6232
2	MKs1_sc12	Mk2	CD226+Mks	75.0211	6.93536	7.11837	9.91299
3	MKs1_sc13	Mk2	CD226+Mks	75.5311	7.71549	8.35589	10.6809
4	MKs1_sc14	Mk2	CD226+Mks	75.2054	6.03568	6.19274	9.05073
5	MKs1_sc15	Mk2	CD226-Mks	73.9818	5.10844	6.81583	9.57924
6	MKs1_sc16	Mk2	CD226+Mks	73.9787	4.74037	6.80372	8.46493
7	MKs1_sc17	Mk2	CD226+Mks	75.1992	6.39301	7.10896	9.74187
8	MKs1_sc18	Mk2	CD226+Mks	74.9604	6.1461	7.02633	9.72362
9	MKs1_sc19	Mk2	CD226+Mks	74.7099	6.69944	6.50017	10.3359
10	MKs1_sc2	Mk2	CD226+Mks	75.1068	6.06297	7.12201	10.6605
11	MKs1_sc20	Mk2	CD226+Mks	74.0523	4.86117	6.43956	10.7858
12	MKs1_sc21	Mk1	CD226-Mks	51.8752	1.87133	1.87133	6.28729
13	MKs1_sc22	Mk1	CD226+Mks	49.283	0.687498	1.64925	5.5806
14	MKs1_sc24	Mk2	CD226+Mks	74.9033	5.6482	6.28166	10.615
15	MKs1_sc25	Mk2	CD226+Mks	70.4597	5.64595	5.75606	10.1961
16	MKs1_sc26	Mk2	CD226+Mks	75.6727	5.69983	6.94351	9.01539
17	MKs1_sc27	Mk1	CD226-Mks	42.5201	1.34905	2.49629	6.73798
18	MKs1_sc28	Mk1	CD226-Mks	46.3116	2.39288	2.88325	7.08749
19	MKs1_sc29	Mk1	CD226+Mks	51.1008	0.749704	2.34729	5.946
20	MKs1_sc3	Mk1	CD226+Mks	42.4725	1.55544	2.1125	6.73539
21	MKs1_sc30	Mk1	CD226+Mks	46.6999	1.39475	1.81484	6.3528
22	MKs1_sc31	Mk2	CD226-Mks	66.7382	3.73387	6.48816	10.3217
23	MKs1_sc32	Mk1	CD226+Mks	42.323	2.72608	3.18789	6.87896
24	MKs1_sc33	Mk1	CD226+Mks	51.0639	1.25614	2.01964	5.98835
25	MKs1_sc34	Mk2	CD226-Mks	66.8047	6.55229	6.55229	12.1596
26	MKs1_sc35	Mk2	CD226+Mks	74.9545	4.23903	6.7936	10.3986
27	MKs1_sc36	Mk2	CD226+Mks	75.0762	4.86218	7.45046	10.661
28	MKs1_sc37	Mk2	CD226+Mks	76.0613	6.74842	7.73755	9.78786
29	MKs1_sc38	Mk1	CD226-Mks	42.4725	0.385668	2.70407	8.36427
30	MKs1_sc39	Mk2	CD226-Mks	74.4915	5.55031	6.97279	10.5217
31	MKs1_sc4	Mk2	CD226+Mks	75.6092	8.06939	8.14242	10.0077
32	MKs1_sc40	Mk1	CD226+Mks	47.0786	3.69619	5.97013	7.89594
33	MKs1_sc41	Mk2	CD226+Mks	75.2826	5.9399	6.78945	8.74915
34	MKs1_sc42	Mk2	CD226+Mks	75.4876	6.5671	7.63843	10.038
35	MKs1_sc43	Mk1	CD226+Mks	47.2923	2.05398	3.23368	7.73652
36	MKs1_sc44	Mk2	CD226+Mks	75.3824	6.36624	6.45617	9.78453
37	MKs1_sc46	Mk2	CD226+Mks	74.6643	6.78632	7.50652	11.944
38	MKs1_sc47	Mk1	CD226-Mks	42.4526	1.14511	2.05319	6.32626
39	MKs1_sc48	Mk1	CD226+Mks	46.4273	2.09533	5.9374	8.89119
40	MKs1_sc5	Mk2	CD226+Mks	75.0981	6.04758	7.31888	11.4168
41	MKs1_sc6	Mk1	CD226+Mks	51.4594	0	0	6.12022
42	MKs1_sc7	Mk1	CD226-Mks	42.4726	1.33859	5.88517	9.05206
43	MKs1_sc8	Mk2	CD226+Mks	74.793	7.86353	7.69304	11.8326
44	MKs1_sc9	Mk1	CD226-Mks	46.8779	1.31467	3.07678	7.52322
45	MK4_sc1	Mk1	CD226-Mks	50.8547	2.61934	1.83687	4.87262
46	MK4_sc10	Mk1	CD226+Mks	52.2692	5.00839	5.75809	10.1914
47	MK4_sc14	Mk1	CD226-Mks	51.5565	0.787132	1.82364	5.31549
48	MK4_sc15	Mk1	CD226+Mks	50.6684	0.566363	1.66154	5.42857
49	MK4_sc16	Mk1	CD226+Mks	45.1706	0.291017	0.53307	3.72038
50	MK4_sc19	Mk1	CD226+Mks	51.0005	0.73874	0.919625	5.66414
51	MK4_sc2	Mk1	CD226+Mks	47.0962	7.21358	5.39793	11.2935
52	MK4_sc21	Mk2	CD226+Mks	68.4457	4.87347	6.95885	9.52877
53	MK4_sc22	Mk1	CD226-Mks	51.0256	0	0.936009	3.71988
54	MK4_sc23	Mk1	CD226-Mks	51.1584	0	1.33422	4.74759
55	MK4_sc24	Mk1	CD226+Mks	51.1171	3.99457	1.49669	7.48237
56	MK4_sc25	Mk1	CD226+Mks	50.5958	0.145305	1.24947	4.53272
57	MK4_sc26	Mk1	CD226-Mks	51.4293	0.994459	1.57757	5.5001
58	MK4_sc27	Mk2	CD226+Mks	67.5686	6.94794	7.7189	10.3362
59	MK4_sc28	Mk1	CD226-Mks	51.2682	0.684278	1.00827	5.11194
60	MK4_sc31	Mk1	CD226-Mks	51.06	0.435756	1.04114	3.91693
61	MK4_sc32	Mk1	CD226+Mks	50.6705	0.666265	1.1203	4.76127
62	MK4_sc33	Mk1	CD226-Mks	51.1736	0.485321	0.677933	4.59658
63	MK4_sc35	Mk2	CD226+Mks	62.8285	4.66528	6.5184	10.7111
64	MK4_sc37	Mk2	CD226+Mks	68.3871	5.6992	6.93016	9.74287
65	MK4_sc4	Mk1	CD226-Mks	51.3475	1.41188	2.67755	6.7058
66	MK4_sc40	Mk1	CD226-Mks	50.9948	3.66971	4.75581	7.94338
67	MK4_sc41	Mk1	CD226-Mks	50.9817	1.03169	1.25856	4.38156
68	MK4_sc42	Mk1	CD226-Mks	51.0492	0	1.23261	5.20056
69	MK4_sc43	Mk2	CD226+Mks	74.8149	5.63402	7.19948	10.4509
70	MK4_sc44	Mk2	CD226+Mks	69.8344	6.3736	7.4494	9.59726
71	MK4_sc47	Mk1	CD226-Mks	51.7285	0.563185	0.563185	4.49113
72	MK4_sc48	Mk1	CD226+Mks	51.431	0.270421	0.867612	5.60967
73	MK4_sc49	Mk2	CD226+Mks	68.3095	6.14767	7.6572	10.3601
74	MK4_sc5	Mk1	CD226+Mks	50.9581	1.2949	1.82529	7.06221
75	MK4_sc52	Mk1	CD226+Mks	37.1339	0.304531	0	3.44238
76	MK4_sc53	Mk1	CD226-Mks	37.9777	0.275463	0	3.93603
77	MK4_sc54	Mk2	CD226-Mks	59.225	4.88626	6.27633	10.125
78	MK4_sc56	Mk1	CD226+Mks	50.3027	0	1.82975	5.95693
79	MK4_sc57	Mk1	CD226+Mks	50.7998	0.753182	1.37824	6.15742
80	MK4_sc58	Mk2	CD226+Mks	60.4718	5.01322	6.63626	9.529
81	MK4_sc59	Mk1	CD226-Mks	50.8817	1.38469	1.65453	4.93253
82	MK4_sc6	Mk1	CD226-Mks	51.3649	0.993264	2.57372	5.9716
83	MK4_sc60	Mk2	CD226+Mks	70.381	6.12933	6.84714	9.99699
84	MK4_sc61	Mk1	CD226-Mks	51.5229	0.30308	0.30308	4.11805
85	MK4_sc63	Mk1	CD226-Mks	50.4302	0.801838	1.84865	6.00827
86	MK4_sc64	Mk1	CD226-Mks	51.2594	0	0	6.21511
87	MK4_sc65	Mk1	CD226+Mks	51.6469	0	1.74463	5.58562
88	MK4_sc66	Mk1	CD226+Mks	50.7787	0.607356	1.92289	5.67955
89	MK4_sc67	Mk1	CD226+Mks	51.1248	0.642672	1.4242	5.0922
90	MK4_sc68	Mk1	CD226-Mks	51.4223	0.811857	1.32823	5.20987
91	MK4_sc69	Mk1	CD226-Mks	51.4276	0.251352	0.816632	4.42994
92	MK4_sc7	Mk1	CD226-Mks	51.8672	0.650993	2.14453	5.69355
93	MK4_sc70	Mk1	CD226+Mks	51.832	0.444872	1.66319	6.935
94	MK4_sc73	Mk1	CD226-Mks	51.8375	0.770504	1.64043	5.50683
95	MK4_sc74	Mk1	CD226+Mks	50.7126	0.561361	0.776938	6.24182
96	MK4_sc77	Mk1	CD226+Mks	50.7479	0.172516	0.70939	4.84252
97	MK4_sc78	Mk1	CD226-Mks	51.9707	0.864891	0.864891	4.53434
98	MK4_sc79	Mk1	CD226-Mks	51.6001	0	0.637643	4.07381
99	MK4_sc8	Mk2	CD226-Mks	54.2379	3.31188	5.64727	9.90704
100	MK4_sc80	Mk1	CD226+Mks	51.0421	2.79199	1.52668	5.04355
101	MK4_sc81	Mk2	CD226+Mks	68.3395	5.70173	6.45951	9.75676
102	MK4_sc82	Mk1	CD226-Mks	50.7542	0.243502	0.940591	4.10265
103	MK4_sc83	Mk1	CD226+Mks	51.1844	0.26039	2.75195	6.18591
104	MK4_sc84	Mk2	CD226+Mks	67.5362	4.82901	6.88769	10.2803
105	MK4_sc85	Mk1	CD226-Mks	51.2934	0.355598	0.640649	3.95743
106	MK4_sc86	Mk1	CD226-Mks	50.8815	0.147281	0.403202	4.55893
107	MK4_sc87	Mk1	CD226+Mks	51.8597	0	0.364292	4.45741
108	MK4_sc88	Mk1	CD226+Mks	50.9595	0.42501	1.90329	4.51887
109	MK4_sc89	Mk2	CD226+Mks	68.3812	6.17503	6.31862	9.44114
110	MK4_sc90	Mk1	CD226-Mks	50.7384	0.929444	1.06036	4.528
111	MK4_sc91	Mk2	CD226+Mks	69.6654	6.28449	7.45517	9.32588
112	MK4_sc92	Mk2	CD226+Mks	74.7354	6.89598	7.35102	9.71103
113	MK4_sc93	Mk2	CD226+Mks	71.0674	6.4595	7.23745	9.22552
114	MK4_sc95	Mk1	CD226+Mks	50.7272	0.712942	1.62163	5.78156
115	MK4_sc96	Mk2	CD226+Mks	75.3404	7.0326	7.69908	8.72922
116	MK2_sc49	Mk2	CD226+Mks	59.6938	5.99824	6.7749	10.7826
117	MK2_sc50	Mk1	CD226-Mks	51.213	1.36467	3.06192	6.8381
118	MK2_sc51	Mk1	CD226+Mks	51.4599	1.42785	3.24066	6.80744
119	MK2_sc52	Mk1	CD226-Mks	51.3761	1.53854	2.01721	6.7557
120	MK2_sc53	Mk1	CD226+Mks	46.7738	2.80818	4.06699	7.37164
121	MK2_sc54	Mk2	CD226+Mks	74.8823	5.95162	7.11954	9.44019
122	MK2_sc55	Mk1	CD226+Mks	47.13	1.00197	1.65476	5.85294
123	MK2_sc56	Mk1	CD226-Mks	42.3306	2.62904	3.36947	7.91669
124	MK2_sc57	Mk2	CD226+Mks	74.451	6.43485	6.83181	10.5599
125	MK2_sc58	Mk1	CD226+Mks	46.7194	3.07237	5.26631	8.08862
126	MK2_sc59	Mk1	CD226+Mks	52.2604	5.86582	7.85832	11.135
127	MK2_sc60	Mk1	CD226+Mks	46.3325	1.5148	2.45658	6.90365
128	MK2_sc61	Mk1	CD226+Mks	42.4313	0.620533	1.88253	6.52928
129	MK2_sc62	Mk2	CD226+Mks	74.82	6.76976	7.09481	9.76454
130	MK2_sc63	Mk2	CD226+Mks	74.8429	4.11978	6.61009	9.96009
131	MK2_sc64	Mk2	CD226+Mks	74.9031	6.11774	5.99	10.0254
132	MK2_sc65	Mk2	CD226+Mks	74.7137	6.15574	7.14745	10.1536
133	MK2_sc66	Mk2	CD226+Mks	74.8651	5.33452	6.72936	9.47299
134	MK2_sc67	Mk1	CD226+Mks	46.3339	0.649746	3.13338	6.93279
135	MK2_sc68	Mk1	CD226+Mks	42.4726	1.66104	2.29054	6.82587
136	MK2_sc70	Mk1	CD226+Mks	55.0303	4.32167	6.38805	9.66255
137	MK2_sc71	Mk1	CD226+Mks	46.3939	4.16031	4.39163	9.58194
138	MK2_sc72	Mk1	CD226+Mks	46.7793	1.16529	2.24134	6.21762
139	MK2_sc73	Mk1	CD226-Mks	50.6821	1.41086	2.11033	6.41965
140	MK2_sc74	Mk1	CD226+Mks	49.4032	1.57368	2.18839	6.55309
141	MK2_sc75	Mk1	CD226+Mks	42.4279	1.41199	1.84151	6.07162
142	MK2_sc76	Mk1	CD226+Mks	48.1485	1.05472	2.40852	6.0907
143	MK2_sc77	Mk1	CD226+Mks	51.2302	1.25207	1.7238	6.02292
144	MK2_sc78	Mk1	CD226-Mks	50.466	1.21304	1.86255	6.21263
145	MK2_sc79	Mk1	CD226+Mks	47.0035	1.07152	1.80455	6.08186
146	MK2_sc80	Mk2	CD226+Mks	75.072	5.50392	6.84409	8.87868
147	MK2_sc81	Mk1	CD226+Mks	47.2629	0.748016	2.13665	6.7384
148	MK2_sc82	Mk1	CD226-Mks	51.2752	1.59828	1.59828	6.40628
149	MK2_sc83	Mk1	CD226+Mks	42.1508	0.29738	1.17569	5.71123
150	MK2_sc84	Mk1	CD226+Mks	42.4338	1.21571	1.4828	6.00873
151	MK2_sc85	Mk1	CD226+Mks	46.3563	1.65358	3.1488	6.7966
152	MK2_sc86	Mk2	CD226+Mks	74.0035	5.92724	6.34549	8.91098
153	MK2_sc87	Mk1	CD226+Mks	46.6211	0.721104	1.19968	6.1765
154	MK2_sc88	Mk1	CD226-Mks	49.5133	1.18356	2.26726	6.86658
155	MK2_sc89	Mk2	CD226+Mks	74.6991	6.28737	7.33874	9.3102
156	MK2_sc90	Mk2	CD226+Mks	75.2332	6.34527	7.25276	8.86878
157	MK2_sc91	Mk1	CD226+Mks	47.7716	1.48462	2.76446	7.09045
158	MK2_sc92	Mk2	CD226+Mks	75.0096	7.2876	7.07203	9.06532
159	MK2_sc94	Mk1	CD226+Mks	42.4173	1.26602	2.32602	6.53176
160	MK2_sc95	Mk1	CD226-Mks	51.5958	1.37327	1.75952	6.04905
161	MK2_sc96	Mk1	CD226+Mks	50.8879	4.25892	4.89457	8.49741
162	MK3_sc25	Mk2	CD226+Mks	75.1204	3.83557	6.68122	9.19535
163	MK3_sc26	Mk1	CD226+Mks	46.0484	1.28752	3.37393	7.17381
164	MK3_sc27	Mk1	CD226-Mks	46.6006	1.66368	3.40133	7.03165
165	MK3_sc28	Mk1	CD226+Mks	46.0193	1.5786	4.02078	7.50619
166	MK3_sc29	Mk2	CD226+Mks	74.7932	4.46235	6.04717	10.1741
167	MK3_sc30	Mk2	CD226+Mks	75.2937	4.52559	7.24297	9.54809
168	MK3_sc31	Mk2	CD226-Mks	69.1422	4.5912	6.48043	10.8662
169	MK3_sc32	Mk1	CD226-Mks	46.3654	2.33104	4.30848	8.00945
170	MK3_sc33	Mk2	CD226+Mks	75.0459	5.11353	6.97788	9.32183
171	MK3_sc34	Mk2	CD226+Mks	62.0516	5.58493	6.56982	11.3327
172	MK3_sc35	Mk2	CD226-Mks	74.649	3.427	6.1535	9.80002
173	MK3_sc36	Mk2	CD226+Mks	74.058	4.53435	6.42308	8.80709
174	MK3_sc37	Mk1	CD226+Mks	46.1594	1.12856	3.48582	7.30234
175	MK3_sc38	Mk2	CD226+Mks	74.6494	4.12954	6.07669	9.54126
176	MK3_sc39	Mk2	CD226+Mks	74.8144	4.84129	7.42851	10.9531
177	MK3_sc40	Mk1	CD226-Mks	51.1164	1.54541	3.90259	7.60071
178	MK3_sc41	Mk2	CD226+Mks	69.5787	3.59008	6.15693	9.53571
179	MK3_sc42	Mk2	CD226+Mks	74.9372	4.26014	6.77193	9.56858
180	MK3_sc43	Mk2	CD226+Mks	74.7812	4.63032	7.19279	11.1393
181	MK3_sc44	Mk2	CD226+Mks	74.8874	1.1754	6.84686	9.76875
182	MK3_sc45	Mk2	CD226+Mks	74.6419	4.33715	6.53893	9.56612
183	MK3_sc46	Mk2	CD226-Mks	70.4699	2.37195	5.53431	9.13706
184	MK3_sc47	Mk2	CD226+Mks	74.9432	5.36018	6.877	9.25528
185	MK3_sc48	Mk2	CD226+Mks	74.624	4.87931	6.47552	9.635
186	MK3_sc49	Mk2	CD226+Mks	75.2722	3.61663	6.94626	9.31525
187	MK3_sc50	Mk2	CD226+Mks	74.849	4.16819	6.6716	8.30218
188	MK3_sc51	Mk2	CD226+Mks	75.288	5.40592	7.20598	9.93109
189	MK3_sc52	Mk2	CD226+Mks	74.7732	3.65286	5.81936	8.13183
190	MK3_sc53	Mk2	CD226+Mks	58.6536	5.28304	6.7187	10.6301
191	MK3_sc54	Mk2	CD226-Mks	75.3126	4.63556	6.90044	9.5771
192	MK3_sc55	Mk1	CD226-Mks	42.5958	1.99864	3.4902	7.29282
193	MK3_sc56	Mk2	CD226-Mks	74.8979	5.7179	7.22522	11.2121
194	MK3_sc57	Mk2	CD226+Mks	74.7463	5.34428	5.69086	9.8066
195	MK3_sc58	Mk2	CD226+Mks	74.7991	4.3183	6.1349	9.61024
196	MK3_sc59	Mk2	CD226+Mks	74.6824	2.94427	7.43988	10.4667
197	MK3_sc60	Mk1	CD226-Mks	51.0843	1.96621	4.44866	8.2992
198	MK3_sc61	Mk2	CD226-Mks	74.0077	3.5522	6.26382	9.10063
199	MK3_sc62	Mk1	CD226+Mks	45.8192	1.5227	3.0212	6.82205
200	MK3_sc63	Mk2	CD226+Mks	75.2122	5.72038	6.87998	9.8546
201	MK3_sc64	Mk2	CD226+Mks	75.5237	6.15272	7.40572	9.95242
202	MK3_sc65	Mk2	CD226+Mks	74.7218	3.60837	6.86792	9.87733
203	MK3_sc66	Mk2	CD226+Mks	75.6548	5.55102	6.33102	8.63956
204	MK3_sc67	Mk2	CD226+Mks	75.0316	5.58338	6.68944	10.0294
205	MK3_sc68	Mk2	CD226+Mks	75.1772	5.64768	7.03178	9.05815
206	MK3_sc69	Mk2	CD226+Mks	70.3984	2.57677	6.56896	9.32898
207	MK3_sc70	Mk2	CD226+Mks	74.8805	4.73808	6.10339	10.0319
208	MK3_sc71	Mk2	CD226+Mks	75.0087	5.29584	7.20571	9.80685
209	MK3_sc72	Mk2	CD226+Mks	74.7079	4.28825	6.83534	10.2973
210	WT2_HPC_sc1	HPC	HPC	5.098	0	4.2422	6.42866
211	WT2_HPC_sc10	HPC	HPC	2.26806	0	4.79939	5.40557
212	WT2_HPC_sc12	HPC	HPC	0.816454	3.08546	3.79813	5.39424
213	WT2_HPC_sc13	HPC	HPC	12.4758	0	2.44345	6.23573
214	WT2_HPC_sc14	HPC	HPC	12.5043	0	3.56903	5.83527
215	WT2_HPC_sc15	HPC	HPC	13.2507	1.35427	4.79975	3.66393
216	WT2_HPC_sc16	HPC	HPC	0.580418	0.217868	2.51788	6.86513
217	WT2_HPC_sc17	HPC	HPC	0.834749	3.79242	4.4014	6.2191
218	WT2_HPC_sc18	HPC	HPC	1.08863	0	4.37383	6.14125
219	WT2_HPC_sc19	HPC	HPC	20.4452	0	3.56158	6.99318
220	WT2_HPC_sc2	HPC	HPC	2.30617	0	1.86741	5.64392
221	WT2_HPC_sc20	HPC	HPC	0.182791	2.37382	3.52875	4.8214
222	WT2_HPC_sc21	HPC	HPC	0.173545	1.05895	2.79883	5.77159
223	WT2_HPC_sc22	HPC	HPC	2.32442	0	1.5658	6.24367
224	WT2_HPC_sc23	HPC	HPC	0.261645	1.62675	1.41713	4.63256
225	WT2_HPC_sc24	HPC	HPC	0.804039	3.89316	5.41189	6.24539
226	WT2_HPC_sc25	HPC	HPC	0.494576	2.9926	3.17658	3.61931
227	WT2_HPC_sc26	HPC	HPC	16.1615	1.47838	2.09592	7.54521
228	WT2_HPC_sc27	HPC	HPC	0.375923	1.7454	1.19118	6.85361
229	WT2_HPC_sc29	HPC	HPC	1.54797	2.38937	2.79389	4.85695
230	WT2_HPC_sc3	HPC	HPC	0.588201	1.98321	2.44111	4.04501
231	WT2_HPC_sc30	HPC	HPC	8.34063	3.26164	3.43536	5.91204
232	WT2_HPC_sc31	HPC	HPC	0.5727	0.893342	3.49693	4.90054
233	WT2_HPC_sc32	HPC	HPC	0.466394	0	2.7897	5.50339
234	WT2_HPC_sc33	HPC	HPC	0.114598	1.78254	2.89406	4.40518
235	WT2_HPC_sc34	HPC	HPC	0.64962	1.21102	4.05448	6.45059
236	WT2_HPC_sc35	HPC	HPC	0.247893	0.558866	2.63325	5.96589
237	WT2_HPC_sc36	HPC	HPC	0.779023	2.52255	3.61358	5.79969
238	WT2_HPC_sc37	HPC	HPC	0.677857	2.80487	3.60399	5.67471
239	WT2_HPC_sc38	HPC	HPC	0.492218	2.94512	2.75771	6.15443
240	WT2_HPC_sc39	HPC	HPC	0.350252	1.84247	3.29178	4.47295
241	WT2_HPC_sc4	HPC	HPC	0.322297	2.58201	3.15336	5.23177
242	WT2_HPC_sc40	HPC	HPC	0.391615	2.54485	3.52984	5.48583
243	WT2_HPC_sc41	HPC	HPC	1.54652	0	1.49716	6.66189
244	WT2_HPC_sc42	HPC	HPC	2.87963	0	2.50973	6.40358
245	WT2_HPC_sc43	HPC	HPC	0.341581	3.58599	2.08332	5.61234
246	WT2_HPC_sc44	HPC	HPC	0.384292	1.14093	4.29242	5.90411
247	WT2_HPC_sc45	HPC	HPC	8.3399	0.631453	3.79747	6.85508
248	WT2_HPC_sc46	HPC	HPC	0.59619	1.02466	2.84938	5.49075
249	WT2_HPC_sc47	HPC	HPC	0.28586	0	2.71366	6.43465
250	WT2_HPC_sc48	HPC	HPC	0.27114	0	2.13996	6.28137
251	WT2_HPC_sc49	HPC	HPC	0.52385	2.38119	1.03732	7.1029
252	WT2_HPC_sc5	HPC	HPC	2.14184	0	4.24438	6.2318
253	WT2_HPC_sc50	HPC	HPC	0.313032	1.42465	2.52925	6.45072
254	WT2_HPC_sc51	HPC	HPC	1.10965	0	5.08434	6.38296
255	WT2_HPC_sc52	HPC	HPC	0.489285	3.20174	3.81978	6.94715
256	WT2_HPC_sc53	HPC	HPC	0.0796208	3.18753	2.30928	6.16231
257	WT2_HPC_sc54	HPC	HPC	0.649789	2.45909	3.99025	5.50848
258	WT2_HPC_sc55	HPC	HPC	0.689481	3.21492	2.89243	4.98204
259	WT2_HPC_sc56	HPC	HPC	0.600862	0.208856	4.41995	2.19621
260	WT2_HPC_sc57	HPC	HPC	0.121344	2.1963	1.13379	4.96149
261	WT2_HPC_sc58	HPC	HPC	0.262129	2.09151	2.81446	6.30007
262	WT2_HPC_sc59	HPC	HPC	0.670929	0	3.32055	6.69483
263	WT2_HPC_sc6	HPC	HPC	0.566705	0	2.6458	4.99518
264	WT2_HPC_sc60	HPC	HPC	0.648262	2.49508	1.97417	5.34999
265	WT2_HPC_sc61	HPC	HPC	0.51468	2.11615	3.73499	5.89474
266	WT2_HPC_sc62	HPC	HPC	0.387666	0	2.50518	5.56479
267	WT2_HPC_sc63	HPC	HPC	12.711	1.82068	3.62043	6.37865
268	WT2_HPC_sc64	HPC	HPC	2.24389	0	3.62782	5.7127
269	WT2_HPC_sc65	HPC	HPC	0.466073	0	1.9852	3.10589
270	WT2_HPC_sc66	HPC	HPC	12.5168	0.189059	3.52375	5.64001
271	WT2_HPC_sc67	HPC	HPC	0.636686	0	3.07873	4.52403
272	WT2_HPC_sc68	HPC	HPC	6.82341	0	0	5.6672
273	WT2_HPC_sc69	HPC	HPC	13.2614	4.06607	1.18714	5.98066
274	WT2_HPC_sc7	HPC	HPC	0.67623	0	4.10511	5.88167
275	WT2_HPC_sc70	HPC	HPC	12.5114	3.67284	4.0938	5.43212
276	WT2_HPC_sc71	HPC	HPC	0.546958	0	3.50035	3.41386
277	WT2_HPC_sc72	HPC	HPC	0.764217	3.31893	3.30103	6.18654
278	WT2_HPC_sc73	HPC	HPC	11.1056	0	2.66351	5.1407
279	WT2_HPC_sc74	HPC	HPC	0.449343	2.63847	0	5.40639
280	WT2_HPC_sc75	HPC	HPC	0.441366	1.07676	1.767	6.43938
281	WT2_HPC_sc76	HPC	HPC	0.355527	3.5079	4.35241	5.27614
282	WT2_HPC_sc77	HPC	HPC	12.6286	1.9851	3.02921	7.66411
283	WT2_HPC_sc78	HPC	HPC	7.60246	0	1.14271	8.03795
284	WT2_HPC_sc79	HPC	HPC	0.500315	2.76055	3.64997	2.76055
285	WT2_HPC_sc8	HPC	HPC	0.660905	0	3.23578	3.97596
286	WT2_HPC_sc80	HPC	HPC	0.487179	0	3.62935	6.62529
287	WT2_HPC_sc81	HPC	HPC	0.385482	0	3.14199	5.63529
288	WT2_HPC_sc82	HPC	HPC	0.784312	2.08332	4.00987	5.77686
289	WT2_HPC_sc83	HPC	HPC	0.38419	3.01338	1.5681	6.66325
290	WT2_HPC_sc84	HPC	HPC	0.124295	0	3.35583	6.42605
291	WT2_HPC_sc85	HPC	HPC	0.720454	0	2.39317	5.06307
292	WT2_HPC_sc86	HPC	HPC	0.429387	0	2.61429	5.8775
293	WT2_HPC_sc87	HPC	HPC	0.553283	0.201994	2.46169	4.04261
294	WT2_HPC_sc88	HPC	HPC	0.598661	1.78349	2.92148	6.64413
295	WT2_HPC_sc89	HPC	HPC	0.536916	2.90277	2.05198	6.9872
296	WT2_HPC_sc9	HPC	HPC	17.1252	3.48371	4.85864	6.09775
297	WT2_HPC_sc90	HPC	HPC	0.339682	2.58078	3.22708	6.01584
298	WT2_HPC_sc91	HPC	HPC	0	1.74209	2.44454	5.11673
299	WT2_HPC_sc92	HPC	HPC	0.519709	3.2383	3.99843	7.21854
300	WT2_HPC_sc93	HPC	HPC	31.7616	0	3.95323	10.2245
301	WT2_HPC_sc94	HPC	HPC	0.581706	0	2.48016	5.99865
302	WT2_HPC_sc95	HPC	HPC	0.854096	3.30553	4.95636	7.04415
303	WT2_HPC_sc96	HPC	HPC	0.62294	2.96145	3.43085	5.42399
304	WT1_HPC_sc1	HPC	HPC	12.4634	0	3.12949	2.0358
305	WT1_HPC_sc10	HPC	HPC	17.0062	0	0	6.0042
306	WT1_HPC_sc11	HPC	HPC	1.07134	0.178614	5.20868	6.5952
307	WT1_HPC_sc12	HPC	HPC	12.526	0	3.48131	6.36361
308	WT1_HPC_sc13	HPC	HPC	0.491803	1.55581	3.69636	3.10405
309	WT1_HPC_sc14	HPC	HPC	11.7862	0	1.90628	6.80038
310	WT1_HPC_sc15	HPC	HPC	1.36879	0.181208	3.69054	5.72228
311	WT1_HPC_sc16	HPC	HPC	12.5598	0.149305	3.24865	5.85861
312	WT1_HPC_sc17	HPC	HPC	1.08963	3.57791	4.3423	6.1447
313	WT1_HPC_sc18	HPC	HPC	0.631596	2.04515	1.62517	4.42962
314	WT1_HPC_sc19	HPC	HPC	8.3667	0	4.84324	7.21331
315	WT1_HPC_sc2	HPC	HPC	15.6717	3.3514	3.56163	6.77973
316	WT1_HPC_sc20	HPC	HPC	1.0289	0	4.12928	4.86528
317	WT1_HPC_sc21	HPC	HPC	0.280105	0	2.50098	4.70034
318	WT1_HPC_sc22	HPC	HPC	12.7191	0	4.289	7.05683
319	WT1_HPC_sc23	HPC	HPC	0.807959	0.164395	3.5536	6.03236
320	WT1_HPC_sc24	HPC	HPC	0.805235	2.51916	3.90609	6.30347
321	WT1_HPC_sc25	HPC	HPC	0.516515	0	3.46145	5.66988
322	WT1_HPC_sc26	HPC	HPC	2.2652	0.199513	3.98469	5.3114
323	WT1_HPC_sc27	HPC	HPC	0.629625	0	2.58763	5.82679
324	WT1_HPC_sc28	HPC	HPC	2.31395	0	3.94489	6.1408
325	WT1_HPC_sc29	HPC	HPC	2.86403	2.4053	4.05789	6.55944
326	WT1_HPC_sc3	HPC	HPC	0.828554	0	0.94031	2.2944
327	WT1_HPC_sc30	HPC	HPC	1.60382	1.87524	4.93534	8.1784
328	WT1_HPC_sc31	HPC	HPC	0.844782	2.30356	4.62178	5.12185
329	WT1_HPC_sc32	HPC	HPC	0.6453	0.414204	3.4564	1.9975
330	WT1_HPC_sc33	HPC	HPC	0.908618	5.46877	4.95113	4.22407
331	WT1_HPC_sc34	HPC	HPC	2.22284	0.285098	2.99851	6.17886
332	WT1_HPC_sc35	HPC	HPC	11.835	0.38427	4.17721	6.83963
333	WT1_HPC_sc36	HPC	HPC	0.929077	0.200895	2.67329	5.08196
334	WT1_HPC_sc37	HPC	HPC	16.9891	0	4.69594	6.97835
335	WT1_HPC_sc38	HPC	HPC	12.6879	3.02227	2.34704	6.08583
336	WT1_HPC_sc39	HPC	HPC	1.08997	2.87088	3.96713	5.47768
337	WT1_HPC_sc4	HPC	HPC	21.8998	0	0	1.22799
338	WT1_HPC_sc40	HPC	HPC	13.4591	0	3.64558	7.75313
339	WT1_HPC_sc41	HPC	HPC	0.766745	2.36573	4.00169	6.08064
340	WT1_HPC_sc42	HPC	HPC	0.460087	2.46217	1.35351	3.27945
341	WT1_HPC_sc43	HPC	HPC	8.37527	0.535438	3.66493	5.75561
342	WT1_HPC_sc44	HPC	HPC	1.59022	0	2.47196	3.53079
343	WT1_HPC_sc45	HPC	HPC	0.417849	3.09199	3.71328	6.04009
344	WT1_HPC_sc46	HPC	HPC	0.573961	3.27486	3.56667	6.21602
345	WT1_HPC_sc47	HPC	HPC	0.659096	2.75465	5.01204	2.86982
346	WT1_HPC_sc48	HPC	HPC	17.798	0.246695	0.246695	6.41118
347	WT1_HPC_sc5	HPC	HPC	12.7175	0.767452	3.25815	5.93342
348	WT1_HPC_sc6	HPC	HPC	12.5368	0.233608	1.63657	6.46529
349	WT1_HPC_sc7	HPC	HPC	14.7471	0	2.53449	5.26693
350	WT1_HPC_sc8	HPC	HPC	17.8043	4.44674	3.74258	4.89404
351	WT1_HPC_sc9	HPC	HPC	1.61246	0	1.99957	4.08692

## Sheet: description
Dataet EV1. Metadata information of megakaryocytes, Seurat analysis results, megakaryocyte population characteristic gene list, characteristic gene enrichment analysis results, megakaryocytes cell cycle analysis results, and trajectory analysis results, related to Figures 5-6 and S4.
