# Supplementary material for: A subset of megakaryocytes regulates development of hematopoietic stem cell precursors
Source: EMBO J. 2024 Apr 5;43(9):1722–39. doi: 10.1038/s44318-024-00079-4 (PMC11065989; doi:10.1038/s44318-024-00079-4)
Supplement: Supplementary file 3 — Dataset EV2 [file 44318_2024_79_MOESM3_ESM.xls]

## Sheet: Dataset EV2 Guide.
Dataset EV2 Guide
Dataset EV2-1. CD226-positive megakaryocytes and CD226-negative megakaryocytes differential expression genes
Dataset EV2-2. Cluego enrichment analysis of Differential expression gene for CD226-positive and negative megakaryocytes
Dataset EV2-3. The R package limma performed differential analysis on regulon activity scores in CD226-positive and negative megakaryocytes
Dataset EV2-4. The top 10 TF target gene regulatory networks for regulon activity scores in CD226+ megakaryocytes
Dataset EV2-5. The top 10 TF target gene regulatory networks for regulon activity scores in CD226- megakaryocytes

## Sheet: Dataset EV2-1.
Dataset EV2-1. CD226-positive megakaryocytes and CD226-negative megakaryocytes differential expression genes
		p_val	avg_log2FC	pct.1	pct.2	p_val_adj	Whether it is a DEG
1	Cd226	1.33274e-30	4.99818	1	0	7.25745e-26	yes
2	Tbxas1	1.7584e-10	3.37751	0.845	0.443	9.57538e-06	yes
3	Clu	2.36941e-10	2.42577	0.993	0.852	1.29026e-05	yes
4	AI504432	4.85123e-10	2.30448	0.926	0.508	2.64173e-05	yes
5	Fhod1	6.06459e-10	1.79906	0.905	0.607	3.30247e-05	yes
6	Il12a	8.83829e-10	3.07185	0.757	0.295	4.81289e-05	yes
7	Dnajb11	1.00004e-09	1.70926	0.966	0.852	5.44572e-05	yes
8	Lyrm9	1.53511e-09	1.9209	0.797	0.344	8.35941e-05	yes
9	Prkar2b	1.56787e-09	1.96592	0.986	0.852	8.53784e-05	yes
10	F5	1.72189e-09	2.69624	0.932	0.607	9.37657e-05	yes
11	Itgb3	1.8654e-09	2.10469	0.993	1	0.00010158	yes
12	Pfn1	2.01572e-09	1.13428	1	1	0.000109766	yes
13	Rb1	2.09899e-09	2.25791	0.872	0.508	0.0001143	yes
14	Mapkapk3	2.30752e-09	1.23876	0.838	0.41	0.000125656	yes
15	Nfatc1	2.32528e-09	1.67364	0.703	0.246	0.000126623	yes
16	Rasa3	2.38805e-09	2.16693	0.98	0.787	0.000130041	yes
17	Nfe2	2.65721e-09	2.50763	0.905	0.672	0.000144698	yes
18	Cpeb4	3.12705e-09	2.47254	0.932	0.672	0.000170283	yes
19	Cd9	3.41987e-09	2.04094	0.98	0.885	0.000186229	yes
20	mt-Rnr2	3.72643e-09	-0.927131	1	1	0.000202923	yes
21	Arhgdib	3.91434e-09	1.73879	0.946	0.738	0.000213155	yes
22	R3hdm4	3.92656e-09	1.43857	0.993	0.885	0.000213821	yes
23	Lcp2	4.19316e-09	2.36704	0.953	0.82	0.000228339	yes
24	Ly6g6f	4.32613e-09	2.2724	0.919	0.672	0.000235579	yes
25	Gp5	4.56634e-09	2.36536	0.966	0.803	0.00024866	yes
26	Sec11c	4.66824e-09	1.9631	0.986	0.852	0.000254209	yes
27	Gp1bb	4.73209e-09	1.62436	0.818	0.377	0.000257686	yes
28	Ptger3	4.86741e-09	2.22935	0.804	0.393	0.000265055	yes
29	P2ry1	5.08956e-09	1.97373	0.912	0.639	0.000277152	yes
30	Nrgn	5.15411e-09	2.46441	0.966	0.803	0.000280667	yes
31	Ripor3	5.47841e-09	1.97549	0.838	0.41	0.000298327	yes
32	Treml1	5.59633e-09	2.06838	0.98	0.869	0.000304748	yes
33	P2rx1	5.93877e-09	2.43318	0.932	0.738	0.000323395	yes
34	Gp6	6.12032e-09	2.93008	0.932	0.738	0.000333282	yes
35	Tspan32	6.1941e-09	2.21789	0.966	0.836	0.0003373	yes
36	Rac1	7.13478e-09	1.75565	1	0.967	0.000388525	yes
37	Pheta2	7.33083e-09	2.0804	0.831	0.459	0.000399201	yes
38	F2rl2	8.14697e-09	1.94014	0.973	0.902	0.000443643	yes
39	Prkcq	8.36178e-09	2.32967	0.919	0.623	0.000455341	yes
40	F10	9.1273e-09	2.31337	0.919	0.656	0.000497027	yes
41	Lat	9.1499e-09	2.39284	0.932	0.803	0.000498258	yes
42	Gp1ba	9.75151e-09	2.23006	0.939	0.672	0.000531018	yes
43	Tln1	9.75779e-09	1.7467	1	0.984	0.00053136	yes
44	Ptpn11	1.00517e-08	1.5026	1	0.984	0.000547365	yes
45	Vwf	1.05996e-08	2.24975	0.966	0.836	0.000577203	yes
46	Gucy1a1	1.14135e-08	1.56241	0.966	0.836	0.000621525	yes
47	Svil	1.15097e-08	1.20017	0.959	0.787	0.00062676	yes
48	Clec1b	1.16269e-08	2.84111	0.98	0.869	0.000633143	yes
49	Stard4	1.22719e-08	1.34257	0.973	0.803	0.000668266	yes
50	Inafm2	1.26076e-08	1.64321	0.939	0.721	0.000686545	yes
51	Rab27b	1.29226e-08	1.931	1	1	0.000703701	yes
52	Ppif	1.34883e-08	2.0936	0.986	0.885	0.000734504	yes
53	Ston2	1.35938e-08	1.55978	0.885	0.525	0.000740251	yes
54	Gnaz	1.36429e-08	2.16918	0.946	0.77	0.000742926	yes
55	Wdr1	1.55211e-08	1.24625	0.993	0.918	0.0008452	yes
56	Kif5b	1.56411e-08	1.10741	1	1	0.000851736	yes
57	Mapk1	1.62223e-08	1.35815	0.993	0.951	0.000883388	yes
58	Thbs1	1.63432e-08	2.18998	1	0.984	0.000889969	yes
59	Tmbim4	1.65511e-08	1.3114	0.973	0.721	0.00090129	yes
60	Trpc6	1.72715e-08	2.98167	0.899	0.639	0.000940517	yes
61	Rasgrp2	1.72739e-08	2.16274	0.986	0.836	0.000940652	yes
62	Smim14	1.78175e-08	2.01706	0.986	0.885	0.000970251	yes
63	Parvb	1.85062e-08	2.58483	0.939	0.77	0.00100775	yes
64	Irag1	1.86143e-08	1.90273	0.98	0.902	0.00101364	yes
65	Itgb2	1.87875e-08	2.41338	0.838	0.492	0.00102307	yes
66	Rab27a	1.94378e-08	1.70491	0.757	0.295	0.00105849	yes
67	Tgfb1i1	1.94589e-08	1.47644	0.986	0.918	0.00105963	yes
68	Ptk2b	1.97327e-08	1.55439	0.77	0.344	0.00107455	yes
69	Nrros	2.0299e-08	1.99986	0.77	0.393	0.00110538	yes
70	Itga2b	2.03368e-08	2.13145	0.986	0.967	0.00110744	yes
71	Manf	2.0338e-08	1.17626	1	0.951	0.00110751	yes
72	Dok2	2.1586e-08	1.86081	0.953	0.705	0.00117547	yes
73	Rsu1	2.20273e-08	1.87835	0.993	0.951	0.0011995	yes
74	Slc35d3	2.30514e-08	2.16887	0.926	0.639	0.00125526	yes
75	Ubash3b	2.31552e-08	2.19762	0.986	0.902	0.00126091	yes
76	Mmrn1	2.33119e-08	2.17396	0.959	0.82	0.00126945	yes
77	Adgrg1	2.39966e-08	1.83529	0.959	0.82	0.00130674	yes
78	Bin2	2.71513e-08	2.11321	0.993	0.902	0.00147853	yes
79	Rgs18	2.8342e-08	2.50644	0.986	0.902	0.00154336	yes
80	Cmah	2.83527e-08	2.48057	0.858	0.607	0.00154394	yes
81	Peg3	2.85714e-08	-1.38857	0.993	0.984	0.00155586	yes
82	Pik3cb	2.86079e-08	1.86367	0.811	0.426	0.00155784	yes
83	Gm49172	2.94629e-08	1.65775	0.791	0.459	0.0016044	yes
84	Nnat	2.99018e-08	-1.4544	0.804	0.934	0.0016283	yes
85	Fcer1g	3.02521e-08	1.76471	0.993	0.918	0.00164738	yes
86	Skap2	3.28243e-08	1.66027	0.872	0.525	0.00178745	yes
87	Rabgap1l	3.36998e-08	1.73822	1	0.967	0.00183512	yes
88	Tacc1	3.38994e-08	1.69514	0.959	0.82	0.00184599	yes
89	Mpl	3.43935e-08	2.0533	0.926	0.672	0.0018729	yes
90	Sla	3.47901e-08	1.84669	0.939	0.787	0.00189449	yes
91	Cd59a	3.61364e-08	2.17539	0.899	0.607	0.00196781	yes
92	Pik3cg	3.73775e-08	2.60419	0.642	0.23	0.00203539	yes
93	Lyn	3.88375e-08	2.31748	0.872	0.689	0.0021149	yes
94	Adcy9	3.97386e-08	1.64327	0.696	0.262	0.00216397	yes
95	Cited4	4.005e-08	1.82899	0.932	0.689	0.00218092	yes
96	Pla2g4a	4.09524e-08	1.70667	0.939	0.705	0.00223006	yes
97	Ehbp1l1	4.19736e-08	1.65075	0.932	0.705	0.00228567	yes
98	Tspo	4.28932e-08	2.01391	0.919	0.77	0.00233575	yes
99	Pde5a	4.5204e-08	1.8842	0.973	0.82	0.00246158	yes
100	Arhgap6	4.61762e-08	1.86815	0.926	0.705	0.00251453	yes
101	Pdgfb	4.82819e-08	2.43924	0.838	0.525	0.00262919	yes
102	Ctla2a	5.01733e-08	2.03993	1	0.885	0.00273219	yes
103	Capn3	5.03303e-08	1.97763	0.689	0.344	0.00274073	yes
104	Tuba4a	5.14531e-08	2.32075	0.973	0.852	0.00280188	yes
105	Srgn	5.32116e-08	2.68427	0.919	0.672	0.00289764	yes
106	Nab1	5.45709e-08	1.10376	0.953	0.77	0.00297166	yes
107	Arpc5	5.54194e-08	1.51198	1	0.984	0.00301787	yes
108	Gm14017	5.92621e-08	0.754309	0.75	0.328	0.00322712	NO
109	Mfsd2b	5.93901e-08	1.83758	0.926	0.721	0.00323409	yes
110	Unc119	6.10608e-08	1.75899	0.986	0.869	0.00332507	yes
111	Mir22hg	6.27069e-08	1.10188	0.581	0.148	0.0034147	yes
112	Cbfa2t3	6.33043e-08	2.21281	0.885	0.557	0.00344723	yes
113	Tagln2	6.46966e-08	1.69853	0.993	1	0.00352305	yes
114	Tmem40	6.49235e-08	1.77072	0.953	0.754	0.00353541	yes
115	Coro1a	6.57459e-08	2.61964	0.919	0.672	0.00358019	yes
116	Vill	6.74192e-08	2.09256	0.655	0.246	0.00367131	yes
117	Prdx3	6.76632e-08	1.32461	0.973	0.754	0.0036846	yes
118	Fermt3	6.91463e-08	1.94208	0.966	0.869	0.00376536	yes
119	Gypc	7.18742e-08	1.3499	0.926	0.672	0.00391391	yes
120	Tmem208	7.23114e-08	1.68188	1	0.869	0.00393771	yes
121	Mapk14	7.32044e-08	1.33791	0.953	0.82	0.00398634	yes
122	Dennd2c	7.32081e-08	2.06614	0.75	0.344	0.00398655	yes
123	Lyl1	7.38981e-08	2.51423	0.845	0.508	0.00402412	yes
124	Pls1	7.44895e-08	2.94868	0.872	0.705	0.00405633	yes
125	Frrs1	7.68716e-08	1.22022	0.905	0.492	0.00418604	yes
126	Dmtn	7.82346e-08	2.56705	0.676	0.246	0.00426026	yes
127	Gmfg	8.05834e-08	1.95958	0.892	0.557	0.00438817	yes
128	Gp9	8.31136e-08	2.89491	0.973	0.918	0.00452595	yes
129	Slc14a1	8.67417e-08	1.859	0.993	0.934	0.00472352	yes
130	Pnpo	9.14899e-08	1.30588	0.824	0.361	0.00498208	yes
131	Mdk	9.42803e-08	-1.1624	0.973	0.984	0.00513403	yes
132	Actn1	1.02467e-07	1.2281	1	0.951	0.00557985	yes
133	Gas2l1	1.09568e-07	2.60076	0.905	0.689	0.0059665	yes
134	Sardh	1.12845e-07	2.03598	0.872	0.541	0.00614496	yes
135	Atp2a3	1.15756e-07	1.85168	0.966	0.787	0.00630349	yes
136	Gata1	1.17205e-07	2.07998	0.926	0.738	0.00638238	yes
137	Plek	1.17638e-07	1.70583	1	0.984	0.006406	yes
138	Atp13a2	1.18412e-07	1.42843	0.953	0.689	0.0064481	yes
139	Ncf1	1.18853e-07	2.86079	0.669	0.295	0.00647213	yes
140	Hacd1	1.2074e-07	1.15856	0.919	0.705	0.0065749	yes
141	Chst12	1.22523e-07	1.11045	0.885	0.59	0.00667199	yes
142	Cdkn2d	1.24613e-07	1.76707	0.966	0.852	0.00678579	yes
143	Btk	1.27434e-07	1.15674	0.845	0.508	0.00693943	yes
144	Sdf2l1	1.28105e-07	1.29629	0.932	0.689	0.00697596	yes
145	Nomo1	1.28438e-07	1.66937	0.98	0.885	0.00699408	yes
146	I830077J02Rik	1.29594e-07	2.47857	0.858	0.574	0.00705703	yes
147	Mtarc2	1.35939e-07	1.40373	0.892	0.525	0.00740257	yes
148	Rgs10	1.42543e-07	2.01818	1	0.918	0.00776218	yes
149	Ostf1	1.4889e-07	1.33489	0.885	0.623	0.00810782	yes
150	Ophn1	1.49504e-07	2.40453	0.709	0.361	0.00814127	yes
151	Zyx	1.50585e-07	1.49986	0.993	1	0.00820012	yes
152	Rap1b	1.54755e-07	1.56683	1	1	0.00842717	yes
153	Lmo2	1.55212e-07	1.76999	0.926	0.705	0.00845205	yes
154	Inpp4b	1.56394e-07	1.87326	0.615	0.197	0.00851641	yes
155	Rbpms2	1.56705e-07	1.48518	0.98	0.902	0.00853339	yes
156	Spns2	1.58854e-07	1.84714	0.446	0.066	0.00865042	yes
157	Myh9	1.61219e-07	1.60388	1	0.984	0.00877918	yes
158	Actg1	1.63431e-07	0.698588	1	1	0.00889965	NO
159	Ptpre	1.76722e-07	1.66517	0.851	0.541	0.0096234	yes
160	Plcg2	1.82049e-07	1.91734	0.939	0.754	0.0099135	yes
161	Pip4k2a	1.82823e-07	1.27659	0.899	0.639	0.00995562	yes
162	Scamp2	1.84584e-07	1.32218	0.946	0.787	0.0100515	yes
163	Slc2a3	1.848e-07	1.79112	0.966	0.82	0.0100633	yes
164	Grap2	1.94795e-07	2.5077	0.824	0.59	0.0106076	yes
165	Tmem123	1.94938e-07	1.28228	0.986	0.934	0.0106153	yes
166	Daam1	1.96644e-07	1.80376	0.946	0.885	0.0107082	yes
167	Ppp1r3d	2.02487e-07	1.86719	0.541	0.131	0.0110264	yes
168	Agpat5	2.05161e-07	1.09049	0.973	0.852	0.0111721	yes
169	Usp39	2.10456e-07	1.77362	0.831	0.525	0.0114604	yes
170	Prune2	2.14938e-07	2.52195	0.784	0.41	0.0117045	yes
171	Irs2	2.17151e-07	1.61757	0.953	0.77	0.0118249	yes
172	Fbxo6	2.18568e-07	2.02095	0.804	0.459	0.0119021	yes
173	Rab11a	2.2624e-07	1.60462	1	0.951	0.0123199	yes
174	Arpc2	2.26248e-07	1.08969	1	0.984	0.0123204	yes
175	Rn18s-rs5	2.26248e-07	-0.788253	1	1	0.0123204	NO
176	Cox17	2.26948e-07	1.3262	0.946	0.82	0.0123585	yes
177	Dgkh	2.30126e-07	2.36913	0.716	0.361	0.0125315	yes
178	Ifi47	2.38435e-07	2.62256	0.777	0.443	0.012984	yes
179	Marchf2	2.41891e-07	1.66727	0.919	0.705	0.0131722	yes
180	Rab37	2.43897e-07	1.47741	0.736	0.295	0.0132814	yes
181	Alox12	2.51457e-07	2.60352	0.966	0.902	0.0136931	yes
182	Laptm5	2.53013e-07	2.00704	0.892	0.656	0.0137778	yes
183	Tpm4	2.58814e-07	0.995098	1	1	0.0140937	yes
184	Bola2	2.65825e-07	1.15778	1	0.934	0.0144755	yes
185	Ppbp	2.65849e-07	2.90514	1	0.984	0.0144768	yes
186	Sema4d	2.80645e-07	2.21625	0.709	0.344	0.0152825	yes
187	Emc4	2.91964e-07	0.809358	0.865	0.508	0.0158989	yes
188	Mrpl57	3.00041e-07	1.41647	0.966	0.82	0.0163388	yes
189	Myom1	3.0478e-07	1.8206	0.899	0.672	0.0165968	yes
190	Igfbp4	3.22046e-07	-1.58434	0.905	0.934	0.017537	yes
191	Gnb5	3.22182e-07	1.40191	0.696	0.311	0.0175444	yes
192	Actr3	3.29184e-07	1.0583	1	1	0.0179257	yes
193	Lims1	3.29184e-07	1.71188	1	0.984	0.0179257	yes
194	Tmem14c	3.29184e-07	1.52735	1	0.984	0.0179257	yes
195	Ripor2	3.33745e-07	1.84313	0.797	0.459	0.0181741	yes
196	Prkca	3.36385e-07	1.60212	0.966	0.836	0.0183178	yes
197	Arrb2	3.54042e-07	1.84172	0.824	0.525	0.0192793	yes
198	Tuba1c	3.66023e-07	1.34756	0.986	0.951	0.0199318	yes
199	Ehd3	3.66433e-07	1.94625	0.926	0.721	0.0199541	yes
200	Taok3	3.70105e-07	1.45313	0.932	0.721	0.0201541	yes
201	Pear1	3.70456e-07	1.55345	0.865	0.59	0.0201732	yes
202	Il10ra	3.8277e-07	1.83832	0.777	0.41	0.0208438	yes
203	Alox5	3.8634e-07	2.38223	0.75	0.443	0.0210381	yes
204	Stxbp5	3.88525e-07	1.53544	0.831	0.541	0.0211571	yes
205	Fyb	3.99399e-07	1.70237	0.932	0.705	0.0217493	yes
206	Syngr1	4.05321e-07	1.98758	0.689	0.295	0.0220718	yes
207	F2r	4.12378e-07	1.52487	1	1	0.022456	yes
208	Nt5c3	4.13719e-07	1.4336	0.959	0.787	0.0225291	yes
209	Mpig6b	4.22622e-07	1.24644	0.892	0.672	0.0230139	yes
210	Diaph1	4.31244e-07	1.64903	0.98	0.885	0.0234834	yes
211	Snca	4.67807e-07	1.78044	0.926	0.754	0.0254744	yes
212	Dock8	4.70382e-07	1.58813	0.831	0.459	0.0256146	yes
213	Fem1a	4.80925e-07	1.32381	0.77	0.377	0.0261887	yes
214	Inpp5d	4.81168e-07	1.42179	0.811	0.443	0.026202	yes
215	Pf4	4.95799e-07	0.887126	1	1	0.0269987	yes
216	Slmap	4.98826e-07	1.47854	0.939	0.869	0.0271636	yes
217	Mthfd1l	5.10404e-07	1.69394	0.831	0.525	0.0277941	yes
218	Arhgap45	5.14674e-07	1.76357	0.919	0.754	0.0280265	yes
219	Clptm1l	5.1739e-07	0.944134	0.966	0.77	0.0281745	yes
220	Madd	5.56596e-07	1.04083	0.858	0.525	0.0303094	yes
221	Cavin2	5.72129e-07	1.54283	0.973	0.934	0.0311553	yes
222	Bcl2l1	5.77959e-07	1.28113	0.919	0.639	0.0314728	yes
223	Fam214b	5.84453e-07	1.12322	0.757	0.361	0.0318264	yes
224	Kcnj5	5.85739e-07	1.19359	0.831	0.541	0.0318964	yes
225	Ehd4	5.95622e-07	1.87294	0.892	0.639	0.0324346	yes
226	Kcnk6	6.00591e-07	1.16382	0.851	0.508	0.0327052	yes
227	Gsap	6.19338e-07	1.99486	0.77	0.426	0.0337261	yes
228	Obscn	6.20807e-07	1.59727	0.439	0.066	0.033806	yes
229	Cd37	6.25417e-07	1.19334	0.696	0.262	0.0340571	yes
230	Atp8a1	6.3086e-07	1.0344	0.932	0.639	0.0343535	yes
231	Lrrc8d	6.47108e-07	1.21061	0.764	0.377	0.0352383	yes
232	Stx11	6.54038e-07	2.39759	0.858	0.541	0.0356156	yes
233	mt-Rnr1	6.60668e-07	-0.77806	1	1	0.0359767	NO
234	Celf2	6.74848e-07	1.46762	0.959	0.852	0.0367489	yes
235	Rhoj	6.95704e-07	1.50799	0.878	0.607	0.0378846	yes
236	Sord	7.09138e-07	1.74586	0.899	0.656	0.0386161	yes
237	Cdc42se1	7.17531e-07	1.18689	0.932	0.689	0.0390732	yes
238	Dapp1	7.24565e-07	1.29522	0.899	0.705	0.0394562	yes
239	Epor	7.26198e-07	1.69643	0.784	0.426	0.0395451	yes
240	Arid3a	7.46897e-07	1.13004	0.912	0.623	0.0406723	yes
241	Rps6ka1	7.65911e-07	0.71425	0.784	0.344	0.0417077	NO
242	Runx1	7.67825e-07	1.24088	0.939	0.721	0.0418119	yes
243	Susd3	7.7444e-07	1.75244	0.73	0.377	0.0421721	yes
244	Gm11451	7.75554e-07	1.05701	0.791	0.393	0.0422328	yes
245	Tmsb4x	8.12549e-07	0.963403	1	1	0.0442473	yes
246	Gcnt1	8.2257e-07	1.95036	0.703	0.328	0.0447931	yes
247	Atp6v0a2	8.44407e-07	0.835273	0.926	0.656	0.0459822	yes
248	Rps27	8.44546e-07	-0.597934	1	1	0.0459898	NO
249	Chsy3	8.52261e-07	1.724	0.561	0.197	0.0464099	yes
250	Cfl1	8.5548e-07	0.584339	1	1	0.0465851	NO
251	Itga6	8.58422e-07	1.30995	0.946	0.82	0.0467454	yes
252	Cd44	8.72699e-07	1.53921	0.804	0.475	0.0475228	yes
253	Sntb1	9.11262e-07	1.7353	0.824	0.574	0.0496228	yes
254	Mrpl51	9.11801e-07	1.09585	0.986	0.918	0.0496521	yes
255	Btnl9	9.21646e-07	2.35021	0.514	0.131	0.0501882	NO
256	Cc2d2b	9.26403e-07	1.03842	0.432	0.066	0.0504473	NO
257	Yod1	9.56104e-07	1.57339	0.892	0.623	0.0520646	NO
258	Rhof	9.94243e-07	1.63109	0.777	0.426	0.0541415	NO
259	Gipc1	9.96437e-07	1.26452	0.986	0.869	0.054261	NO
260	Exoc3l2	1.00574e-06	1.93673	0.804	0.525	0.0547675	NO
261	Kyat1	1.01918e-06	2.2865	0.777	0.393	0.0554992	NO
262	Fut8	1.04102e-06	1.08907	0.912	0.656	0.0566887	NO
263	Sla2	1.05908e-06	1.29846	0.878	0.623	0.0576721	NO
264	Grcc10	1.07971e-06	-1.12769	0.662	0.869	0.0587956	NO
265	Car2	1.09377e-06	1.5593	0.858	0.525	0.0595615	NO
266	Smim3	1.11948e-06	2.00339	0.939	0.803	0.0609612	NO
267	Rap1a	1.12625e-06	1.4264	0.993	0.951	0.0613297	NO
268	Aup1	1.13957e-06	1.24924	0.912	0.738	0.0620552	NO
269	Ssr4	1.14785e-06	1.25109	0.98	0.967	0.0625064	NO
270	Arl5c	1.15822e-06	3.5303	0.872	0.639	0.0630711	NO
271	C1galt1	1.16564e-06	2.21685	0.878	0.754	0.0634748	NO
272	Muc13	1.2189e-06	1.94094	0.743	0.41	0.0663753	NO
273	Clic4	1.22313e-06	1.22242	0.986	0.951	0.0666055	NO
274	Pycard	1.23386e-06	1.32045	0.797	0.475	0.0671899	NO
275	Klhl6	1.23479e-06	2.27785	0.872	0.656	0.0672402	NO
276	Hectd4	1.24214e-06	1.24085	0.919	0.574	0.0676406	NO
277	Mapre1	1.27075e-06	0.688379	0.993	1	0.0691989	NO
278	Srgap3	1.29163e-06	1.49948	0.872	0.492	0.0703355	NO
279	Lgals9	1.2948e-06	2.1889	0.885	0.705	0.0705085	NO
280	Gfi1b	1.34674e-06	1.91616	0.899	0.656	0.0733367	NO
281	Sertad3	1.3497e-06	1.26041	0.635	0.246	0.0734977	NO
282	Stat1	1.35049e-06	1.42868	0.655	0.23	0.0735408	NO
283	Gm5915	1.3511e-06	0.29216	0.48	0.115	0.073574	NO
284	Acsl5	1.37199e-06	0.977215	0.865	0.557	0.074712	NO
285	Sp110	1.40677e-06	2.02599	0.459	0.115	0.0766058	NO
286	Jpt1	1.42389e-06	0.974636	1	1	0.0775378	NO
287	Ttc39b	1.46008e-06	1.68836	0.791	0.443	0.0795085	NO
288	Optn	1.48897e-06	1.44648	0.709	0.311	0.0810818	NO
289	Ubash3a	1.49085e-06	1.63895	0.784	0.443	0.0811841	NO
290	Taf10	1.49118e-06	1.27117	0.953	0.787	0.0812022	NO
291	Psmc5	1.49684e-06	1.02824	0.986	0.918	0.0815106	NO
292	Cd55	1.51848e-06	1.96361	0.858	0.574	0.0826888	NO
293	Asb1	1.53335e-06	1.25054	0.851	0.541	0.0834987	NO
294	Alg9	1.55945e-06	0.501725	0.75	0.328	0.08492	NO
295	Atp6v1c1	1.56399e-06	1.28135	0.845	0.639	0.085167	NO
296	Foxk2	1.58506e-06	1.28769	0.912	0.639	0.0863144	NO
297	Syk	1.59245e-06	1.82715	0.912	0.705	0.0867167	NO
298	Carnmt1	1.62025e-06	0.950515	0.777	0.377	0.0882307	NO
299	Mef2c	1.72898e-06	1.48929	0.993	0.885	0.0941515	NO
300	Capn5	1.7299e-06	1.99984	0.784	0.393	0.0942019	NO
301	Derl1	1.73337e-06	1.39347	0.953	0.869	0.0943906	NO
302	Slain2	1.74021e-06	1.50791	0.98	0.934	0.0947634	NO
303	Tpst2	1.74726e-06	1.27455	0.946	0.82	0.0951473	NO
304	Tie1	1.75106e-06	1.51853	0.851	0.574	0.0953538	NO
305	Gm11662	1.79551e-06	1.43193	0.662	0.295	0.0977744	NO
306	Ncor1	1.80755e-06	0.834625	1	0.984	0.0984299	NO
307	Dennd2d	1.873e-06	1.5508	0.568	0.197	0.101994	NO
308	Cxcl5	1.88554e-06	2.75449	0.764	0.393	0.102677	NO
309	Ppp1r14a	1.89403e-06	2.08444	0.885	0.672	0.103139	NO
310	Slc35a3	1.90307e-06	1.04352	0.791	0.459	0.103632	NO
311	Unc13d	1.92175e-06	1.33249	0.791	0.475	0.104649	NO
312	Pttg1ip	1.94725e-06	1.31078	0.986	0.918	0.106038	NO
313	Fam78a	1.96191e-06	1.51545	0.676	0.279	0.106836	NO
314	Itprid2	1.98706e-06	1.17074	0.757	0.426	0.108205	NO
315	Ciapin1	1.98897e-06	1.24657	0.858	0.623	0.108309	NO
316	Ostm1	2.01317e-06	1.37065	0.797	0.525	0.109627	NO
317	Nlk	2.01352e-06	1.50226	0.959	0.852	0.109646	NO
318	Zbtb7a	2.02822e-06	1.37117	0.872	0.541	0.110447	NO
319	Tmem189	2.03582e-06	1.5593	0.797	0.508	0.110861	NO
320	Rpl36al	2.08555e-06	1.0834	0.993	0.918	0.113569	NO
321	Prkaa1	2.0924e-06	1.3266	0.764	0.426	0.113942	NO
322	Rbm38	2.09831e-06	1.22854	0.912	0.77	0.114263	NO
323	Slc20a1	2.16737e-06	1.22197	0.899	0.672	0.118024	NO
324	Lrmp	2.19131e-06	2.09327	0.791	0.508	0.119328	NO
325	Ptprs	2.21938e-06	-1.34603	0.831	0.934	0.120856	NO
326	Was	2.22305e-06	1.4353	0.811	0.475	0.121056	NO
327	Dnaaf5	2.25724e-06	1.3685	0.777	0.426	0.122918	NO
328	Tnik	2.26944e-06	1.5366	0.845	0.607	0.123582	NO
329	Hk1	2.26965e-06	1.66386	0.939	0.836	0.123594	NO
330	Grtp1	2.30439e-06	1.82374	0.696	0.361	0.125485	NO
331	Uchl4	2.31042e-06	0.436674	0.601	0.18	0.125814	NO
332	Mob3a	2.36599e-06	0.874549	0.953	0.869	0.12884	NO
333	H19	2.43558e-06	-0.866907	1	1	0.132629	NO
334	Odc1	2.44456e-06	0.874418	0.959	0.787	0.133119	NO
335	Ppfia1	2.45001e-06	1.16962	0.98	0.951	0.133415	NO
336	Gm6807	2.46584e-06	0.624221	1	1	0.134277	NO
337	Tnnt1	2.50368e-06	1.58347	0.919	0.705	0.136338	NO
338	Ddrgk1	2.54462e-06	0.605263	0.851	0.508	0.138567	NO
339	Plaat3	2.55784e-06	1.50523	0.784	0.475	0.139287	NO
340	Pigl	2.60679e-06	0.988829	0.655	0.295	0.141953	NO
341	Ptgs1	2.63041e-06	1.85595	0.905	0.738	0.143239	NO
342	Mrtfa	2.6876e-06	1.18421	0.824	0.492	0.146353	NO
343	Nrep	2.7314e-06	-1.39087	0.885	0.967	0.148738	NO
344	Tmem158	2.74339e-06	1.43451	0.77	0.41	0.149391	NO
345	Rpsa-ps9	2.74903e-06	0.640532	0.973	0.869	0.149698	NO
346	Nmnat3	2.75452e-06	1.07195	0.622	0.279	0.149997	NO
347	Arpc1b	2.76876e-06	1.5562	0.946	0.836	0.150773	NO
348	Vamp5	2.77159e-06	1.62672	0.818	0.492	0.150927	NO
349	G6pc3	2.82248e-06	1.46103	0.851	0.557	0.153698	NO
350	Cnn2	2.82348e-06	0.977177	0.993	1	0.153753	NO
351	Larp1b	2.82446e-06	1.48041	0.804	0.541	0.153806	NO
352	Tmem140	2.85028e-06	0.702007	0.547	0.164	0.155212	NO
353	Galnt1	2.85223e-06	0.972261	0.986	0.836	0.155318	NO
354	Thumpd3	2.85734e-06	0.74258	0.899	0.59	0.155596	NO
355	Eif5a	2.89365e-06	0.728748	1	1	0.157574	NO
356	Abca7	2.90247e-06	1.65973	0.757	0.459	0.158054	NO
357	Trappc2	2.90799e-06	1.94377	0.831	0.639	0.158355	NO
358	Hpgd	2.92777e-06	2.44618	0.892	0.623	0.159432	NO
359	Lrrfip1	2.93529e-06	0.558716	0.912	0.689	0.159841	NO
360	Rgs14	3.04293e-06	1.34993	0.426	0.082	0.165703	NO
361	Tal1	3.08671e-06	1.62626	0.926	0.721	0.168087	NO
362	Pip5k1b	3.13525e-06	1.96566	0.601	0.246	0.17073	NO
363	Dusp3	3.13907e-06	1.16399	0.899	0.672	0.170938	NO
364	P2ry14	3.18533e-06	1.80012	0.628	0.279	0.173457	NO
365	AI463229	3.19485e-06	1.90957	0.682	0.311	0.173975	NO
366	H2az2	3.23052e-06	-1.30825	0.986	0.984	0.175918	NO
367	Tmsb10	3.23062e-06	-0.976037	1	1	0.175923	NO
368	Exoc6	3.26501e-06	0.91601	0.804	0.475	0.177796	NO
369	Myl12a	3.31045e-06	0.649032	1	1	0.180271	NO
370	Cyba	3.32863e-06	1.50168	0.98	0.918	0.181261	NO
371	S100a1	3.35051e-06	1.57052	0.926	0.672	0.182452	NO
372	Mob1b	3.36023e-06	1.35154	0.966	0.852	0.182981	NO
373	F2rl3	3.38748e-06	1.46982	0.838	0.525	0.184465	NO
374	Map2k3	3.42228e-06	1.23874	0.912	0.787	0.18636	NO
375	Arhgap28	3.4353e-06	-1.48082	0.642	0.803	0.187069	NO
376	Fahd2a	3.44586e-06	1.46166	0.459	0.115	0.187644	NO
377	Irak1	3.51527e-06	0.913407	0.959	0.738	0.191424	NO
378	Serpinb2	3.54762e-06	2.31021	0.669	0.262	0.193185	NO
379	Bicd2	3.62156e-06	1.4341	0.899	0.705	0.197212	NO
380	Hcst	3.63931e-06	2.00426	0.547	0.197	0.198178	NO
381	Dhrs11	3.72185e-06	0.735623	0.5	0.131	0.202674	NO
382	Kras	3.76569e-06	1.03461	0.973	0.803	0.20506	NO
383	Slc25a5	3.7845e-06	1.10654	0.993	1	0.206085	NO
384	Stx7	3.85074e-06	0.622545	0.953	0.705	0.209692	NO
385	Arpc4	3.87401e-06	0.968863	0.986	0.885	0.210959	NO
386	Vps13a	3.88035e-06	1.83594	0.858	0.672	0.211305	NO
387	Ralgapa2	3.94769e-06	1.55837	0.784	0.475	0.214972	NO
388	Nbeal2	3.95898e-06	1.91715	0.784	0.492	0.215586	NO
389	1810058I24Rik	3.9725e-06	0.907049	1	1	0.216323	NO
390	Mbd2	3.98683e-06	1.53839	0.912	0.754	0.217103	NO
391	Bmp2k	3.9883e-06	1.69261	0.953	0.918	0.217183	NO
392	Vav1	4.10742e-06	1.5694	0.791	0.475	0.22367	NO
393	Fbxo9	4.1217e-06	0.998757	0.899	0.607	0.224447	NO
394	Serinc3	4.19364e-06	0.95862	0.993	0.918	0.228364	NO
395	Rfng	4.22601e-06	1.08266	0.642	0.246	0.230127	NO
396	Fig4	4.26043e-06	1.5152	0.628	0.246	0.232002	NO
397	Chd3	4.26417e-06	-1.57383	0.757	0.852	0.232205	NO
398	Mtmr6	4.36999e-06	0.452121	0.851	0.508	0.237968	NO
399	Mycbp	4.37213e-06	0.9695	0.899	0.639	0.238084	NO
400	Cd84	4.38688e-06	2.72017	0.574	0.23	0.238888	NO
401	Elf1	4.43287e-06	1.39427	0.939	0.803	0.241392	NO
402	Actr2	4.48183e-06	0.950271	0.993	0.934	0.244058	NO
403	Calm1	4.48248e-06	0.551657	1	1	0.244093	NO
404	Kalrn	4.5296e-06	1.09657	0.959	0.918	0.246659	NO
405	Creg1	4.57971e-06	1.27816	0.973	0.852	0.249388	NO
406	Marcksl1	4.61912e-06	-1.03581	0.98	0.984	0.251534	NO
407	Rexo2	4.63997e-06	1.08051	0.98	0.869	0.252669	NO
408	Proser2	4.6729e-06	1.99033	0.736	0.41	0.254463	NO
409	Tango2	4.68062e-06	0.873737	0.804	0.459	0.254883	NO
410	Exoc3l4	4.71423e-06	1.56195	0.595	0.246	0.256713	NO
411	Pygb	4.75766e-06	0.802219	0.919	0.59	0.259078	NO
412	Snap23	4.75974e-06	0.968923	0.986	0.951	0.259192	NO
413	Tmem9b	4.78459e-06	1.69999	0.892	0.721	0.260545	NO
414	Pign	4.80573e-06	1.36799	0.858	0.59	0.261696	NO
415	Hhex	4.85476e-06	1.30776	0.804	0.459	0.264366	NO
416	Scamp5	4.95386e-06	1.2575	0.696	0.311	0.269763	NO
417	Tmem163	4.9787e-06	1.72805	0.622	0.279	0.271115	NO
418	Vav3	5.13529e-06	0.939614	0.865	0.574	0.279642	NO
419	Creld1	5.18829e-06	1.35407	0.818	0.574	0.282528	NO
420	Samd14	5.28441e-06	1.23575	0.953	0.787	0.287762	NO
421	Ogfrl1	5.33115e-06	1.23683	0.818	0.541	0.290308	NO
422	Pcmt1	5.34532e-06	0.778155	0.966	0.836	0.29108	NO
423	Aftph	5.3801e-06	1.68513	0.932	0.836	0.292973	NO
424	Tubb4b	5.38737e-06	1.09236	0.966	0.77	0.293369	NO
425	Inf2	5.42131e-06	0.975229	0.845	0.492	0.295218	NO
426	Sh3bgrl3	5.43041e-06	1.08282	0.993	0.934	0.295713	NO
427	Treml2	5.43912e-06	1.54718	0.878	0.656	0.296187	NO
428	Twf2	5.49547e-06	1.28162	0.892	0.656	0.299256	NO
429	Bid	5.51322e-06	1.74681	0.635	0.311	0.300223	NO
430	Pdcd10	5.62449e-06	1.15676	0.98	0.902	0.306281	NO
431	Ash1l	5.74665e-06	-1.12651	0.932	0.934	0.312934	NO
432	Nedd4	5.76514e-06	-0.563794	1	1	0.313941	NO
433	Nras	5.76514e-06	0.877028	1	1	0.313941	NO
434	Uba7	5.79702e-06	1.49435	0.797	0.492	0.315677	NO
435	H2-D1	5.97024e-06	1.96698	0.723	0.443	0.32511	NO
436	Srf	6.04343e-06	1.43972	0.723	0.443	0.329095	NO
437	Itsn2	6.06021e-06	1.10636	0.872	0.623	0.330009	NO
438	Exoc1	6.10983e-06	0.983475	0.716	0.344	0.332711	NO
439	Gyg	6.133e-06	1.49984	0.858	0.656	0.333973	NO
440	Gm5881	6.21419e-06	0.817231	0.777	0.426	0.338394	NO
441	Cap2	6.21551e-06	1.07015	0.75	0.41	0.338466	NO
442	Tgfb1	6.22092e-06	1.70515	0.851	0.557	0.33876	NO
443	Abhd16a	6.31389e-06	0.746335	0.959	0.705	0.343823	NO
444	Syne1	6.3645e-06	1.75607	0.818	0.574	0.346579	NO
445	Foxp1	6.44144e-06	-0.816923	0.892	0.951	0.350769	NO
446	Gucy1b1	6.63194e-06	1.19237	0.919	0.672	0.361142	NO
447	Ano6	6.65437e-06	1.41658	0.932	0.721	0.362364	NO
448	Fli1	6.72238e-06	1.66397	0.939	0.852	0.366067	NO
449	Ubxn2a	6.74239e-06	0.910014	0.905	0.59	0.367157	NO
450	Hcls1	6.7705e-06	0.804941	0.615	0.246	0.368688	NO
451	Lgalsl	6.77593e-06	2.65705	0.946	0.869	0.368983	NO
452	Ssx2ip	6.78525e-06	1.32136	0.838	0.574	0.369491	NO
453	Usp32	6.86683e-06	1.25223	0.824	0.508	0.373933	NO
454	Xpnpep1	6.89729e-06	0.845984	0.98	0.787	0.375592	NO
455	Phlda1	7.07498e-06	1.69855	0.872	0.639	0.385268	NO
456	Tomm20	7.12362e-06	0.763368	0.973	0.869	0.387917	NO
457	Atpif1	7.13775e-06	0.648644	1	1	0.388686	NO
458	Get3	7.33103e-06	0.95358	0.878	0.623	0.399211	NO
459	Sdhaf2	7.4151e-06	0.924572	0.885	0.574	0.403789	NO
460	Gm15915	7.42889e-06	1.61362	0.716	0.361	0.40454	NO
461	Capn2	7.47977e-06	1.22475	0.986	0.918	0.407311	NO
462	Uso1	7.48992e-06	1.07797	0.919	0.754	0.407864	NO
463	Atl2	7.53786e-06	1.08782	0.932	0.689	0.410474	NO
464	Coro1c	7.61812e-06	1.11394	0.939	0.869	0.414845	NO
465	Tmc8	7.67681e-06	0.41582	0.372	0.049	0.418041	NO
466	Ino80c	7.73454e-06	1.54709	0.75	0.443	0.421184	NO
467	Nptn	7.77315e-06	0.757999	0.966	0.852	0.423287	NO
468	Ly6g6c	7.80875e-06	2.17803	0.486	0.148	0.425226	NO
469	Csk	7.81799e-06	1.02009	0.939	0.82	0.425729	NO
470	Pros1	7.9998e-06	1.25847	0.899	0.689	0.435629	NO
471	Ndufa3	8.03007e-06	0.658386	1	1	0.437278	NO
472	Zfp36l1	8.18948e-06	-0.982939	0.919	0.951	0.445958	NO
473	Rida	8.28234e-06	1.40745	0.932	0.689	0.451015	NO
474	Cybc1	8.5908e-06	1.59434	0.703	0.393	0.467812	NO
475	Fhl3	8.70075e-06	1.06309	0.831	0.557	0.473799	NO
476	Hmbs	8.85472e-06	1.16567	0.953	0.803	0.482184	NO
477	Plekho2	8.94146e-06	1.44768	0.851	0.623	0.486907	NO
478	Cox6a1	9.02847e-06	0.63556	1	1	0.491645	NO
479	Rab29	9.12476e-06	1.18675	0.676	0.344	0.496889	NO
480	Aktip	9.12957e-06	0.49267	0.608	0.213	0.497151	NO
481	Rps14	9.2419e-06	-0.450925	1	1	0.503268	NO
482	Sort1	9.32876e-06	0.87152	0.858	0.557	0.507998	NO
483	1110028F11Rik	9.42133e-06	1.21515	0.662	0.295	0.513039	NO
484	Commd7	9.55033e-06	1.22014	0.858	0.557	0.520063	NO
485	Ptpn12	9.60921e-06	1.21264	0.946	0.82	0.52327	NO
486	Igtp	9.67347e-06	2.53369	0.439	0.115	0.526769	NO
487	Flna	9.68331e-06	0.844136	1	1	0.527305	NO
488	St3gal4	9.75896e-06	1.14566	0.77	0.41	0.531424	NO
489	Myct1	9.86784e-06	1.63592	0.824	0.557	0.537353	NO
490	Spns1	9.88728e-06	0.849101	0.973	0.852	0.538412	NO
491	Ksr1	1.00409e-05	1.81273	0.797	0.508	0.546778	NO
492	Gm37474	1.02697e-05	1.71973	0.635	0.295	0.559239	NO
493	Gskip	1.02801e-05	1.563	0.905	0.721	0.559804	NO
494	Pak1ip1	1.03518e-05	1.05514	0.986	0.803	0.563708	NO
495	Zfp710	1.04156e-05	1.2066	0.75	0.41	0.567183	NO
496	Peg13	1.05458e-05	1.2371	0.831	0.525	0.574274	NO
497	Timp3	1.06303e-05	1.58224	0.885	0.689	0.578875	NO
498	Specc1	1.06654e-05	0.776356	0.899	0.607	0.580783	NO
499	Gm2245	1.06804e-05	1.89891	0.378	0.066	0.5816	NO
500	Hemgn	1.07753e-05	3.21323	0.568	0.262	0.58677	NO
501	Gm16104	1.10221e-05	1.66565	0.797	0.492	0.600211	NO
502	Nr2f2	1.10752e-05	-1.15539	0.797	0.951	0.603101	NO
503	Cct7	1.13265e-05	0.682505	0.993	0.984	0.616785	NO
504	Mon1b	1.14046e-05	1.35171	0.5	0.148	0.62104	NO
505	Cnst	1.14886e-05	1.5215	0.831	0.541	0.625612	NO
506	Mlec	1.15248e-05	0.682109	1	0.984	0.627582	NO
507	Slx1b	1.15716e-05	1.61105	0.48	0.148	0.630133	NO
508	Plxnc1	1.15989e-05	1.10662	0.716	0.344	0.631617	NO
509	Ehd1	1.16462e-05	0.633616	0.899	0.672	0.634192	NO
510	Vps28	1.17506e-05	0.937066	0.959	0.852	0.639881	NO
511	Med11	1.18113e-05	0.90661	0.811	0.443	0.643184	NO
512	St6galnac4	1.18728e-05	1.65965	0.716	0.361	0.646535	NO
513	Hexim1	1.19902e-05	1.30299	0.892	0.77	0.652928	NO
514	Trmt6	1.20551e-05	0.819688	0.878	0.639	0.65646	NO
515	Esam	1.20986e-05	0.789626	0.858	0.59	0.658827	NO
516	Gm7336	1.21153e-05	0.493867	0.919	0.77	0.659741	NO
517	Psmd14	1.23496e-05	0.84682	1	0.918	0.672498	NO
518	Slc35e4	1.23635e-05	1.14675	0.48	0.131	0.673256	NO
519	Gm15657	1.24087e-05	0.689811	0.385	0.066	0.675717	NO
520	Arhgap5	1.24645e-05	-1.199	0.926	0.967	0.678754	NO
521	Gfod1	1.26566e-05	0.760624	0.635	0.279	0.689213	NO
522	Lmna	1.27845e-05	1.47624	1	0.934	0.696182	NO
523	Znrf3	1.29169e-05	-1.71505	0.392	0.656	0.70339	NO
524	Inka1	1.29855e-05	1.2336	0.932	0.852	0.707128	NO
525	Ccdc12	1.30007e-05	1.1685	0.966	0.951	0.707954	NO
526	Usp29	1.30556e-05	-1.4085	0.547	0.77	0.710944	NO
527	Zfpm1	1.30599e-05	1.05154	0.953	0.738	0.711176	NO
528	Mapkapk2	1.30706e-05	1.05194	0.919	0.738	0.711758	NO
529	Tex261	1.3146e-05	0.981073	0.926	0.721	0.715865	NO
530	Klhdc2	1.35017e-05	-0.96284	0.885	0.951	0.735236	NO
531	Atp5g1	1.35415e-05	0.717783	0.993	1	0.737401	NO
532	Atg4d	1.35527e-05	1.21748	0.48	0.148	0.73801	NO
533	Sptb	1.35855e-05	0.766563	0.777	0.443	0.739799	NO
534	1810013L24Rik	1.37453e-05	1.06023	0.811	0.541	0.748498	NO
535	Phip	1.38449e-05	-0.997974	0.953	0.967	0.753923	NO
536	Nsun3	1.43884e-05	1.7755	0.595	0.279	0.783521	NO
537	Tcf7l2	1.44274e-05	-1.38053	0.743	0.836	0.785646	NO
538	Scarf1	1.45205e-05	1.73001	0.709	0.377	0.790716	NO
539	Vps33b	1.465e-05	1.30671	0.838	0.59	0.797764	NO
540	Tmem63a	1.46572e-05	1.68397	0.628	0.328	0.798156	NO
541	Gm7733	1.47937e-05	0.332501	0.405	0.098	0.80559	NO
542	Rgp1	1.49906e-05	1.24289	0.662	0.344	0.816315	NO
543	Myo6	1.50464e-05	0.674821	0.845	0.525	0.819353	NO
544	Ptpn7	1.53595e-05	0.688841	0.75	0.426	0.836402	NO
545	Ndufs5-ps	1.54456e-05	0.636006	0.939	0.787	0.841092	NO
546	Dgkd	1.56556e-05	1.44798	0.946	0.885	0.852526	NO
547	Gm10177	1.57121e-05	0.632561	1	0.984	0.855602	NO
548	Tmbim6	1.58917e-05	1.03005	0.986	0.984	0.865384	NO
549	Mrpl36	1.62121e-05	1.05372	0.926	0.852	0.882831	NO
550	Prr13	1.62322e-05	1.68406	0.926	0.803	0.883927	NO
551	Slc16a10	1.62382e-05	1.36705	0.75	0.475	0.884253	NO
552	Ache	1.69081e-05	1.42563	0.858	0.607	0.920731	NO
553	Pfkfb2	1.69251e-05	1.58754	0.446	0.131	0.921657	NO
554	Pdia6	1.70144e-05	0.554388	1	1	0.92652	NO
555	Lyz2	1.70878e-05	1.74428	0.777	0.459	0.930515	NO
556	Traf5	1.71684e-05	1.64702	0.642	0.311	0.934904	NO
557	Prickle1	1.71957e-05	1.18483	0.905	0.705	0.936394	NO
558	Zeb2	1.72025e-05	1.01645	0.973	0.951	0.936763	NO
559	Edem1	1.72565e-05	1.25447	0.966	0.852	0.939701	NO
560	Idnk	1.804e-05	0.84751	0.676	0.344	0.982369	NO
561	Engase	1.8174e-05	1.26511	0.73	0.475	0.989663	NO
562	Prkab1	1.85123e-05	1.07849	0.912	0.689	1	NO
563	Lamp1	1.85684e-05	1.14933	0.946	0.738	1	NO
564	Pfkp	1.87141e-05	1.55945	0.77	0.508	1	NO
565	Spsb2	1.87914e-05	1.15409	0.574	0.246	1	NO
566	Dpy30	1.88143e-05	0.827245	0.98	0.869	1	NO
567	Srxn1	1.88394e-05	0.959069	0.608	0.262	1	NO
568	Hsp90b1	1.88404e-05	0.604199	1	1	1	NO
569	Blvra	1.89468e-05	1.36416	0.851	0.623	1	NO
570	Eid1	1.90503e-05	-1.16279	0.973	0.967	1	NO
571	Meis2	1.92471e-05	-1.73076	0.811	0.836	1	NO
572	F13a1	1.93842e-05	2.36661	0.716	0.393	1	NO
573	0610009L18Rik	2.00184e-05	1.44888	0.48	0.148	1	NO
574	Draxin	2.03315e-05	1.15613	0.473	0.131	1	NO
575	Prkd2	2.05267e-05	1.26491	0.622	0.279	1	NO
576	Sugp2	2.05855e-05	1.03053	0.912	0.656	1	NO
577	Spcs3	2.06035e-05	0.983316	0.973	0.918	1	NO
578	Pnisr	2.06117e-05	-1.13718	0.959	0.984	1	NO
579	Eloc	2.0619e-05	0.575087	1	0.984	1	NO
580	Larp4b	2.08235e-05	0.884703	0.98	0.869	1	NO
581	Ccnq	2.11808e-05	1.42299	0.77	0.492	1	NO
582	Zc3hav1	2.12553e-05	1.36965	0.791	0.475	1	NO
583	Dclre1b	2.1288e-05	1.42573	0.554	0.213	1	NO
584	Dennd4a	2.1457e-05	0.984867	0.818	0.541	1	NO
585	Tshz2	2.15076e-05	-1.58358	0.493	0.672	1	NO
586	Dusp19	2.16149e-05	1.11552	0.676	0.311	1	NO
587	Bcr	2.18004e-05	1.10607	0.838	0.541	1	NO
588	Rbx1	2.18105e-05	0.591841	1	1	1	NO
589	Dnajb4	2.19006e-05	1.1983	0.892	0.705	1	NO
590	Cry1	2.21068e-05	0.875398	0.689	0.344	1	NO
591	Tcta	2.21781e-05	0.648179	0.608	0.23	1	NO
592	Pde4a	2.23658e-05	0.592991	0.561	0.18	1	NO
593	Smox	2.28944e-05	1.69858	0.892	0.656	1	NO
594	Gbx2	2.29839e-05	1.44145	0.635	0.295	1	NO
595	Ica1	2.29839e-05	0.706869	0.649	0.262	1	NO
596	Gclm	2.34634e-05	1.23535	0.926	0.82	1	NO
597	Tnfrsf21	2.35181e-05	1.48013	0.743	0.459	1	NO
598	Atpaf1	2.37457e-05	1.45545	0.682	0.328	1	NO
599	Lrrc32	2.3843e-05	1.9241	0.831	0.525	1	NO
600	Gm8292	2.40915e-05	-0.822366	0.858	0.918	1	NO
601	Mboat2	2.41812e-05	-1.78373	0.365	0.59	1	NO
602	Arhgap25	2.4209e-05	0.80348	0.628	0.279	1	NO
603	Gpr146	2.42904e-05	2.81184	0.649	0.377	1	NO
604	Gm16409	2.47641e-05	0.312055	0.588	0.262	1	NO
605	Gm9892	2.48877e-05	0.669858	0.98	0.836	1	NO
606	Col1a1	2.49434e-05	-0.753731	1	0.984	1	NO
607	Ltb4r1	2.52613e-05	1.53223	0.493	0.18	1	NO
608	Med12l	2.54768e-05	1.75137	0.709	0.393	1	NO
609	Arid4b	2.57855e-05	-1.17082	0.959	1	1	NO
610	Tifa	2.59604e-05	1.66016	0.392	0.098	1	NO
611	Frat1	2.62723e-05	1.4231	0.655	0.328	1	NO
612	Usp24	2.65982e-05	0.415181	0.912	0.738	1	NO
613	Edf1	2.66654e-05	0.691541	0.993	0.967	1	NO
614	Eif4e	2.69369e-05	0.864388	0.986	0.869	1	NO
615	Cd47	2.70669e-05	1.16203	0.966	0.885	1	NO
616	Eif2ak1	2.70748e-05	0.992213	0.845	0.59	1	NO
617	Tuba8	2.71737e-05	1.74212	0.622	0.311	1	NO
618	Gtf2a2	2.72592e-05	0.884242	0.986	0.934	1	NO
619	Gng11	2.77318e-05	1.93962	0.966	0.721	1	NO
620	Stxbp2	2.80412e-05	0.971213	0.939	0.787	1	NO
621	Scarb1	2.85921e-05	1.01823	0.905	0.721	1	NO
622	Ciao2a	2.86536e-05	0.952802	0.98	0.951	1	NO
623	Esd	2.88188e-05	0.81882	1	1	1	NO
624	Nckap1l	2.90544e-05	2.18714	0.703	0.41	1	NO
625	Hspa4l	2.91862e-05	0.920441	0.77	0.443	1	NO
626	Riok3	2.93271e-05	0.52409	0.946	0.721	1	NO
627	Vangl1	2.93734e-05	1.10873	0.878	0.623	1	NO
628	Gale	2.93871e-05	1.16445	0.716	0.377	1	NO
629	Arhgap18	2.95984e-05	1.70796	0.824	0.557	1	NO
630	Chsy1	2.99264e-05	0.954182	0.966	0.918	1	NO
631	Apaf1	3.05433e-05	0.886204	0.811	0.492	1	NO
632	Gm10039	3.07272e-05	0.754096	0.932	0.951	1	NO
633	Akap5	3.07338e-05	1.24719	0.73	0.443	1	NO
634	Relch	3.08038e-05	1.27123	0.892	0.738	1	NO
635	2610528J11Rik	3.10319e-05	1.78884	0.507	0.213	1	NO
636	Dnm2	3.13267e-05	1.09183	0.919	0.705	1	NO
637	Gja4	3.13439e-05	1.4995	0.372	0.082	1	NO
638	Bud23	3.1349e-05	1.16025	0.878	0.656	1	NO
639	Rspry1	3.13921e-05	1.03278	0.912	0.672	1	NO
640	Atp6v0d1	3.14126e-05	1.03025	0.973	0.852	1	NO
641	Pde3a	3.16134e-05	0.777989	0.959	0.787	1	NO
642	Stk17b	3.19366e-05	0.517103	0.804	0.508	1	NO
643	Tom1l1	3.22903e-05	1.21727	0.743	0.508	1	NO
644	Itm2b	3.25378e-05	0.849964	1	0.951	1	NO
645	Samsn1	3.25602e-05	1.89786	0.608	0.279	1	NO
646	Sox4	3.26754e-05	-1.69641	0.899	0.934	1	NO
647	Strada	3.30869e-05	0.608791	0.655	0.262	1	NO
648	Cit	3.31008e-05	1.07831	0.966	0.803	1	NO
649	Herpud1	3.34788e-05	0.695204	0.946	0.721	1	NO
650	Txnrd2	3.36603e-05	1.00093	0.669	0.344	1	NO
651	Alg12	3.36822e-05	1.03388	0.662	0.311	1	NO
652	Gm27201	3.38366e-05	0.809495	0.426	0.115	1	NO
653	Cmas	3.39433e-05	1.37837	0.959	0.902	1	NO
654	Serpinh1	3.3994e-05	-0.979805	0.973	0.967	1	NO
655	Tmem191c	3.42196e-05	1.09415	0.291	0.033	1	NO
656	Ccdc134	3.42798e-05	1.41038	0.574	0.246	1	NO
657	Neo1	3.45762e-05	-0.766799	0.716	0.82	1	NO
658	Gpc3	3.5127e-05	-0.79576	0.959	0.984	1	NO
659	Sgf29	3.52338e-05	0.60138	0.669	0.344	1	NO
660	Gpx4-ps2	3.55184e-05	0.877931	0.986	0.934	1	NO
661	Gm10800	3.57188e-05	-2.95149	0.98	0.984	1	NO
662	Sgms1	3.58471e-05	0.407148	0.872	0.59	1	NO
663	Nsf	3.58857e-05	1.09821	0.953	0.689	1	NO
664	Slc6a3	3.60296e-05	1.79649	0.345	0.066	1	NO
665	Glipr2	3.60448e-05	1.17834	0.851	0.639	1	NO
666	Mir142hg	3.62875e-05	1.75329	0.628	0.328	1	NO
667	Inpp5b	3.68728e-05	1.16435	0.75	0.459	1	NO
668	Clint1	3.75231e-05	0.857365	1	0.984	1	NO
669	Emc6	3.7858e-05	1.12735	0.932	0.689	1	NO
670	Ube2a	3.7858e-05	0.702163	0.939	0.672	1	NO
671	Usp38	3.80417e-05	1.25155	0.831	0.59	1	NO
672	Gm12599	3.82213e-05	1.48168	0.338	0.066	1	NO
673	Nrp1	3.82936e-05	-1.6797	0.777	0.836	1	NO
674	Rrnad1	3.892e-05	1.63128	0.588	0.246	1	NO
675	BC031181	3.96221e-05	1.29031	0.986	0.951	1	NO
676	Ncoa4	3.99862e-05	1.45283	0.865	0.656	1	NO
677	Nynrin	3.99862e-05	-1.28741	0.777	0.869	1	NO
678	Mdh2	4.09421e-05	0.614034	1	1	1	NO
679	Pi4k2b	4.12172e-05	1.18026	0.797	0.492	1	NO
680	Vbp1	4.1255e-05	0.846812	0.959	0.852	1	NO
681	Calm3	4.1615e-05	0.679577	0.993	0.984	1	NO
682	Sh3bp1	4.16576e-05	1.13771	0.642	0.344	1	NO
683	Psen2	4.21343e-05	1.13436	0.797	0.492	1	NO
684	Rab8b	4.22195e-05	0.402858	0.905	0.754	1	NO
685	Gm11655	4.2366e-05	1.67002	0.716	0.41	1	NO
686	Lrrfip2	4.24785e-05	1.49317	0.926	0.869	1	NO
687	Erbin	4.27466e-05	0.996702	0.993	0.902	1	NO
688	Homer2	4.27512e-05	1.10573	0.736	0.41	1	NO
689	Elovl7	4.30622e-05	1.36423	0.669	0.361	1	NO
690	Stt3a	4.32245e-05	0.80707	0.986	0.967	1	NO
691	Rpl36a-ps3	4.39026e-05	0.258643	0.689	0.361	1	NO
692	Mbp	4.39545e-05	1.45665	0.655	0.344	1	NO
693	Rtf2	4.41275e-05	0.975338	0.885	0.59	1	NO
694	Nhp2	4.41654e-05	0.623164	1	0.902	1	NO
695	Pfn2	4.43218e-05	-2.41146	0.642	0.754	1	NO
696	Fbn2	4.47419e-05	-0.830317	0.892	0.918	1	NO
697	Narf	4.52291e-05	1.05625	0.932	0.82	1	NO
698	Ide	4.52935e-05	1.11256	0.878	0.639	1	NO
699	Dlg2	4.56626e-05	1.51364	0.568	0.279	1	NO
700	Slc24a3	4.64072e-05	2.14608	0.608	0.328	1	NO
701	Mapk6	4.65976e-05	0.931194	0.986	0.885	1	NO
702	Grb10	4.66297e-05	-0.726136	0.993	1	1	NO
703	Zfp292	4.68053e-05	-1.53263	0.953	0.918	1	NO
704	Dlk1	4.73463e-05	-0.86162	0.939	0.984	1	NO
705	Irf3	4.7577e-05	0.590744	0.872	0.557	1	NO
706	Arf2	4.81306e-05	1.02527	0.872	0.623	1	NO
707	Ufsp1	4.84461e-05	1.3122	0.804	0.541	1	NO
708	Gm19366	4.98385e-05	0.670249	0.5	0.164	1	NO
709	Alox5ap	5.02073e-05	0.924011	0.696	0.344	1	NO
710	Ecm1	5.03207e-05	1.07232	0.723	0.393	1	NO
711	Lcmt1	5.03901e-05	0.699514	0.818	0.492	1	NO
712	Nlrx1	5.04765e-05	1.82496	0.622	0.328	1	NO
713	Efnb1	5.06012e-05	-1.86694	0.703	0.787	1	NO
714	Pkd1l3	5.11111e-05	1.24331	0.459	0.148	1	NO
715	Wdr46	5.13456e-05	1.39828	0.723	0.377	1	NO
716	Pcyt1b	5.24086e-05	1.25198	0.689	0.393	1	NO
717	Dnase1l1	5.25029e-05	1.16252	0.541	0.23	1	NO
718	Traf7	5.27515e-05	0.647617	0.932	0.738	1	NO
719	Cttn	5.27769e-05	0.83254	0.993	0.984	1	NO
720	Slc7a1	5.31773e-05	0.960677	0.75	0.443	1	NO
721	Slc35c1	5.33397e-05	0.858394	0.655	0.328	1	NO
722	Gmds	5.38061e-05	0.659584	0.845	0.541	1	NO
723	Sod2	5.38534e-05	0.959711	0.912	0.705	1	NO
724	Fam43a	5.38865e-05	1.76001	0.669	0.361	1	NO
725	Mpv17l2	5.56722e-05	1.22894	0.615	0.311	1	NO
726	Mvp	5.59123e-05	1.63983	0.581	0.279	1	NO
727	Cltb	5.7364e-05	0.597815	0.689	0.361	1	NO
728	Marchf8	5.73903e-05	0.96921	0.818	0.492	1	NO
729	Tex30	5.8049e-05	1.07242	0.851	0.705	1	NO
730	Mindy3	5.80501e-05	0.504995	0.791	0.459	1	NO
731	Susd4	5.82501e-05	1.76377	0.804	0.541	1	NO
732	Gm13394	5.83052e-05	0.440664	0.885	0.639	1	NO
733	D130058E05Rik	5.84331e-05	1.33722	0.642	0.344	1	NO
734	Gna13	5.84709e-05	0.801839	0.946	0.77	1	NO
735	Dnajb2	5.8784e-05	1.07344	0.811	0.541	1	NO
736	Gm12020	5.87973e-05	0.604551	0.412	0.098	1	NO
737	Gm5526	5.88692e-05	0.92693	0.953	0.869	1	NO
738	Smg9	5.89009e-05	1.27586	0.581	0.246	1	NO
739	Gm2296	5.93044e-05	0.493893	0.912	0.705	1	NO
740	Cyth4	5.94393e-05	0.767769	0.703	0.41	1	NO
741	Slc25a28	6.04669e-05	0.764874	0.493	0.18	1	NO
742	Dtwd1	6.0573e-05	0.326897	0.527	0.197	1	NO
743	Creld2	6.13932e-05	1.08347	0.946	0.869	1	NO
744	Slc7a5	6.15344e-05	0.960327	0.662	0.328	1	NO
745	Gpx4	6.19518e-05	1.07026	0.98	0.984	1	NO
746	Ndufc2	6.22823e-05	0.650911	0.986	0.967	1	NO
747	Dancr	6.24524e-05	1.80328	0.615	0.328	1	NO
748	Smim5	6.25078e-05	1.62039	0.608	0.311	1	NO
749	Nfat5	6.27114e-05	-1.60465	0.872	0.902	1	NO
750	Stmn1	6.29515e-05	-0.902166	0.986	1	1	NO
751	Psat1	6.33391e-05	0.884808	0.892	0.705	1	NO
752	Asl	6.39656e-05	0.617531	0.73	0.361	1	NO
753	Nrk	6.47448e-05	-0.878214	0.872	0.902	1	NO
754	Hexa	6.486e-05	1.1034	0.966	0.869	1	NO
755	Surf4	6.55192e-05	0.746683	0.973	0.836	1	NO
756	Lrrc8b	6.55604e-05	0.938084	0.784	0.443	1	NO
757	Sipa1	6.57251e-05	0.83411	0.797	0.525	1	NO
758	Ank3	6.57858e-05	1.30691	0.939	0.885	1	NO
759	Map4k1	6.62056e-05	1.22124	0.811	0.607	1	NO
760	Gm24095	6.66517e-05	-1.50867	0.061	0.246	1	NO
761	Wars	6.68086e-05	0.422281	0.885	0.672	1	NO
762	Gimap1	6.68114e-05	1.05931	0.581	0.246	1	NO
763	Vamp2	6.692e-05	0.862869	0.642	0.311	1	NO
764	Dock5	6.7217e-05	0.921761	0.466	0.148	1	NO
765	St3gal6	6.72292e-05	0.579537	0.804	0.557	1	NO
766	Ppp1r9a	6.76353e-05	-0.983304	0.703	0.869	1	NO
767	Prkab2	6.80792e-05	0.505228	0.791	0.426	1	NO
768	Nfe2l2	6.82214e-05	0.939636	0.953	0.836	1	NO
769	Sema5a	6.82885e-05	-1.97516	0.622	0.754	1	NO
770	Cdk4	6.85284e-05	-0.868559	0.986	1	1	NO
771	Psma5	6.85288e-05	0.572206	1	0.984	1	NO
772	5033406O09Rik	6.86044e-05	1.51862	0.784	0.557	1	NO
773	Crat	6.90615e-05	0.668795	0.791	0.41	1	NO
774	Myh10	6.9962e-05	-0.733089	0.946	1	1	NO
775	Mrps23	7.00692e-05	1.13281	0.919	0.738	1	NO
776	Mob3c	7.0583e-05	1.41738	0.811	0.656	1	NO
777	Serp1	7.07378e-05	0.856886	1	0.967	1	NO
778	As3mt	7.08213e-05	1.29216	0.858	0.639	1	NO
779	Mtch1	7.14816e-05	-0.925018	0.98	0.967	1	NO
780	Asap1	7.22009e-05	0.787361	0.986	0.885	1	NO
781	Prpsap2	7.26086e-05	0.33003	0.73	0.377	1	NO
782	Vps36	7.30965e-05	0.77914	0.892	0.803	1	NO
783	Sptlc2	7.37085e-05	0.879295	0.919	0.721	1	NO
784	Mdm1	7.38535e-05	1.31112	0.932	0.803	1	NO
785	Lrrc8c	7.38716e-05	0.651896	0.831	0.541	1	NO
786	Fstl1	7.52114e-05	-0.918549	0.919	0.984	1	NO
787	Ywhag	7.53566e-05	0.650632	1	0.934	1	NO
788	Gm48611	7.56348e-05	1.83884	0.541	0.262	1	NO
789	Fermt2	7.57058e-05	-0.671746	0.818	0.934	1	NO
790	Maged1	7.61235e-05	-0.927959	0.959	0.967	1	NO
791	Ssr3	7.61583e-05	0.628148	1	0.984	1	NO
792	Tut4	7.6556e-05	-0.890768	0.98	0.984	1	NO
793	Ndufaf3	7.69985e-05	0.806721	0.872	0.541	1	NO
794	Piga	7.70583e-05	0.674767	0.662	0.361	1	NO
795	Gimap6	7.72135e-05	1.42038	0.568	0.262	1	NO
796	Src	7.72977e-05	0.887196	0.953	0.803	1	NO
797	Hexim2	7.73003e-05	1.14717	0.635	0.328	1	NO
798	Golga5	7.7898e-05	0.823316	0.723	0.393	1	NO
799	Gm45353	7.79888e-05	0.733671	0.541	0.23	1	NO
800	Trpm2	7.83271e-05	3.27233	0.534	0.213	1	NO
801	Tpm3	7.85995e-05	0.484814	1	1	1	NO
802	Tmx1	7.9189e-05	0.598967	0.966	0.836	1	NO
803	Slpi	7.96938e-05	2.55923	0.52	0.197	1	NO
804	Ncam1	7.98455e-05	-1.14364	0.797	0.836	1	NO
805	Rac2	8.0376e-05	1.38613	0.757	0.508	1	NO
806	Tbc1d8	8.05605e-05	1.06172	0.324	0.066	1	NO
807	Tnfsf14	8.13109e-05	2.57839	0.426	0.148	1	NO
808	Wipf2	8.14742e-05	1.11057	0.676	0.344	1	NO
809	Itpr1	8.18694e-05	0.803727	0.845	0.574	1	NO
810	Gm9844	8.19448e-05	-0.758354	0.966	0.967	1	NO
811	Cdh2	8.22133e-05	-1.10626	0.642	0.803	1	NO
812	Cst7	8.301e-05	1.01789	0.514	0.213	1	NO
813	Ctsd	8.36964e-05	0.882458	0.993	0.934	1	NO
814	Golph3	8.39391e-05	0.736634	0.966	0.852	1	NO
815	Klf7	8.45101e-05	0.620803	0.912	0.738	1	NO
816	Rad18	8.4752e-05	0.602875	0.865	0.59	1	NO
817	Gars	8.76047e-05	0.682723	0.966	0.885	1	NO
818	Ywhah	8.81982e-05	0.757321	0.993	1	1	NO
819	Hacd4	8.83979e-05	1.25665	0.858	0.623	1	NO
820	Pdgfra	8.89409e-05	-1.08868	0.736	0.82	1	NO
821	Sri	8.91232e-05	0.716347	1	0.967	1	NO
822	Rilp	8.97064e-05	1.34208	0.216	0	1	NO
823	Tstd3	9.02401e-05	0.709811	0.743	0.459	1	NO
824	Diras2	9.14676e-05	1.3467	0.48	0.18	1	NO
825	Gm11196	9.18185e-05	0.420425	0.676	0.344	1	NO
826	Inpp5k	9.28742e-05	0.877903	0.615	0.295	1	NO
827	Rps26	9.29182e-05	-0.394003	1	1	1	NO
828	Pde10a	9.34154e-05	1.31417	0.48	0.164	1	NO
829	Dhx35	9.36438e-05	0.659357	0.5	0.197	1	NO
830	Tspan14	9.38972e-05	1.07176	0.912	0.787	1	NO
831	Iqgap2	9.4433e-05	1.18598	0.878	0.639	1	NO
832	Fbxl6	9.45842e-05	0.606213	0.723	0.41	1	NO
833	Tcf3	9.62822e-05	-1.14847	0.899	0.934	1	NO
834	Foxred1	9.65277e-05	1.11247	0.649	0.361	1	NO
835	Vamp8	9.68034e-05	0.96991	0.98	0.902	1	NO
836	Siah2	9.68167e-05	1.3608	0.615	0.279	1	NO
837	Tcf12	9.68362e-05	-0.944552	0.966	0.967	1	NO
838	Bysl	9.68522e-05	0.762892	0.831	0.607	1	NO
839	Stk4	9.70301e-05	0.649565	0.912	0.656	1	NO
840	Mars1	9.77617e-05	0.96412	0.736	0.508	1	NO
841	H2aj	9.98824e-05	0.683809	0.912	0.672	1	NO
842	Pgap4	9.99486e-05	0.975196	0.473	0.164	1	NO
843	Gsn	0.000100942	0.946694	0.899	0.607	1	NO
844	BC004004	0.000101225	1.08352	0.858	0.59	1	NO
845	Plpp5	0.000101624	0.929758	0.824	0.541	1	NO
846	Dars	0.000101976	0.835778	0.986	0.902	1	NO
847	Tspan13	0.00010198	0.26431	0.764	0.443	1	NO
848	Eif2s2	0.000102021	0.535236	1	1	1	NO
849	Zxdc	0.000102916	0.922101	0.486	0.164	1	NO
850	Kcnf1	0.000103502	1.80229	0.446	0.164	1	NO
851	Hmgn1	0.000104155	-0.515119	1	1	1	NO
852	Bop1	0.000104576	0.996148	0.757	0.492	1	NO
853	Tm7sf3	0.000105175	0.794522	0.926	0.705	1	NO
854	Etf1	0.00010624	0.520784	0.986	0.869	1	NO
855	Nars	0.000106331	0.82529	1	0.984	1	NO
856	Rpl7a	0.000106331	0.420181	1	1	1	NO
857	Nploc4	0.000107402	0.548426	0.926	0.639	1	NO
858	Dhx32	0.00010933	1.30534	0.392	0.115	1	NO
859	Rps27l	0.000109676	0.533941	1	0.984	1	NO
860	Ppm1d	0.000110391	-0.560915	0.635	0.279	1	NO
861	St3gal2	0.000112244	0.312027	0.905	0.705	1	NO
862	Tor4a	0.000112558	1.41983	0.399	0.115	1	NO
863	F630028O10Rik	0.000112985	1.82165	0.493	0.197	1	NO
864	Gm13431	0.000113991	1.83453	0.507	0.23	1	NO
865	Ccdc130	0.000114055	0.713732	0.5	0.197	1	NO
866	Smarce1	0.00011429	-0.704091	0.986	1	1	NO
867	Tbkbp1	0.000114436	0.865868	0.486	0.197	1	NO
868	Plagl2	0.000114508	0.651989	0.811	0.541	1	NO
869	Ndufs7	0.000115439	0.848556	0.98	0.934	1	NO
870	Vdac2	0.00011547	0.656312	1	0.951	1	NO
871	Ssr1	0.000115472	0.635981	1	1	1	NO
872	Rpl24	0.000115536	0.491895	0.588	0.262	1	NO
873	Rbm43	0.000116336	1.07966	0.655	0.328	1	NO
874	Tcirg1	0.00011689	0.809738	0.655	0.295	1	NO
875	St7	0.00011723	1.40779	0.824	0.557	1	NO
876	Eci1	0.000117856	0.553742	0.899	0.705	1	NO
877	Ppp1r15b	0.000118159	0.711574	0.912	0.721	1	NO
878	Rhog	0.00011856	0.91555	0.784	0.574	1	NO
879	Calr	0.000119088	0.644946	1	1	1	NO
880	Hsp90ab1	0.000119088	-0.285537	1	1	1	NO
881	Vdac3	0.000119088	0.469038	0.993	1	1	NO
882	Gm42067	0.000120251	1.20675	0.385	0.115	1	NO
883	Acadm	0.000120575	0.43277	0.926	0.623	1	NO
884	Phldb2	0.000120759	-1.41307	0.764	0.836	1	NO
885	Ccdc88a	0.000121272	-1.17232	0.932	0.934	1	NO
886	Ncoa3	0.000121924	1.04204	0.858	0.656	1	NO
887	Aga	0.000122974	0.320262	0.736	0.443	1	NO
888	Ttll7	0.000123049	1.13454	0.378	0.098	1	NO
889	Yap1	0.000123122	-1.87531	0.601	0.754	1	NO
890	Atl3	0.000123185	1.1624	0.858	0.656	1	NO
891	Evi2	0.000123553	0.678814	0.365	0.098	1	NO
892	Gja1	0.000123926	-1.85476	0.662	0.754	1	NO
893	Epg5	0.000124567	1.00144	0.736	0.393	1	NO
894	Scly	0.000124659	0.39504	0.568	0.246	1	NO
895	Clec4g	0.000125118	1.79473	0.527	0.279	1	NO
896	Ldha	0.000125351	0.725454	1	1	1	NO
897	Rab36	0.000126025	1.21189	0.669	0.361	1	NO
898	Nacc2	0.000126685	0.419032	0.689	0.328	1	NO
899	Wrn	0.000127044	0.566992	0.831	0.525	1	NO
900	Traf6	0.000127602	0.692827	0.642	0.311	1	NO
901	Bag3	0.000128117	0.447357	0.757	0.443	1	NO
902	Mafg	0.000128748	0.838764	0.926	0.82	1	NO
903	Rap2b	0.000129326	0.914775	0.872	0.672	1	NO
904	Pcyt2	0.000129917	0.669278	0.831	0.475	1	NO
905	Arap1	0.000130658	0.89683	0.885	0.639	1	NO
906	Clec9a	0.000130939	1.42531	0.405	0.131	1	NO
907	Itpkb	0.000131786	1.23184	0.838	0.672	1	NO
908	Ppil3	0.000132625	0.725216	0.824	0.492	1	NO
909	Gtf2f2	0.000132693	1.07444	0.838	0.574	1	NO
910	Egfl7	0.00013335	0.660426	0.784	0.508	1	NO
911	Cited2	0.000135965	1.07798	0.973	0.934	1	NO
912	Gnb2	0.000136023	0.626244	1	0.984	1	NO
913	Rps28	0.000136023	-0.349673	1	1	1	NO
914	Lin37	0.000136326	0.713397	0.628	0.311	1	NO
915	Gpx1	0.000137415	0.673443	1	1	1	NO
916	Fzd2	0.000139796	-0.898508	0.784	0.869	1	NO
917	Dgat2	0.00014231	1.01241	0.426	0.131	1	NO
918	Raet1d	0.000142956	-1.68376	0.047	0.213	1	NO
919	Pxdn	0.000143319	-0.927045	0.811	0.869	1	NO
920	Prkaa2	0.000143887	-0.575494	0.358	0.082	1	NO
921	Rrn3	0.000144273	0.269161	0.926	0.656	1	NO
922	Uhrf1bp1l	0.000144558	1.16268	0.919	0.721	1	NO
923	Ttc3	0.000144582	-0.666815	0.993	1	1	NO
924	Zfp991	0.000145064	1.01693	0.676	0.393	1	NO
925	Comt	0.000147236	0.726046	0.899	0.721	1	NO
926	Chmp4b	0.000148371	0.378642	0.932	0.738	1	NO
927	Dcaf4	0.000148548	0.786181	0.615	0.328	1	NO
928	Paqr7	0.000148677	2.13508	0.534	0.262	1	NO
929	Cebpb	0.000149148	0.786736	0.493	0.18	1	NO
930	Angpt1	0.00015038	1.16333	0.878	0.607	1	NO
931	Cox7b	0.000150567	0.566217	1	1	1	NO
932	Ro60	0.000151115	0.981332	0.953	0.918	1	NO
933	Smim27	0.000151243	0.971385	0.757	0.443	1	NO
934	Slc48a1	0.000151405	0.700538	0.635	0.328	1	NO
935	Nme1	0.0001521	0.5533	1	0.984	1	NO
936	Rap1gds1	0.000152749	0.886212	0.865	0.557	1	NO
937	Tex2	0.000153248	1.05338	0.777	0.492	1	NO
938	Scamp1	0.000154082	0.642216	0.851	0.557	1	NO
939	Rhou	0.000154956	-1.24355	0.568	0.754	1	NO
940	Id2	0.000155641	-1.18804	0.926	0.951	1	NO
941	Marcks	0.000157571	-0.839386	0.98	0.984	1	NO
942	Mindy2	0.000158659	1.57486	0.743	0.541	1	NO
943	Hbb-bh1	0.000158849	2.70709	0.784	0.475	1	NO
944	Akip1	0.000159995	0.391156	0.716	0.426	1	NO
945	Slc33a1	0.000160117	0.755884	0.764	0.475	1	NO
946	Ptpa	0.000162	0.963777	0.932	0.82	1	NO
947	Hmga2	0.000163199	-1.02147	0.959	0.984	1	NO
948	Eif1ad	0.000163573	0.606388	0.905	0.77	1	NO
949	Gcsam	0.000164201	1.23829	0.385	0.115	1	NO
950	Ate1	0.000165629	0.931542	0.953	0.803	1	NO
951	Jarid2	0.000167031	0.790315	0.953	0.885	1	NO
952	Gm15753	0.000167651	0.533474	0.291	0.049	1	NO
953	Ubiad1	0.000169193	0.976575	0.453	0.164	1	NO
954	Tmem214	0.000170303	0.41911	0.932	0.705	1	NO
955	Nufip2	0.000170859	1.1914	0.838	0.656	1	NO
956	Zcchc10	0.000171226	0.964777	0.838	0.574	1	NO
957	Uchl3	0.000171447	0.697058	0.946	0.738	1	NO
958	Jtb	0.000174028	0.791989	0.845	0.574	1	NO
959	Sertad1	0.00017442	1.04603	0.804	0.59	1	NO
960	Rin3	0.000175381	0.423271	0.655	0.344	1	NO
961	Cul2	0.000176155	0.601708	0.919	0.689	1	NO
962	Hdgf	0.00017692	0.72585	1	1	1	NO
963	Trim47	0.000177124	1.43778	0.439	0.164	1	NO
964	Gm4786	0.000178622	0.337864	0.851	0.574	1	NO
965	Kpna1	0.00017872	0.308235	0.939	0.77	1	NO
966	Galt	0.000178824	1.79705	0.608	0.311	1	NO
967	Gm10221	0.000180009	0.475798	0.946	0.885	1	NO
968	Gm44676	0.000180789	1.04564	0.365	0.098	1	NO
969	Akap17b	0.000185085	2.10123	0.385	0.131	1	NO
970	Slc16a3	0.000187075	0.746576	0.932	0.738	1	NO
971	Ndufb1	0.000187868	0.612251	0.986	0.967	1	NO
972	Hsp90aa1	0.000187877	0.470563	1	1	1	NO
973	Naa12	0.000189344	0.73638	0.959	0.869	1	NO
974	Me2	0.000190348	0.714886	0.912	0.721	1	NO
975	Itga4	0.000190492	0.968425	0.588	0.262	1	NO
976	Rhbdf2	0.000191328	1.01164	0.412	0.131	1	NO
977	Ambra1	0.000191343	0.952164	0.703	0.41	1	NO
978	Timmdc1	0.000191348	1.0112	0.628	0.328	1	NO
979	Ssh2	0.000191411	0.455269	0.818	0.574	1	NO
980	Etfb	0.000191668	0.859853	0.986	1	1	NO
981	Nampt	0.000193344	-0.509841	0.804	0.492	1	NO
982	Vps33a	0.000194066	1.13689	0.696	0.41	1	NO
983	G6pdx	0.000194924	0.701405	0.757	0.426	1	NO
984	Ceacam1	0.000195174	1.62501	0.257	0.033	1	NO
985	Myl6	0.000195532	0.65457	1	1	1	NO
986	Ldlrap1	0.000198581	1.30354	0.716	0.426	1	NO
987	Mrrf	0.000198581	0.45861	0.709	0.443	1	NO
988	Vps35l	0.000198673	0.758471	0.872	0.557	1	NO
989	Fadd	0.000199798	0.528942	0.628	0.311	1	NO
990	Zfand2b	0.000203171	1.01404	0.655	0.377	1	NO
991	Nt5c2	0.000203495	0.573242	0.75	0.426	1	NO
992	Bmpr2	0.000204128	-1.25608	0.791	0.852	1	NO
993	Pdk3	0.000204957	0.496568	0.899	0.656	1	NO
994	Meg3	0.000205395	-0.900255	0.959	0.951	1	NO
995	Pop5	0.00020571	0.944879	0.905	0.689	1	NO
996	0610009B22Rik	0.000206175	0.799353	0.899	0.59	1	NO
997	Mknk1	0.000206176	1.47509	0.885	0.721	1	NO
998	Hipk3	0.000206241	0.463816	0.959	0.77	1	NO
999	Glb1	0.000207818	0.984272	0.716	0.443	1	NO
1000	Fhl2	0.000208949	0.368029	0.784	0.459	1	NO
1001	Coq9	0.000210829	0.606318	0.736	0.41	1	NO
1002	Cnr2	0.00021093	2.00706	0.568	0.279	1	NO
1003	Nucb1	0.00021144	0.457766	0.973	0.869	1	NO
1004	Lrrc70	0.000213513	2.77325	0.622	0.41	1	NO
1005	Acer3	0.00021359	1.02317	0.635	0.311	1	NO
1006	Anxa4	0.00021412	0.831882	0.385	0.131	1	NO
1007	App	0.0002146	-1.01237	0.892	0.934	1	NO
1008	Mcts2	0.000215156	0.824765	0.723	0.443	1	NO
1009	Rps11-ps1	0.000215972	0.337754	1	1	1	NO
1010	Rsbn1l	0.000217146	1.50476	0.872	0.738	1	NO
1011	Stxbp3	0.000217325	0.594862	0.858	0.623	1	NO
1012	Slamf1	0.000217666	2.05542	0.581	0.279	1	NO
1013	Cnn3	0.000217744	-0.680707	0.926	0.967	1	NO
1014	Zfp36	0.000218206	0.936959	0.919	0.721	1	NO
1015	C2cd2l	0.000219247	1.18889	0.514	0.23	1	NO
1016	1600012H06Rik	0.000220414	0.421543	0.682	0.344	1	NO
1017	Gphn	0.000221354	0.975894	0.696	0.393	1	NO
1018	Srd5a3	0.000221657	0.469228	0.777	0.443	1	NO
1019	Slc1a3	0.00022235	-2.11053	0.426	0.607	1	NO
1020	Gas5	0.000222485	-0.592491	1	1	1	NO
1021	Nisch	0.000222485	-0.803373	0.993	1	1	NO
1022	Rdh14	0.000222612	0.324704	0.547	0.246	1	NO
1023	Smim26	0.000223424	0.441257	0.818	0.623	1	NO
1024	Slc66a2	0.000223848	1.19445	0.601	0.295	1	NO
1025	Gsr	0.000225719	0.737533	0.858	0.672	1	NO
1026	Irgm1	0.000226071	0.649947	0.392	0.115	1	NO
1027	Pemt	0.000227306	1.35597	0.432	0.18	1	NO
1028	Ptp4a3	0.000227457	1.01108	0.892	0.623	1	NO
1029	Ilrun	0.00022768	0.886741	0.899	0.754	1	NO
1030	Ppp6r1	0.000228447	0.816223	0.858	0.607	1	NO
1031	M6pr	0.000228613	0.738142	0.926	0.77	1	NO
1032	Mrpl17	0.000229121	0.569256	0.966	0.967	1	NO
1033	Cct8	0.000229182	0.577327	0.993	1	1	NO
1034	Basp1	0.000229722	-0.59559	0.777	0.902	1	NO
1035	AI467606	0.000230741	1.85657	0.574	0.295	1	NO
1036	Adcy6	0.000230751	0.53607	0.784	0.426	1	NO
1037	Zfhx4	0.000230756	-1.60985	0.669	0.803	1	NO
1038	Tmem205	0.000231048	0.834941	0.764	0.541	1	NO
1039	Grpel1	0.000231418	0.574604	0.986	0.934	1	NO
1040	Selenof	0.000233752	0.495101	1	0.984	1	NO
1041	Apmap	0.000236823	0.619375	0.75	0.426	1	NO
1042	Fam53a	0.000237138	1.09934	0.662	0.344	1	NO
1043	Ssu72	0.000237382	0.836893	0.872	0.623	1	NO
1044	R3hcc1l	0.000240806	0.922484	0.554	0.246	1	NO
1045	Ctso	0.000241393	1.02161	0.486	0.18	1	NO
1046	Klhl20	0.000242724	0.869583	0.635	0.328	1	NO
1047	Acer2	0.000245313	-1.14611	0.068	0.246	1	NO
1048	Cds2	0.000245739	1.15129	0.851	0.672	1	NO
1049	Drg1	0.000247785	0.86799	0.959	0.934	1	NO
1050	Rpl10-ps3	0.000247978	0.495759	1	0.984	1	NO
1051	Neu1	0.000248292	0.981191	0.493	0.213	1	NO
1052	B2m	0.000250168	0.543065	0.973	0.885	1	NO
1053	Sox6	0.000251519	-2.08077	0.466	0.639	1	NO
1054	Gm10419	0.000252682	2.02429	0.419	0.148	1	NO
1055	Mus81	0.000253987	1.30217	0.662	0.41	1	NO
1056	Pomp	0.000254141	0.553274	0.993	0.984	1	NO
1057	Mtss2	0.000254462	0.892598	0.912	0.705	1	NO
1058	Gja6	0.000256183	0.806641	0.372	0.098	1	NO
1059	Ltb4r2	0.000257102	1.88927	0.466	0.213	1	NO
1060	Rcc1	0.0002574	0.545002	0.662	0.344	1	NO
1061	Yeats2	0.000257639	-0.872473	0.831	0.885	1	NO
1062	Crlf3	0.000258063	0.741983	0.912	0.738	1	NO
1063	Slc25a10	0.000258743	0.579394	0.595	0.295	1	NO
1064	Exosc5	0.000259206	0.353994	0.878	0.623	1	NO
1065	Cox5b	0.000260449	0.407372	1	1	1	NO
1066	Cript	0.000260608	0.633681	0.919	0.721	1	NO
1067	Trappc6b	0.00026207	0.414627	0.912	0.705	1	NO
1068	Gm9774	0.000264907	0.380991	0.831	0.508	1	NO
1069	BC016579	0.000266658	1.54548	0.439	0.18	1	NO
1070	Jak3	0.000268133	1.04701	0.5	0.213	1	NO
1071	Usp15	0.000268385	0.857606	0.905	0.754	1	NO
1072	Stard3	0.00026858	0.819335	0.682	0.361	1	NO
1073	Fancb	0.00027071	1.57257	0.27	0.049	1	NO
1074	Rad51d	0.000271962	0.379531	0.466	0.164	1	NO
1075	Rian	0.000275268	-1.00083	0.73	0.852	1	NO
1076	Urod	0.000275608	0.548718	0.973	0.836	1	NO
1077	Rpn1	0.000276191	0.547701	1	1	1	NO
1078	Htt	0.000277015	1.3288	0.777	0.557	1	NO
1079	Gm6311	0.000277647	0.312836	0.818	0.525	1	NO
1080	Cpeb2	0.000277732	1.51978	0.574	0.279	1	NO
1081	Faap24	0.000277891	0.669177	0.473	0.197	1	NO
1082	Pop7	0.000278711	0.398583	0.878	0.639	1	NO
1083	Hectd3	0.000278982	0.432135	0.649	0.344	1	NO
1084	Nfix	0.000279063	0.743783	0.608	0.295	1	NO
1085	Bloc1s4	0.000280762	0.943862	0.736	0.459	1	NO
1086	Fech	0.000281004	0.749814	0.824	0.656	1	NO
1087	Fam126a	0.000285252	0.706583	0.885	0.639	1	NO
1088	Defb25	0.000286636	0.565462	0.189	0	1	NO
1089	Rpl13a	0.000287176	0.596976	1	0.984	1	NO
1090	Prmt9	0.000288731	0.6945	0.709	0.426	1	NO
1091	Tram1	0.000289765	0.76632	0.973	0.902	1	NO
1092	Ran	0.000289985	0.512137	1	1	1	NO
1093	Spcs2	0.000292821	0.368052	1	1	1	NO
1094	Fmc1	0.000293044	0.906285	0.919	0.721	1	NO
1095	Rab3gap1	0.000293884	0.277183	0.912	0.721	1	NO
1096	Uros	0.000294873	0.774099	0.527	0.23	1	NO
1097	Ypel3	0.000295709	-1.3102	0.5	0.672	1	NO
1098	Timm10	0.000297816	0.542124	0.797	0.525	1	NO
1099	Gpd2	0.000297906	0.857176	0.892	0.852	1	NO
1100	Gosr2	0.00029806	0.653934	0.885	0.689	1	NO
1101	Hint3	0.000299366	0.576359	0.622	0.328	1	NO
1102	Rnf180	0.00029964	1.06012	0.507	0.23	1	NO
1103	Ppm1g	0.000299796	0.697405	0.966	0.918	1	NO
1104	Ppp1r35	0.000301213	0.909944	0.784	0.541	1	NO
1105	Pisd	0.000302325	0.588651	0.865	0.607	1	NO
1106	Pctp	0.000302837	0.655847	0.649	0.361	1	NO
1107	Mrps11	0.000303288	0.813973	0.959	0.82	1	NO
1108	Kif2a	0.000304025	0.815745	0.973	0.869	1	NO
1109	Gm38071	0.000305147	-2.01667	0.169	0.377	1	NO
1110	Rreb1	0.000305529	1.00613	0.811	0.525	1	NO
1111	Phtf2	0.00030657	0.377239	0.716	0.393	1	NO
1112	Farp1	0.000306595	-1.54733	0.655	0.754	1	NO
1113	Hps4	0.000307628	0.726167	0.791	0.623	1	NO
1114	Gm10053	0.000310148	0.711493	0.811	0.607	1	NO
1115	Dnajc3	0.000311878	0.871551	0.98	0.984	1	NO
1116	Vcan	0.000312607	-1.16199	0.939	0.902	1	NO
1117	Gnb1l	0.000315645	1.37155	0.426	0.148	1	NO
1118	Capza1-ps1	0.000320716	0.468842	0.75	0.459	1	NO
1119	Smdt1	0.000322636	0.780205	1	0.967	1	NO
1120	Snapc5	0.000323464	1.00754	0.75	0.508	1	NO
1121	Trap1	0.000324791	1.0178	0.818	0.623	1	NO
1122	Dusp10	0.000325263	1.66161	0.655	0.426	1	NO
1123	Sox11	0.000327718	-1.15067	0.912	0.934	1	NO
1124	Mkrn1	0.000328216	0.932497	0.838	0.59	1	NO
1125	Mrpl39	0.000328383	1.01256	0.858	0.623	1	NO
1126	Selenos	0.000328686	0.905475	0.973	0.902	1	NO
1127	Canx	0.000328932	0.496804	1	1	1	NO
1128	Cyp4x1os	0.000329508	0.715322	0.25	0.033	1	NO
1129	Dcxr	0.000330411	1.13762	0.588	0.279	1	NO
1130	Bpnt1	0.00033161	0.269608	0.588	0.246	1	NO
1131	Krr1	0.00033264	0.401375	0.784	0.525	1	NO
1132	Actr5	0.000333633	0.377061	0.541	0.262	1	NO
1133	Dok1	0.000334562	1.60825	0.378	0.115	1	NO
1134	Smagp	0.000337392	0.983282	0.304	0.066	1	NO
1135	Katnbl1	0.00033876	0.717398	0.797	0.508	1	NO
1136	Capn7	0.000342079	1.25316	0.784	0.541	1	NO
1137	Cox7c-ps1	0.000347605	0.29676	0.784	0.574	1	NO
1138	Vcl	0.000348254	0.998878	0.811	0.492	1	NO
1139	Gm5561	0.000348512	0.450014	1	0.984	1	NO
1140	Oaz1	0.000348512	0.404924	1	1	1	NO
1141	Snx9	0.000350739	0.747441	0.899	0.672	1	NO
1142	Sac3d1	0.000353518	0.858174	0.777	0.475	1	NO
1143	Gm3571	0.000354934	0.344458	0.75	0.443	1	NO
1144	Tmem68	0.000355195	0.622647	0.777	0.492	1	NO
1145	Cmtm6	0.000356083	0.689162	0.75	0.475	1	NO
1146	Pfkfb3	0.000357128	1.14501	0.527	0.23	1	NO
1147	Asns	0.000357726	1.18692	0.811	0.574	1	NO
1148	Abhd10	0.000360306	0.310717	0.743	0.426	1	NO
1149	Neat1	0.000360481	2.40995	0.75	0.541	1	NO
1150	Acsf3	0.000361277	1.08449	0.439	0.18	1	NO
1151	Iqsec1	0.000361449	-0.424396	0.655	0.279	1	NO
1152	Prps2	0.000362551	1.19085	0.709	0.443	1	NO
1153	Ndrg1	0.000363698	0.929142	0.399	0.131	1	NO
1154	Slc9a3r1	0.000364997	1.07568	0.804	0.557	1	NO
1155	Smim4	0.000365759	0.3343	0.892	0.607	1	NO
1156	Slc25a16	0.000366905	1.33768	0.608	0.361	1	NO
1157	Arrb1	0.000368048	1.23618	0.838	0.557	1	NO
1158	Gpr171	0.000368091	1.05585	0.439	0.164	1	NO
1159	Ell2	0.000370264	0.845926	0.635	0.377	1	NO
1160	Necap2	0.000370661	0.811368	0.831	0.541	1	NO
1161	Slc44a2	0.000370866	0.722264	0.912	0.77	1	NO
1162	Tomm34	0.000371966	0.877762	0.845	0.557	1	NO
1163	Gm8116	0.000372098	0.253388	0.351	0.098	1	NO
1164	Atp1a1	0.000372131	0.754357	0.818	0.525	1	NO
1165	Rpsa	0.000372732	0.349896	1	1	1	NO
1166	Fam102b	0.000375081	0.838304	0.872	0.639	1	NO
1167	Minpp1	0.000376071	0.677893	0.804	0.459	1	NO
1168	Cycs	0.000376117	0.481097	0.973	0.918	1	NO
1169	Apold1	0.00037637	1.57253	0.784	0.557	1	NO
1170	Zfhx3	0.000377408	-0.865219	0.865	0.869	1	NO
1171	Cep70	0.000378044	0.797028	0.905	0.787	1	NO
1172	Tia1	0.000379454	-1.19874	0.932	0.967	1	NO
1173	Mgmt	0.000379651	1.22285	0.831	0.623	1	NO
1174	Ocel1	0.000380377	0.695303	0.372	0.115	1	NO
1175	Gm6394	0.000381662	-0.314078	0.662	0.328	1	NO
1176	Auh	0.000381947	0.598011	0.757	0.492	1	NO
1177	Gm44675	0.000382892	1.62739	0.318	0.082	1	NO
1178	Tceal9	0.000383587	-0.655383	1	1	1	NO
1179	Heatr5a	0.000386509	0.278692	0.926	0.77	1	NO
1180	Galnt2	0.000387064	0.607061	0.98	0.902	1	NO
1181	Sh3bgrl2	0.000387592	1.17634	0.466	0.18	1	NO
1182	Wipf1	0.000387703	0.656253	0.919	0.721	1	NO
1183	Noa1	0.000388551	0.967957	0.703	0.393	1	NO
1184	Rab38	0.000389146	1.81702	0.459	0.213	1	NO
1185	Hspa2	0.000389182	0.650877	0.507	0.197	1	NO
1186	Ydjc	0.000390307	1.18507	0.547	0.246	1	NO
1187	4833439L19Rik	0.000390656	0.717396	0.845	0.656	1	NO
1188	Eif3b	0.000390986	0.615874	0.993	1	1	NO
1189	Emc7	0.000391219	0.440617	0.932	0.787	1	NO
1190	Wdr24	0.000393115	0.346397	0.547	0.262	1	NO
1191	Prodh	0.000393168	0.735355	0.649	0.377	1	NO
1192	Klk8	0.000396752	0.689582	0.689	0.377	1	NO
1193	Mtfp1	0.000399734	1.12712	0.568	0.279	1	NO
1194	Ccl25	0.000400313	1.07741	0.534	0.246	1	NO
1195	D030056L22Rik	0.000402614	0.401495	0.75	0.492	1	NO
1196	Mrpl20	0.000406151	0.431175	0.98	0.967	1	NO
1197	2010110K18Rik	0.000407729	1.01805	0.318	0.082	1	NO
1198	Gab2	0.000411199	1.46622	0.608	0.328	1	NO
1199	Zgpat	0.000411303	1.17672	0.446	0.18	1	NO
1200	Ninj1	0.000412785	1.21043	0.811	0.525	1	NO
1201	Rps16-ps2	0.000413993	0.391513	1	1	1	NO
1202	Cisd1	0.000416804	0.639337	0.905	0.721	1	NO
1203	Rapsn	0.000416867	1.45988	0.392	0.131	1	NO
1204	Ctdspl	0.000418373	0.685955	0.885	0.672	1	NO
1205	Mrpl46	0.000419702	0.285198	0.885	0.639	1	NO
1206	Idi1	0.000420439	0.645796	0.703	0.426	1	NO
1207	Tshz1	0.000421069	-1.60055	0.73	0.82	1	NO
1208	Picalm	0.000421634	0.739917	0.973	0.902	1	NO
1209	Rpl27	0.000421939	0.407382	1	1	1	NO
1210	Zyg11b	0.000422378	1.0015	0.892	0.656	1	NO
1211	Mcur1	0.000423914	0.329213	0.851	0.574	1	NO
1212	Atrx	0.000423945	-0.739449	0.993	0.984	1	NO
1213	Gm44164	0.000424359	1.14429	0.628	0.344	1	NO
1214	Lap3	0.000424924	0.605074	0.959	0.852	1	NO
1215	Atp6v1a	0.000425288	0.629054	0.959	0.885	1	NO
1216	Zrsr1	0.000426088	1.43874	0.209	0.016	1	NO
1217	Tbc1d10a	0.000426518	0.878592	0.412	0.148	1	NO
1218	S100a13	0.000426585	0.431868	0.926	0.754	1	NO
1219	Flt3l	0.000428504	1.19979	0.541	0.262	1	NO
1220	Macroh2a2	0.000429201	-0.960451	0.723	0.836	1	NO
1221	Arl4a	0.000429541	0.534651	0.838	0.508	1	NO
1222	Rpsa-ps1	0.000430497	0.391414	0.892	0.656	1	NO
1223	Pard3b	0.00043163	1.10063	0.824	0.607	1	NO
1224	Cdkn1c	0.000433066	-0.731453	0.919	0.951	1	NO
1225	Ipo11	0.000433321	0.652356	0.939	0.738	1	NO
1226	Gm6093	0.000434738	4.42685	0.392	0.148	1	NO
1227	Hoxd3os1	0.000437811	-1.54004	0.209	0.41	1	NO
1228	Utp18	0.000437861	0.812788	0.858	0.639	1	NO
1229	Hsd17b12	0.000438761	0.811231	0.885	0.672	1	NO
1230	Armt1	0.000438848	0.41315	0.743	0.443	1	NO
1231	Wwp2	0.000439222	-0.638652	0.777	0.426	1	NO
1232	Mlycd	0.00043963	1.2527	0.527	0.262	1	NO
1233	mt-Tq	0.000440242	0.412687	0.946	0.82	1	NO
1234	Ncf2	0.000440555	0.829629	0.574	0.262	1	NO
1235	Tmem258	0.000442431	0.289444	0.993	1	1	NO
1236	Zfp704	0.000445908	-1.27319	0.73	0.82	1	NO
1237	2310011J03Rik	0.000454002	0.800145	0.831	0.557	1	NO
1238	Capzb	0.000455128	0.647392	0.993	0.934	1	NO
1239	Cpsf2	0.000460772	0.519444	0.932	0.82	1	NO
1240	Ckb	0.000462216	1.62053	0.953	0.836	1	NO
1241	Mfap2	0.000462216	-0.824374	0.919	0.918	1	NO
1242	Mfsd5	0.000463599	0.421517	0.919	0.705	1	NO
1243	Fam217b	0.000465976	0.478435	0.723	0.443	1	NO
1244	Spta1	0.000466707	1.41333	0.453	0.197	1	NO
1245	1810037I17Rik	0.000468226	0.627159	1	0.934	1	NO
1246	Mex3a	0.000470221	-0.79657	0.811	0.869	1	NO
1247	Tnfrsf13b	0.000470768	1.69604	0.5	0.246	1	NO
1248	Tec	0.000474561	1.38898	0.716	0.41	1	NO
1249	Dcp1b	0.000476315	1.09927	0.459	0.197	1	NO
1250	Ctsl	0.000480497	-1.16078	0.818	0.869	1	NO
1251	Coasy	0.000480959	0.466115	0.75	0.426	1	NO
1252	Gm11966	0.000481675	0.370093	1	1	1	NO
1253	Myo1b	0.000482237	-1.24097	0.615	0.738	1	NO
1254	Scaf4	0.000483698	0.590682	0.777	0.492	1	NO
1255	Palld	0.000483858	-1.20635	0.905	0.918	1	NO
1256	Atg2b	0.000484185	0.603849	0.703	0.41	1	NO
1257	Ndufa8	0.000485886	0.612431	0.973	0.902	1	NO
1258	Fam126b	0.000488127	0.343432	0.655	0.377	1	NO
1259	Mri1	0.000490263	0.497274	0.824	0.492	1	NO
1260	Cndp2	0.000490889	0.395919	0.899	0.721	1	NO
1261	Hspa5	0.000495462	0.515641	1	1	1	NO
1262	Rwdd4a	0.000499059	0.780425	0.865	0.656	1	NO
1263	Frmd8	0.000501063	0.959802	0.628	0.393	1	NO
1264	Syne2	0.000504569	-1.52219	0.676	0.754	1	NO
1265	Arf1	0.000504857	0.308966	1	1	1	NO
1266	A130010J15Rik	0.000505823	-0.95482	0.554	0.246	1	NO
1267	Etv2	0.00050593	1.45927	0.176	0	1	NO
1268	Pdcd6ip	0.000506248	0.825351	0.939	0.918	1	NO
1269	Camk1	0.00050974	0.882267	0.77	0.508	1	NO
1270	Rnd3	0.000509896	-1.06382	0.649	0.754	1	NO
1271	Trim25	0.000510424	0.299072	0.568	0.279	1	NO
1272	Hipk1	0.000512634	1.12102	0.946	0.852	1	NO
1273	Stk10	0.000513426	1.82879	0.628	0.41	1	NO
1274	Timm50	0.000514206	0.714539	0.919	0.803	1	NO
1275	Dipk1a	0.000514326	0.98371	0.655	0.393	1	NO
1276	Cd200r1	0.000516564	1.86951	0.547	0.279	1	NO
1277	Fbrs	0.000517705	0.534517	0.791	0.557	1	NO
1278	Insr	0.000518037	0.877824	0.736	0.41	1	NO
1279	Gm42930	0.000519778	1.28455	0.358	0.115	1	NO
1280	Cish	0.000522217	0.43327	0.527	0.246	1	NO
1281	Gtpbp1	0.000522567	0.266039	0.811	0.541	1	NO
1282	Rsl24d1	0.000523643	0.978713	0.953	0.787	1	NO
1283	Malat1	0.000529075	-0.495228	1	1	1	NO
1284	Tollip	0.000529949	0.616687	0.872	0.705	1	NO
1285	Rnaseh2c	0.000531351	0.811947	0.939	0.754	1	NO
1286	Fubp1	0.000534047	-0.81947	1	0.984	1	NO
1287	Mcrip2	0.00053422	0.942531	0.372	0.115	1	NO
1288	Tfb2m	0.000535802	0.779843	0.574	0.279	1	NO
1289	Golph3l	0.000536237	1.01844	0.797	0.525	1	NO
1290	Spcs1	0.000539062	0.535082	1	1	1	NO
1291	Pde1c	0.000539729	1.56832	0.257	0.049	1	NO
1292	Sp140	0.00054121	1.45539	0.568	0.295	1	NO
1293	Rnf139	0.00054192	0.500023	0.209	0.016	1	NO
1294	Dusp22	0.000542221	-2.0202	0.25	0.475	1	NO
1295	Atp5a1	0.000544122	0.412224	1	1	1	NO
1296	Rusc1	0.000545232	1.30576	0.655	0.393	1	NO
1297	Naa10	0.00054734	0.465432	0.953	0.836	1	NO
1298	Lrpprc	0.000547581	0.381016	0.946	0.705	1	NO
1299	Lpcat3	0.000548135	1.08768	0.669	0.393	1	NO
1300	Tenm4	0.000549558	-0.660878	0.662	0.787	1	NO
1301	Cyb561a3	0.000550401	0.627072	0.405	0.148	1	NO
1302	Nop2	0.000555265	0.339237	0.818	0.459	1	NO
1303	Gm9843	0.000559566	-0.931129	0.993	1	1	NO
1304	Gm7936	0.000559957	0.276858	0.682	0.377	1	NO
1305	Col3a1	0.000562177	-0.629974	0.993	0.984	1	NO
1306	Dph5	0.000563556	0.398383	0.676	0.41	1	NO
1307	Isg20	0.000563954	1.31797	0.432	0.164	1	NO
1308	Morf4l1	0.000564804	-0.790673	1	1	1	NO
1309	Nt5m	0.000565838	0.555485	0.791	0.525	1	NO
1310	Hps6	0.000566669	0.729347	0.209	0.016	1	NO
1311	Abcb4	0.000567053	1.30954	0.399	0.148	1	NO
1312	Letm1	0.000568173	0.630165	0.831	0.525	1	NO
1313	Rab14	0.000570088	0.466892	1	0.984	1	NO
1314	Tprgl	0.000571122	0.28951	0.865	0.672	1	NO
1315	Nt5dc3	0.000572986	0.881556	0.493	0.213	1	NO
1316	Crip1	0.000575333	-0.448323	0.986	0.934	1	NO
1317	Ywhaz	0.000575418	0.556799	1	1	1	NO
1318	Gpr108	0.000580412	1.01912	0.743	0.459	1	NO
1319	Rps27rt	0.000580794	-0.947352	1	1	1	NO
1320	Stim2	0.000581104	1.24845	0.608	0.377	1	NO
1321	Dgkz	0.000587175	0.784067	0.919	0.721	1	NO
1322	Mylk	0.000594718	0.910309	0.905	0.705	1	NO
1323	Sfxn1	0.000596906	0.59464	0.993	0.869	1	NO
1324	Orai1	0.000597726	0.522762	0.662	0.377	1	NO
1325	Slc39a1	0.000599741	0.563565	0.892	0.574	1	NO
1326	Tmed5	0.000600153	0.818015	0.926	0.738	1	NO
1327	Mvb12a	0.000600705	0.471393	0.743	0.426	1	NO
1328	Marchf6	0.000601633	0.355469	0.905	0.656	1	NO
1329	Lss	0.0006031	0.612969	0.622	0.328	1	NO
1330	Snx30	0.00060354	0.535542	0.845	0.557	1	NO
1331	Hcfc2	0.000604611	1.1305	0.804	0.557	1	NO
1332	Gchfr	0.000608379	0.640838	0.5	0.213	1	NO
1333	St3gal1	0.000614436	0.822978	0.905	0.672	1	NO
1334	Nr1h2	0.000614757	0.964491	0.797	0.557	1	NO
1335	Vps37c	0.000616311	0.80865	0.662	0.361	1	NO
1336	AA986860	0.00061643	1.17134	0.203	0.016	1	NO
1337	Rpsa-ps12	0.000617691	0.257736	0.878	0.574	1	NO
1338	Padi2	0.000621952	0.657653	0.405	0.148	1	NO
1339	Nr2c2ap	0.000623842	0.269195	0.568	0.279	1	NO
1340	Trio	0.000623986	-1.44609	0.784	0.77	1	NO
1341	Cass4	0.000624636	0.811181	0.473	0.213	1	NO
1342	Strbp	0.00063255	-1.42303	0.892	0.902	1	NO
1343	H1f2	0.000633958	1.39439	0.77	0.475	1	NO
1344	Gm11249	0.000637565	0.508935	0.899	0.721	1	NO
1345	Trappc10	0.000638745	0.623238	0.757	0.443	1	NO
1346	Fam3c	0.000644875	0.705264	0.709	0.475	1	NO
1347	Mark4	0.000650182	0.899804	0.804	0.541	1	NO
1348	Josd2	0.00065307	0.43978	0.878	0.574	1	NO
1349	Flrt3	0.000656284	-0.80736	0.723	0.852	1	NO
1350	Tradd	0.000657123	0.58001	0.588	0.295	1	NO
1351	Ell	0.000658038	0.823455	0.662	0.377	1	NO
1352	Fgfr1op2	0.000660989	0.532164	0.986	0.918	1	NO
1353	Rps19	0.00066114	-0.277546	1	1	1	NO
1354	Anxa3	0.000662699	0.585783	0.831	0.607	1	NO
1355	Gm15946	0.000670169	0.424827	0.169	0	1	NO
1356	Eml3	0.000672026	0.538945	0.696	0.475	1	NO
1357	Nedd8	0.000673428	0.398239	1	1	1	NO
1358	Zswim6	0.000675787	0.589998	0.757	0.443	1	NO
1359	C130036L24Rik	0.000676355	1.24257	0.284	0.066	1	NO
1360	Gm17494	0.000676385	0.30952	0.493	0.213	1	NO
1361	Armc5	0.000677042	-0.441745	0.601	0.279	1	NO
1362	Gm10269	0.000679651	-0.852371	0.993	1	1	NO
1363	Tdrkh	0.000679905	1.4236	0.365	0.131	1	NO
1364	Homer3	0.000680635	0.527727	0.824	0.59	1	NO
1365	Igfbp5	0.000683649	-0.820931	0.932	0.885	1	NO
1366	Il2rg	0.000684348	1.42864	0.291	0.082	1	NO
1367	Rpl18a	0.000685927	-0.351704	1	1	1	NO
1368	Dynll2	0.000688987	0.491909	0.993	0.918	1	NO
1369	Polr2l	0.000689058	0.65671	0.98	0.984	1	NO
1370	Xbp1	0.000690681	0.488736	0.953	0.869	1	NO
1371	Gm10076	0.000692258	-0.744369	1	1	1	NO
1372	Rchy1	0.0006923	0.503111	0.919	0.705	1	NO
1373	Gmpr	0.000695285	1.14292	0.804	0.557	1	NO
1374	Gm10320	0.000695974	0.309128	0.811	0.607	1	NO
1375	Litaf	0.00069758	0.885916	0.885	0.705	1	NO
1376	Smim1	0.000698483	1.07066	0.98	0.934	1	NO
1377	Csrnp1	0.00070408	1.06545	0.588	0.311	1	NO
1378	Tbc1d13	0.000705109	0.954744	0.723	0.475	1	NO
1379	Abraxas2	0.00070629	0.35281	0.818	0.607	1	NO
1380	Atox1	0.000708293	0.533176	0.98	0.984	1	NO
1381	Mvb12b	0.000711016	0.868668	0.872	0.639	1	NO
1382	Fads3	0.000715456	0.789811	0.669	0.377	1	NO
1383	Casp7	0.000717798	0.76538	0.588	0.295	1	NO
1384	Septin1	0.000722642	0.485324	0.473	0.197	1	NO
1385	Ube2cbp	0.000723842	0.50573	0.257	0.049	1	NO
1386	Klf3	0.000724459	-0.996024	0.784	0.902	1	NO
1387	Hmgcr	0.000724486	0.598655	0.986	0.902	1	NO
1388	Nfib	0.000724859	-1.18407	0.703	0.803	1	NO
1389	Mapre2	0.000725665	0.390027	0.872	0.607	1	NO
1390	Mfsd8	0.000729815	0.294951	0.514	0.23	1	NO
1391	Sertad4	0.00073197	-1.02983	0.453	0.623	1	NO
1392	Pdha1	0.000732128	0.592119	0.892	0.705	1	NO
1393	Fen1	0.00073431	0.365993	0.291	0.066	1	NO
1394	Naa25	0.000739635	0.445339	0.797	0.492	1	NO
1395	Clptm1	0.000741614	0.431749	0.885	0.787	1	NO
1396	Mtg1	0.000741846	0.855175	0.635	0.344	1	NO
1397	Gm15706	0.000757702	1.13948	0.378	0.131	1	NO
1398	9230114K14Rik	0.000758231	1.25717	0.419	0.164	1	NO
1399	Pdlim7	0.000758555	0.733104	0.993	0.934	1	NO
1400	Enah	0.000762075	-0.560071	0.905	0.918	1	NO
1401	Ap2s1	0.000762081	0.828175	0.993	0.984	1	NO
1402	Mrps18c	0.000765199	0.46866	0.959	0.951	1	NO
1403	Bmp8a	0.000767114	1.42126	0.405	0.164	1	NO
1404	Nup50	0.000767115	0.510597	0.932	0.803	1	NO
1405	Afap1l1	0.000772043	0.355934	0.595	0.311	1	NO
1406	AV099323	0.000780801	1.15552	0.277	0.066	1	NO
1407	Abl1	0.000785509	-0.913089	0.838	0.885	1	NO
1408	Tmem41b	0.000788067	0.781009	0.865	0.623	1	NO
1409	Rab30	0.000788834	1.14033	0.486	0.23	1	NO
1410	Pcolce	0.000796318	-0.499537	0.892	0.918	1	NO
1411	Zfp385a	0.000796328	0.55234	0.791	0.508	1	NO
1412	B4galt1	0.000800306	1.25101	0.959	0.902	1	NO
1413	Tax1bp1	0.000801154	0.594534	0.986	0.951	1	NO
1414	Pdlim1	0.000804187	1.21065	0.838	0.623	1	NO
1415	Timm10b	0.000807824	0.616753	0.966	0.902	1	NO
1416	Gm32031	0.000809665	0.674182	0.446	0.18	1	NO
1417	Srp19	0.000819502	0.530021	0.993	0.918	1	NO
1418	Zkscan14	0.00082125	0.664675	0.331	0.098	1	NO
1419	Tead1	0.000824196	-1.11979	0.858	0.82	1	NO
1420	Tubg1	0.000825026	0.996302	0.892	0.787	1	NO
1421	Gm37606	0.000825362	-1.01989	0.324	0.525	1	NO
1422	Spa17	0.000828771	0.483683	0.426	0.164	1	NO
1423	Sytl4	0.000833673	1.23975	0.642	0.393	1	NO
1424	Dand5	0.000834561	1.26207	0.318	0.098	1	NO
1425	2610301B20Rik	0.000839824	0.684761	0.635	0.344	1	NO
1426	Elk4	0.000840767	0.865484	0.764	0.525	1	NO
1427	Dnajc5	0.000844163	0.59346	0.946	0.885	1	NO
1428	Slc1a4	0.000845332	0.344003	0.608	0.295	1	NO
1429	Hoxd10	0.000851074	-1.8971	0.351	0.525	1	NO
1430	Pdlim5	0.000852468	0.864113	0.899	0.738	1	NO
1431	Tox2	0.00085271	0.69218	0.5	0.213	1	NO
1432	Dstn	0.000853722	0.642439	1	0.984	1	NO
1433	Mir1931	0.000858505	1.00847	0.257	0.049	1	NO
1434	Ccdc85b	0.000859526	0.451781	0.642	0.361	1	NO
1435	Prkcd	0.000859987	0.613615	0.865	0.607	1	NO
1436	Ndufb9	0.000861359	0.413162	1	0.902	1	NO
1437	Scn2b	0.000862627	1.16492	0.196	0.016	1	NO
1438	Flad1	0.000866859	0.359928	0.595	0.311	1	NO
1439	Thap7	0.000867851	0.403992	0.682	0.393	1	NO
1440	Zranb3	0.000868621	0.34474	0.541	0.262	1	NO
1441	Vasp	0.000875934	0.760669	0.959	0.885	1	NO
1442	Fam76a	0.000876535	0.761202	0.838	0.574	1	NO
1443	Prrc2c	0.000877186	-0.62151	1	1	1	NO
1444	Syngr2	0.000877487	0.590026	0.757	0.492	1	NO
1445	Prr5l	0.000881369	0.735192	0.703	0.459	1	NO
1446	Aldh9a1	0.000884305	0.697099	0.892	0.689	1	NO
1447	Ap2m1	0.00088514	0.691375	1	0.984	1	NO
1448	Trib3	0.000886049	0.92546	0.162	0	1	NO
1449	Ube2g2	0.000887034	0.442226	0.865	0.623	1	NO
1450	Gucd1	0.000889578	1.21463	0.716	0.492	1	NO
1451	Thap1	0.000895386	0.749772	0.608	0.361	1	NO
1452	Rnf6	0.000901139	0.423788	0.851	0.574	1	NO
1453	Nckap5l	0.000901405	0.266015	0.514	0.23	1	NO
1454	Elovl1	0.000901649	0.311764	0.892	0.77	1	NO
1455	Hbb-bt	0.000902078	3.95757	0.527	0.262	1	NO
1456	Chchd3	0.000903949	0.437279	0.946	0.787	1	NO
1457	Pik3r4	0.000904016	1.31763	0.588	0.344	1	NO
1458	Ndufaf8	0.000910409	0.812472	0.939	0.77	1	NO
1459	Mtx1	0.000912752	0.768115	0.858	0.607	1	NO
1460	Saraf	0.000915197	0.50986	0.959	0.836	1	NO
1461	Copb2	0.000917426	0.617457	0.98	0.934	1	NO
1462	Aldoa	0.000917626	0.454454	1	1	1	NO
1463	Mbtps2	0.00092022	0.767815	0.703	0.443	1	NO
1464	Ap4b1	0.00092088	0.813397	0.669	0.361	1	NO
1465	Rab5c	0.000925146	0.981611	0.892	0.689	1	NO
1466	Mtif3	0.000932666	0.397414	0.48	0.213	1	NO
1467	Mmut	0.000932993	1.2478	0.777	0.557	1	NO
1468	Copz1	0.000934265	0.451745	0.993	0.967	1	NO
1469	Ube2m	0.00093836	0.555598	0.993	0.918	1	NO
1470	Etv6	0.000941753	0.493914	0.872	0.656	1	NO
1471	Lman2	0.000942273	0.707946	0.959	0.951	1	NO
1472	Wdr75	0.000943105	0.619776	0.878	0.672	1	NO
1473	Eipr1	0.00095121	0.566519	0.736	0.475	1	NO
1474	Gdpgp1	0.000951339	-1.2469	0.405	0.148	1	NO
1475	Mrpl40	0.000953322	0.677531	0.885	0.803	1	NO
1476	Vac14	0.000955789	0.562017	0.716	0.475	1	NO
1477	Gm26586	0.000956588	0.85185	0.196	0.016	1	NO
1478	Troap	0.00095699	0.583661	0.534	0.246	1	NO
1479	Tcf4	0.000959579	-1.19741	0.953	1	1	NO
1480	Itm2c	0.000960239	-0.83369	0.797	0.869	1	NO
1481	Vma21	0.000960303	0.671035	0.919	0.705	1	NO
1482	Acad11	0.0009673	1.66939	0.527	0.279	1	NO
1483	Vim	0.000968417	-0.523265	0.993	0.967	1	NO
1484	Ptgir	0.000971574	1.66218	0.338	0.115	1	NO
1485	Yipf3	0.000974852	0.541169	0.885	0.639	1	NO
1486	Gamt	0.000980929	0.63411	0.608	0.328	1	NO
1487	Paxx	0.000983367	0.360927	0.466	0.18	1	NO
1488	Ifitm3	0.000984884	0.736455	0.919	0.787	1	NO
1489	Rps7	0.000985938	-0.334862	1	1	1	NO
1490	Pi4ka	0.000986085	0.672149	0.824	0.525	1	NO
1491	Arpp21	0.000987036	1.25969	0.385	0.148	1	NO
1492	Col11a1	0.000997399	-1.52578	0.588	0.689	1	NO
1493	Snora57	0.00100554	0.61279	0.514	0.23	1	NO
1494	Epb41l3	0.00101062	-1.2378	0.655	0.754	1	NO
1495	Mavs	0.00101441	0.828415	0.736	0.426	1	NO
1496	Fgfr1	0.00101446	-0.914293	0.709	0.82	1	NO
1497	Ikzf2	0.00101535	0.552412	0.757	0.459	1	NO
1498	Atf6b	0.00101549	0.386436	0.858	0.639	1	NO
1499	Mxi1	0.00101655	-0.487647	0.696	0.41	1	NO
1500	Pou2f2	0.00101976	1.89143	0.581	0.344	1	NO
1501	Gm14121	0.00102138	0.4101	0.378	0.131	1	NO
1502	Sbk1	0.0010215	-1.41599	0.527	0.656	1	NO
1503	Rpl35a-ps2	0.00102175	0.337693	0.973	0.984	1	NO
1504	Adk	0.00102327	-1.54515	0.858	0.82	1	NO
1505	Zfp800	0.0010233	1.04901	0.73	0.492	1	NO
1506	Slc37a1	0.00103443	0.256893	0.345	0.098	1	NO
1507	Tsc22d4	0.00104001	0.966021	0.973	0.951	1	NO
1508	Psma2	0.00104023	0.41843	1	0.984	1	NO
1509	Wdr83os	0.00104036	0.334153	0.946	0.738	1	NO
1510	Xrcc6	0.00104056	0.603705	0.851	0.607	1	NO
1511	Ndrg3	0.0010421	1.08222	0.723	0.508	1	NO
1512	Sumo2	0.0010421	0.448299	0.73	0.492	1	NO
1513	Emilin1	0.00104484	0.334133	0.98	0.984	1	NO
1514	Sdccag8	0.00104668	-0.45596	0.662	0.361	1	NO
1515	Bcs1l	0.00105101	0.756414	0.669	0.377	1	NO
1516	Zdhhc7	0.00105205	0.372812	0.777	0.475	1	NO
1517	Prcp	0.00105515	0.635428	0.919	0.754	1	NO
1518	Pla2g6	0.0010562	0.685143	0.541	0.262	1	NO
1519	Rinl	0.00105647	0.546661	0.5	0.262	1	NO
1520	Rcan3	0.00105693	-0.280031	0.493	0.213	1	NO
1521	Mrps36	0.00106091	0.708861	0.939	0.885	1	NO
1522	Gm9803	0.00106275	0.451519	0.622	0.361	1	NO
1523	Pex7	0.00106391	1.01159	0.791	0.557	1	NO
1524	Mfsd14a	0.00106448	0.637227	0.872	0.689	1	NO
1525	Aldh18a1	0.00106777	0.780883	0.804	0.557	1	NO
1526	Zscan29	0.00107134	1.26322	0.453	0.197	1	NO
1527	Nudt14	0.00107514	0.411225	0.791	0.459	1	NO
1528	Rab32	0.00107832	0.630922	0.777	0.557	1	NO
1529	Reep4	0.00107877	1.1671	0.764	0.541	1	NO
1530	Map4k4	0.00108049	-0.939009	0.858	0.869	1	NO
1531	Gm28875	0.00108452	1.49785	0.419	0.18	1	NO
1532	Emg1	0.00108708	0.622228	0.98	0.902	1	NO
1533	Arhgef3	0.00108877	1.04674	0.716	0.426	1	NO
1534	Snap29	0.00109433	1.1007	0.736	0.459	1	NO
1535	Ltv1	0.00109513	0.667973	0.865	0.689	1	NO
1536	Abhd2	0.00109654	0.514293	0.723	0.426	1	NO
1537	Tcaf1	0.00109701	-1.24193	0.73	0.803	1	NO
1538	Marchf9	0.00109907	-0.678964	0.02	0.131	1	NO
1539	Epb41	0.00110026	0.810737	0.939	0.918	1	NO
1540	Fn1	0.00111198	-0.315098	0.993	0.984	1	NO
1541	Vps8	0.00111274	0.608045	0.561	0.279	1	NO
1542	Tmc6	0.00111467	0.675074	0.669	0.443	1	NO
1543	Mpc2	0.00111586	0.486171	0.912	0.803	1	NO
1544	Ccm2l	0.00112198	1.05706	0.466	0.213	1	NO
1545	Arsk	0.00112759	0.894931	0.405	0.164	1	NO
1546	Ccnd3	0.00113187	0.918491	0.804	0.623	1	NO
1547	Rpl31-ps8	0.0011369	0.462669	0.993	1	1	NO
1548	Ripk3	0.00113827	1.2965	0.574	0.344	1	NO
1549	Gm5547	0.00114519	1.40338	0.243	0.049	1	NO
1550	Ednra	0.00115009	-1.77345	0.453	0.607	1	NO
1551	Gm49197	0.0011506	-0.538338	0.02	0.131	1	NO
1552	Treml4	0.00115167	0.822944	0.189	0.016	1	NO
1553	Dnajc11	0.00115249	0.270366	0.851	0.623	1	NO
1554	AW551984	0.00116103	-1.25375	0.453	0.607	1	NO
1555	Srm	0.00116197	0.607143	0.993	0.885	1	NO
1556	Abcc1	0.00116403	0.393814	0.709	0.41	1	NO
1557	Gm25432	0.00117316	0.409819	0.858	0.607	1	NO
1558	Myd88	0.00117688	0.28563	0.682	0.443	1	NO
1559	2200002J24Rik	0.00118033	1.20625	0.216	0.033	1	NO
1560	Rabggtb	0.00118578	0.607543	0.919	0.77	1	NO
1561	4933404O12Rik	0.00119077	0.675838	0.486	0.23	1	NO
1562	Cdc34	0.00119632	0.418407	0.966	0.836	1	NO
1563	Samm50	0.00119679	0.695953	0.959	0.869	1	NO
1564	Cdc42	0.00119882	0.362284	1	1	1	NO
1565	Dcakd	0.00120034	-0.696221	0.878	0.918	1	NO
1566	Msl2	0.00120077	0.514295	0.804	0.492	1	NO
1567	Ddx39a	0.00120147	0.307133	0.932	0.803	1	NO
1568	Rpl27-ps1	0.00120209	0.631687	0.655	0.377	1	NO
1569	Slc35a2	0.00120549	0.8125	0.75	0.508	1	NO
1570	Lamtor5	0.0012078	0.78193	0.966	0.869	1	NO
1571	9430081H08Rik	0.00120906	0.50984	0.304	0.082	1	NO
1572	Wdr7	0.00121063	0.697974	0.622	0.361	1	NO
1573	Gm7658	0.00121915	0.544043	0.966	0.902	1	NO
1574	Gm45130	0.0012224	1.89715	0.284	0.082	1	NO
1575	Arhgef2	0.00122662	0.645147	0.899	0.754	1	NO
1576	Bin1	0.00122988	0.624459	0.932	0.754	1	NO
1577	Psmd8	0.00123068	0.532678	0.986	0.918	1	NO
1578	Tmem87a	0.00123085	-0.310847	0.622	0.311	1	NO
1579	Dusp26	0.00123644	-0.937453	0.027	0.148	1	NO
1580	Rbks	0.00123946	1.1114	0.405	0.164	1	NO
1581	Taf9b	0.00124046	0.544478	0.601	0.344	1	NO
1582	Bin3	0.00124363	0.705374	0.75	0.459	1	NO
1583	Rusf1	0.00124734	0.855883	0.662	0.41	1	NO
1584	Cyb5b	0.0012475	0.750598	0.939	0.836	1	NO
1585	Nat9	0.00125018	0.743401	0.628	0.361	1	NO
1586	Lmnb1	0.00125173	-0.875398	0.858	0.934	1	NO
1587	Gm30411	0.00125182	1.14139	0.358	0.131	1	NO
1588	Gm11478	0.00125279	0.322202	1	1	1	NO
1589	Smarca1	0.00125478	-1.3146	0.547	0.721	1	NO
1590	Capza1	0.00125619	0.642937	0.966	0.852	1	NO
1591	Lrwd1	0.0012571	0.308951	0.743	0.426	1	NO
1592	Mtdh	0.0012583	0.562093	0.993	0.984	1	NO
1593	Brap	0.00126091	0.647773	0.709	0.492	1	NO
1594	Erp44	0.00126251	0.66422	0.973	0.869	1	NO
1595	Lbr	0.00126296	0.64712	0.676	0.361	1	NO
1596	Ptp4a2	0.00126385	0.462672	0.993	1	1	NO
1597	Fyn	0.00126419	0.436885	0.932	0.77	1	NO
1598	Gm13743	0.00126658	0.338456	0.73	0.443	1	NO
1599	Bscl2	0.00127191	0.483634	0.838	0.59	1	NO
1600	Mtrf1	0.00127384	1.00818	0.399	0.164	1	NO
1601	Lrrc29	0.00127463	0.460424	0.291	0.082	1	NO
1602	Robo3	0.001284	0.802855	0.277	0.066	1	NO
1603	Commd6	0.00128518	0.319101	0.953	0.705	1	NO
1604	Fignl2	0.00128768	-1.82298	0.257	0.443	1	NO
1605	Actb	0.00129757	0.37475	1	1	1	NO
1606	Mrps28	0.00131421	0.717243	0.872	0.705	1	NO
1607	H2-T22	0.00131445	0.910509	0.331	0.115	1	NO
1608	Mapk9	0.00131541	0.551739	0.777	0.574	1	NO
1609	Zc3h7a	0.00131603	0.578158	0.899	0.754	1	NO
1610	F11r	0.00131955	0.847392	0.905	0.721	1	NO
1611	Noct	0.00132115	0.869583	0.628	0.361	1	NO
1612	Csrp2	0.00132613	-1.15075	0.98	0.951	1	NO
1613	Fgf10	0.00132813	-0.376106	0.304	0.082	1	NO
1614	Mogat2	0.0013299	-0.415075	0.061	0.213	1	NO
1615	Ptges3l	0.00133116	0.570336	0.52	0.279	1	NO
1616	Rnf26	0.00133168	0.766773	0.5	0.246	1	NO
1617	Wnk1	0.00133211	-0.652823	1	1	1	NO
1618	Tapbp	0.00133478	0.521823	0.696	0.426	1	NO
1619	Pbxip1	0.00133595	0.294098	0.791	0.525	1	NO
1620	Blvrb	0.00133748	0.516207	0.804	0.59	1	NO
1621	Trim8	0.00133821	0.378608	0.973	0.754	1	NO
1622	Mrpl18	0.00134354	0.542879	0.993	0.902	1	NO
1623	Sh2b3	0.00134394	0.624903	0.797	0.557	1	NO
1624	Ccl17	0.00135279	0.285413	0.189	0.016	1	NO
1625	mt-Te	0.00135457	0.584942	0.932	0.754	1	NO
1626	Stip1	0.0013556	0.512274	0.986	0.984	1	NO
1627	Megf11	0.00135954	-0.286458	0.304	0.082	1	NO
1628	Jazf1	0.00136086	0.9138	0.209	0.033	1	NO
1629	Ube2d2a	0.0013675	0.572352	1	0.967	1	NO
1630	Zbtb45	0.00136817	1.23089	0.588	0.344	1	NO
1631	Adprh	0.00137867	0.515268	0.986	0.869	1	NO
1632	Adcy7	0.00138167	-0.595944	0.581	0.279	1	NO
1633	Ikzf5	0.00138404	0.8523	0.777	0.557	1	NO
1634	Gm17501	0.00139052	0.784242	0.216	0.033	1	NO
1635	Man2b2	0.00139786	0.720998	0.5	0.246	1	NO
1636	Fbxo33	0.00140197	0.604018	0.757	0.508	1	NO
1637	Selenow	0.00140377	-0.712066	1	1	1	NO
1638	Ttc27	0.00140637	0.462223	0.669	0.361	1	NO
1639	Sft2d1	0.00140796	0.546219	0.858	0.656	1	NO
1640	Sesn3	0.00140868	-1.89676	0.709	0.721	1	NO
1641	Slc19a1	0.00141384	-0.486796	0.574	0.279	1	NO
1642	D6Wsu163e	0.00141569	1.19792	0.615	0.377	1	NO
1643	Nmt1	0.00141595	0.423086	0.986	0.951	1	NO
1644	Fam207a	0.00141695	0.471616	0.797	0.557	1	NO
1645	Stk38l	0.00142266	1.75985	0.588	0.328	1	NO
1646	Tmx2	0.00142421	0.277757	0.845	0.639	1	NO
1647	Ap3d1	0.00142729	0.449605	0.98	0.869	1	NO
1648	Sec61b	0.00142843	0.490072	1	1	1	NO
1649	Poglut2	0.00143742	-0.308339	0.73	0.459	1	NO
1650	Igf2bp2	0.00143907	-0.764013	0.77	0.869	1	NO
1651	Nutf2	0.00143988	0.502021	0.946	0.721	1	NO
1652	Cct3	0.00144091	0.561563	1	0.984	1	NO
1653	Hipk2	0.00144386	0.60766	0.851	0.607	1	NO
1654	Ccdc150	0.00144693	1.20219	0.182	0.016	1	NO
1655	Cep41	0.00144709	-0.353248	0.709	0.393	1	NO
1656	Rab1b	0.00146106	0.594381	0.959	0.803	1	NO
1657	Srp14	0.00146613	0.412406	1	0.934	1	NO
1658	Ebp	0.00146899	0.625743	0.764	0.525	1	NO
1659	Tmem50b	0.00147679	0.600315	0.48	0.23	1	NO
1660	Auts2	0.00148056	-1.09062	0.696	0.803	1	NO
1661	Ttc7b	0.00148913	0.610025	0.351	0.115	1	NO
1662	Ddx49	0.00148973	-0.36672	0.372	0.148	1	NO
1663	Sh3glb1	0.0014918	0.315782	1	0.934	1	NO
1664	Evi5	0.00149761	-1.1349	0.689	0.803	1	NO
1665	Gm10247	0.00150263	0.494678	0.662	0.426	1	NO
1666	Gtf2a1	0.00150409	0.728455	0.905	0.721	1	NO
1667	Mien1	0.00150409	0.491765	0.905	0.721	1	NO
1668	Ndufb10	0.00150484	0.510455	1	1	1	NO
1669	Mvk	0.00151269	0.624085	0.75	0.492	1	NO
1670	Mtf1	0.00151659	0.254467	0.682	0.393	1	NO
1671	Ttc32	0.00154347	0.294136	0.514	0.23	1	NO
1672	Gstk1	0.00155081	0.645416	0.635	0.328	1	NO
1673	Itga2	0.00155081	0.510002	0.622	0.361	1	NO
1674	Usp50	0.00155685	0.39856	0.926	0.77	1	NO
1675	Gas1	0.00157203	-0.727793	0.838	0.82	1	NO
1676	Hnrnpul2	0.0015736	0.568873	0.926	0.803	1	NO
1677	Pmvk	0.00159318	0.638062	0.878	0.639	1	NO
1678	Orai3	0.00159602	0.306521	0.642	0.361	1	NO
1679	Ap3m2	0.00160153	0.815712	0.399	0.164	1	NO
1680	Mmp14	0.00160172	-1.06155	0.635	0.738	1	NO
1681	Susd1	0.00160896	1.56437	0.338	0.131	1	NO
1682	Galnt4	0.00161984	0.46836	0.473	0.197	1	NO
1683	Fgd3	0.00162004	1.26024	0.622	0.393	1	NO
1684	Jpx	0.00162208	-0.434223	0.514	0.246	1	NO
1685	Gm38012	0.00162225	1.30207	0.23	0.049	1	NO
1686	Fxyd5	0.00162285	1.66552	0.601	0.377	1	NO
1687	Ociad1	0.00162367	0.468221	0.932	0.738	1	NO
1688	Camkk1	0.00162817	0.439006	0.547	0.262	1	NO
1689	Gm10658	0.00163749	0.616842	0.176	0.016	1	NO
1690	Gm22060	0.00163834	1.00867	0.351	0.131	1	NO
1691	Cdk2ap2	0.00163939	0.441569	0.851	0.672	1	NO
1692	Entpd7	0.00163975	0.30587	0.642	0.361	1	NO
1693	B230307C23Rik	0.00164088	0.664532	0.574	0.295	1	NO
1694	Nup210	0.00164621	0.773243	0.5	0.246	1	NO
1695	Dpagt1	0.00164639	0.807847	0.824	0.607	1	NO
1696	Ccdc32	0.0016538	0.715243	0.696	0.426	1	NO
1697	Ptprd	0.00165837	-1.93581	0.642	0.705	1	NO
1698	Itgal	0.00166027	1.2232	0.378	0.148	1	NO
1699	Uchl5	0.00166507	0.726367	0.959	0.836	1	NO
1700	Hacl1	0.00166591	0.641059	0.284	0.082	1	NO
1701	Mest	0.00166816	-1.07806	0.818	0.803	1	NO
1702	Rps27a-ps3	0.00166907	0.367408	1	1	1	NO
1703	Ddx47	0.00168572	0.554854	0.905	0.738	1	NO
1704	C030006K11Rik	0.00168963	0.948958	0.385	0.164	1	NO
1705	Rbbp8	0.0016897	0.611512	0.851	0.541	1	NO
1706	Stx4a	0.00169136	0.642445	0.885	0.738	1	NO
1707	Aldh1l1	0.00170327	0.317082	0.365	0.148	1	NO
1708	Psmd9	0.0017076	0.403844	0.919	0.754	1	NO
1709	Fzd3	0.0017156	-1.45457	0.453	0.623	1	NO
1710	Prepl	0.00171906	0.830558	0.52	0.246	1	NO
1711	Pon2	0.0017259	1.20636	0.811	0.689	1	NO
1712	Gm10080	0.00172882	0.425303	0.574	0.344	1	NO
1713	Bak1	0.00173202	0.926536	0.554	0.295	1	NO
1714	Btbd10	0.00174087	0.55994	0.736	0.41	1	NO
1715	Timm17a	0.00174191	0.442174	0.993	0.902	1	NO
1716	Abcc4	0.00174522	-0.507847	0.426	0.18	1	NO
1717	Dnaja3	0.00175099	0.776031	0.723	0.459	1	NO
1718	Cideb	0.00175259	0.31389	0.236	0.049	1	NO
1719	Cfl2	0.00175387	-0.787431	0.885	0.918	1	NO
1720	Tmem170b	0.00176648	0.722113	0.554	0.328	1	NO
1721	Mrpl23	0.00176729	0.289043	0.959	0.82	1	NO
1722	Pim1	0.00177147	0.451219	0.831	0.574	1	NO
1723	Tmed2	0.00177993	0.380437	0.993	0.984	1	NO
1724	Suclg1	0.00178472	0.645538	0.959	0.869	1	NO
1725	Ehmt1	0.00178681	-0.920966	0.966	0.934	1	NO
1726	Mrpl4	0.00179022	0.566723	0.973	0.689	1	NO
1727	Fras1	0.00179053	-2.01559	0.588	0.689	1	NO
1728	Gclc	0.00179319	0.328701	0.73	0.475	1	NO
1729	Kdm4c	0.00179436	0.618295	0.682	0.426	1	NO
1730	Tmem229b	0.00179467	0.462218	0.297	0.082	1	NO
1731	Tmed7	0.00179499	0.608657	0.993	0.918	1	NO
1732	Fjx1	0.00180095	0.303799	0.419	0.164	1	NO
1733	Gm9173	0.00180229	0.428289	0.689	0.41	1	NO
1734	Kdm5b	0.00180268	-1.07347	0.986	0.934	1	NO
1735	Cenpo	0.0018114	0.702269	0.399	0.164	1	NO
1736	Slc1a5	0.00182374	0.64125	0.709	0.459	1	NO
1737	Gna11	0.00182621	-0.664165	0.662	0.82	1	NO
1738	Ints13	0.00184501	0.458165	0.784	0.574	1	NO
1739	Afdn	0.00185364	-0.786984	0.676	0.721	1	NO
1740	Gm13842	0.0018691	1.7206	0.23	0.049	1	NO
1741	Polr2k	0.0018728	0.255204	0.946	0.803	1	NO
1742	Gtf2e2	0.00187848	0.769119	0.959	0.869	1	NO
1743	Ndufb4	0.00188144	0.422408	0.993	1	1	NO
1744	C2cd5	0.00188171	0.87599	0.845	0.574	1	NO
1745	Krtcap2	0.00189752	0.420815	1	0.984	1	NO
1746	Amt	0.00189934	0.658191	0.291	0.082	1	NO
1747	Ppil2	0.00190984	-1.12493	0.601	0.705	1	NO
1748	Fam160a2	0.00191603	0.296796	0.541	0.279	1	NO
1749	Dgke	0.00192593	0.606076	0.486	0.213	1	NO
1750	Fyco1	0.00192657	0.355927	0.669	0.393	1	NO
1751	Rpia	0.0019269	0.733069	0.77	0.541	1	NO
1752	Gm4149	0.00193006	-0.738536	1	1	1	NO
1753	Rpl27-ps2	0.00193324	1.24777	0.324	0.115	1	NO
1754	Wdr13	0.00194017	0.703067	0.723	0.508	1	NO
1755	Gpx3	0.00194409	-1.31881	0.926	0.967	1	NO
1756	Cuedc1	0.00194607	-0.788753	0.716	0.377	1	NO
1757	Ndufb8	0.00197145	0.466055	0.993	0.984	1	NO
1758	Ndufb7	0.00197981	0.506625	0.993	0.967	1	NO
1759	Rpl41	0.00197983	-0.289936	1	1	1	NO
1760	Mrpl38	0.00197986	0.888518	0.865	0.689	1	NO
1761	Rbfox2	0.00198461	-0.668277	0.905	0.869	1	NO
1762	Tead2	0.00198973	-1.00453	0.804	0.869	1	NO
1763	Fbln1	0.0019943	-1.34372	0.824	0.836	1	NO
1764	Kctd6	0.0019955	0.68378	0.318	0.098	1	NO
1765	Gpd1l	0.00199571	1.24357	0.628	0.393	1	NO
1766	Eif2s1	0.00199655	0.470741	0.98	0.967	1	NO
1767	Tspan4	0.00200072	0.404719	0.466	0.197	1	NO
1768	Clp1	0.00200244	0.418735	0.689	0.41	1	NO
1769	Taf11	0.00201363	0.506285	0.905	0.721	1	NO
1770	Chchd4	0.00202006	0.620979	0.811	0.574	1	NO
1771	Inpp4a	0.00202016	0.83989	0.764	0.557	1	NO
1772	Akr1b10	0.0020298	0.504066	0.703	0.459	1	NO
1773	Rab10	0.00202995	0.585093	0.973	0.918	1	NO
1774	Creb1	0.00203698	0.407943	0.905	0.672	1	NO
1775	Coa5	0.00203877	0.936449	0.932	0.836	1	NO
1776	Mmd	0.00204407	0.331375	0.872	0.59	1	NO
1777	Xrcc4	0.00204471	0.634689	0.561	0.311	1	NO
1778	Slc25a30	0.00204584	0.457677	0.669	0.361	1	NO
1779	Kdm1a	0.00204796	-0.703109	0.986	0.967	1	NO
1780	Eef1a1	0.00204803	-0.366698	1	1	1	NO
1781	Msmo1	0.00205123	0.776574	0.919	0.82	1	NO
1782	Hoxa9	0.00205725	-1.26539	0.432	0.557	1	NO
1783	Chd6	0.00205742	-0.709676	0.899	0.934	1	NO
1784	Mrps16	0.00206064	0.635561	0.959	0.836	1	NO
1785	Ten1	0.00206695	0.745404	0.824	0.623	1	NO
1786	Bcl10	0.00207193	0.35344	0.865	0.656	1	NO
1787	Nrd1	0.00207717	0.604716	0.939	0.869	1	NO
1788	Nhs	0.00208299	-1.70577	0.128	0.295	1	NO
1789	Syn3	0.00208616	0.661533	0.203	0.033	1	NO
1790	Mindy1	0.00209699	0.301304	0.723	0.508	1	NO
1791	Wbp2	0.00209979	0.70404	0.919	0.787	1	NO
1792	Romo1	0.00210058	0.362915	1	1	1	NO
1793	Arfgef2	0.00210224	0.262318	0.682	0.344	1	NO
1794	Gm38009	0.00210408	-0.974586	0.041	0.164	1	NO
1795	Tbl1xr1	0.00210712	0.495137	0.932	0.689	1	NO
1796	Chmp2a	0.00210742	0.264511	0.966	0.885	1	NO
1797	Mgat5	0.00210968	-0.269911	0.662	0.377	1	NO
1798	Pwwp2b	0.00211348	0.358699	0.345	0.131	1	NO
1799	Mydgf	0.00211633	0.756063	0.946	0.934	1	NO
1800	Pitpnm1	0.00211649	0.466529	0.351	0.131	1	NO
1801	Stat4	0.00212662	1.40763	0.297	0.098	1	NO
1802	Lyrm1	0.00215004	0.949266	0.23	0.049	1	NO
1803	Zc3h18	0.0021536	0.583699	0.926	0.77	1	NO
1804	Esyt1	0.00215402	0.445521	0.784	0.508	1	NO
1805	Sik2	0.00215564	1.33776	0.304	0.098	1	NO
1806	P2rx5	0.00215638	0.968244	0.412	0.18	1	NO
1807	Frmd5	0.00216128	1.09147	0.176	0.016	1	NO
1808	Cd300a	0.00216412	0.860753	0.527	0.295	1	NO
1809	Itpripl1	0.00216482	0.599002	0.419	0.18	1	NO
1810	Dbt	0.00216613	1.49384	0.703	0.508	1	NO
1811	Ofd1	0.00217308	0.62979	0.811	0.59	1	NO
1812	Mif4gd	0.00217984	0.672953	0.304	0.098	1	NO
1813	Cnpy3	0.00218905	0.428245	0.75	0.443	1	NO
1814	Dynll1	0.00219093	0.526069	1	1	1	NO
1815	Hyou1	0.00219495	0.591072	0.77	0.525	1	NO
1816	Mpzl1	0.00219495	-1.42075	0.696	0.705	1	NO
1817	4931406C07Rik	0.00220694	0.327562	0.804	0.574	1	NO
1818	Ino80b	0.00221024	0.882974	0.811	0.59	1	NO
1819	Actr3-ps	0.00221224	0.334858	0.527	0.246	1	NO
1820	Phax	0.00221532	-1.12038	0.831	0.885	1	NO
1821	Gemin6	0.0022201	0.436978	0.601	0.344	1	NO
1822	Gm11423	0.00222454	1.00364	0.176	0.016	1	NO
1823	Gm42547	0.002229	0.518259	0.304	0.098	1	NO
1824	Rbms3	0.00223569	-0.929811	0.784	0.852	1	NO
1825	Plagl1	0.00223619	-0.861319	0.953	0.951	1	NO
1826	Tada2b	0.0022531	0.794125	0.331	0.115	1	NO
1827	Sdhd	0.0022656	0.468949	0.966	1	1	NO
1828	Celsr2	0.00227044	0.786591	0.264	0.066	1	NO
1829	Herpud2	0.00227096	0.268853	0.77	0.525	1	NO
1830	Cap1	0.00227792	0.976404	0.784	0.59	1	NO
1831	Amotl1	0.00228067	-0.97211	0.696	0.82	1	NO
1832	Gm14165	0.00229441	0.305795	0.993	0.984	1	NO
1833	Dennd5b	0.00229501	-1.77092	0.561	0.672	1	NO
1834	Slc25a45	0.00230052	0.904956	0.297	0.098	1	NO
1835	Nup107	0.00230553	0.949041	0.851	0.672	1	NO
1836	Ap5z1	0.00230882	0.681326	0.399	0.164	1	NO
1837	Ugcg	0.00231162	0.790027	0.892	0.705	1	NO
1838	Mical3	0.00232137	0.637983	0.743	0.525	1	NO
1839	Gm43712	0.00232325	0.559849	0.98	0.967	1	NO
1840	Cyb561d1	0.00232604	0.736432	0.358	0.131	1	NO
1841	Tbrg4	0.00232708	0.532183	0.845	0.557	1	NO
1842	Ldlr	0.00233612	0.44307	0.865	0.541	1	NO
1843	Umad1	0.00234201	1.44809	0.595	0.393	1	NO
1844	H2-K1	0.0023424	0.73082	0.419	0.18	1	NO
1845	Cenpv	0.00235807	0.376233	0.405	0.164	1	NO
1846	Brpf1	0.00236278	0.58459	0.73	0.541	1	NO
1847	Mxd1	0.00236907	1.24607	0.736	0.557	1	NO
1848	Cops3	0.00237071	-0.467554	0.899	0.656	1	NO
1849	A130012E19Rik	0.00238282	0.658403	0.311	0.098	1	NO
1850	Dcaf12	0.00239635	0.731118	0.926	0.738	1	NO
1851	Crabp2	0.00240525	-0.646843	0.52	0.672	1	NO
1852	Rpl18-ps2	0.00240525	0.38697	0.649	0.361	1	NO
1853	Arhgap10	0.00242509	0.687847	0.851	0.59	1	NO
1854	Pnp	0.00243236	0.412793	0.709	0.443	1	NO
1855	Gm1673	0.00243611	-1.38802	0.682	0.754	1	NO
1856	Coq6	0.00243827	0.38981	0.669	0.393	1	NO
1857	A930005H10Rik	0.00244826	0.543623	0.514	0.246	1	NO
1858	Mrpl43	0.00246495	0.6728	0.865	0.689	1	NO
1859	Slc25a1	0.00247495	0.935385	0.838	0.639	1	NO
1860	Acot7	0.00247821	0.566932	0.959	0.836	1	NO
1861	Metap1	0.00248348	0.793084	0.804	0.738	1	NO
1862	Col1a2	0.00248376	-0.639914	0.993	1	1	NO
1863	Cabin1	0.00248439	0.695967	0.757	0.492	1	NO
1864	Stim1	0.00249088	0.582797	0.926	0.754	1	NO
1865	Dr1	0.002496	0.699581	0.939	0.754	1	NO
1866	Cox14	0.00250695	0.667134	0.939	0.852	1	NO
1867	Ola1	0.00251077	0.412814	0.946	0.77	1	NO
1868	Hprt	0.00251255	0.529432	0.851	0.639	1	NO
1869	Satb1	0.00251294	-1.09258	0.405	0.557	1	NO
1870	Sparc	0.00251492	-0.333436	0.993	0.984	1	NO
1871	Psmb7	0.00251645	0.583281	0.628	0.361	1	NO
1872	Emc2	0.00251686	0.414547	0.939	0.754	1	NO
1873	Abcb9	0.00253172	-0.302473	0.23	0.049	1	NO
1874	2610507B11Rik	0.00253882	0.594105	0.905	0.689	1	NO
1875	Zfp672	0.00254119	0.317826	0.75	0.459	1	NO
1876	Cmpk1	0.00254343	0.524227	0.973	0.852	1	NO
1877	Nasp	0.00254643	-0.811679	0.98	1	1	NO
1878	Zfp618	0.0025532	-1.09131	0.601	0.721	1	NO
1879	Baz2b	0.00255491	-1.21075	0.858	0.869	1	NO
1880	Qk	0.00258906	-0.453179	0.993	1	1	NO
1881	Vmp1	0.00259343	0.783963	0.932	0.787	1	NO
1882	Cyb561d2	0.00259527	1.42978	0.662	0.475	1	NO
1883	Atp6v0a1	0.00259548	0.813245	0.858	0.689	1	NO
1884	Htr2a	0.00260763	1.67973	0.243	0.066	1	NO
1885	Mpp1	0.00260846	0.994192	0.872	0.689	1	NO
1886	Ppp1r18	0.00262461	0.958679	0.878	0.754	1	NO
1887	Slc35d2	0.00262595	0.581942	0.412	0.18	1	NO
1888	Ccdc189	0.00262613	0.617915	0.25	0.066	1	NO
1889	Hace1	0.00262646	0.380515	0.736	0.525	1	NO
1890	Hsd17b7	0.0026281	0.793778	0.736	0.459	1	NO
1891	1700037C18Rik	0.00263682	0.774094	0.196	0.033	1	NO
1892	Fam221a	0.00263957	0.705746	0.277	0.082	1	NO
1893	Anxa7	0.00264093	0.624808	0.932	0.82	1	NO
1894	Ank	0.00264452	0.820517	0.588	0.344	1	NO
1895	Pmm2	0.0026466	0.626524	0.811	0.574	1	NO
1896	Ptov1	0.00265315	-0.850159	0.953	0.967	1	NO
1897	Mcph1	0.00265595	0.516933	0.709	0.475	1	NO
1898	C430042M11Rik	0.00266069	0.842429	0.135	0	1	NO
1899	Ccdc92b	0.00266069	0.300107	0.135	0	1	NO
1900	Gm43054	0.00266069	0.320445	0.135	0	1	NO
1901	Polr2f	0.00267518	0.536439	0.986	0.885	1	NO
1902	Adam10	0.00267574	0.472948	0.953	0.787	1	NO
1903	Gm9118	0.00267605	-0.51535	0.973	0.984	1	NO
1904	Rit1	0.0026871	0.37576	0.872	0.639	1	NO
1905	Jmjd6	0.0026915	0.26706	0.872	0.705	1	NO
1906	Pkn2	0.00269825	-0.754642	0.966	1	1	NO
1907	Cox7a2	0.00269843	0.3359	1	1	1	NO
1908	Gorasp2	0.00270951	0.665982	0.993	0.951	1	NO
1909	Imp3	0.00271645	0.669293	0.939	0.787	1	NO
1910	Slc52a2	0.00271795	0.866643	0.608	0.361	1	NO
1911	Etnk1	0.00272033	0.32721	0.939	0.82	1	NO
1912	Pbx1	0.0027208	0.359185	1	1	1	NO
1913	Cd24a	0.00272533	-1.21308	0.824	0.852	1	NO
1914	Tmem18	0.00272671	1.35683	0.514	0.295	1	NO
1915	Tmem219	0.00272725	0.498554	0.554	0.295	1	NO
1916	Gm40309	0.0027291	0.972958	0.5	0.246	1	NO
1917	Lrrc28	0.00273486	1.21891	0.446	0.23	1	NO
1918	Rab7	0.00274317	0.470157	0.986	0.951	1	NO
1919	Lamc1	0.00275035	-0.806592	0.75	0.803	1	NO
1920	Rps15a	0.00276606	-0.38019	1	1	1	NO
1921	Zfp583	0.00276657	0.625808	0.257	0.066	1	NO
1922	Letm2	0.0027702	-0.614131	0.318	0.098	1	NO
1923	Runx1t1	0.00277215	-1.23675	0.723	0.803	1	NO
1924	Fzd8	0.00277509	-1.66679	0.311	0.492	1	NO
1925	Chac1	0.00278508	0.514676	0.169	0.016	1	NO
1926	Rpl19-ps11	0.00279636	0.400104	0.953	0.885	1	NO
1927	Mtmr12	0.0027985	0.322906	0.716	0.492	1	NO
1928	3300005D01Rik	0.00279859	1.43231	0.378	0.164	1	NO
1929	Snx15	0.00280158	0.553989	0.527	0.262	1	NO
1930	Stat3	0.0028028	0.897601	0.926	0.787	1	NO
1931	Lmln	0.00281005	0.635404	0.304	0.098	1	NO
1932	Ercc4	0.00281511	0.430217	0.601	0.344	1	NO
1933	Fbxl12	0.00281527	0.3444	0.527	0.295	1	NO
1934	Gm4673	0.00281575	0.76879	0.399	0.164	1	NO
1935	Anxa1	0.00281882	1.18211	0.196	0.033	1	NO
1936	Idh3a	0.00284732	0.842907	0.851	0.689	1	NO
1937	Sprtn	0.00284861	0.689395	0.561	0.311	1	NO
1938	Gm16283	0.00286617	0.594045	0.169	0.016	1	NO
1939	Tarbp2	0.0028665	0.252875	0.635	0.377	1	NO
1940	Ptprj	0.0028776	1.19941	0.682	0.459	1	NO
1941	Lamtor4	0.00287827	0.658227	0.858	0.639	1	NO
1942	Imp4	0.00289593	0.67824	0.919	0.738	1	NO
1943	Psmc2	0.00289968	0.590596	0.946	0.869	1	NO
1944	A630001G21Rik	0.00290379	1.26289	0.351	0.148	1	NO
1945	Bbc3	0.00292045	0.925383	0.385	0.164	1	NO
1946	Plod2	0.00292755	-0.610607	0.662	0.77	1	NO
1947	Hdac2	0.0029294	-0.712778	0.966	0.967	1	NO
1948	Chchd2	0.00292993	0.390364	1	0.984	1	NO
1949	Igf2bp1	0.00293506	-0.669333	0.858	0.967	1	NO
1950	Ppcdc	0.00293737	0.416343	0.514	0.262	1	NO
1951	Oip5	0.00294853	0.628487	0.446	0.23	1	NO
1952	Sox5	0.00295192	-1.83838	0.432	0.557	1	NO
1953	S1pr1	0.00295926	-0.355205	0.5	0.23	1	NO
1954	Slc12a6	0.00296324	0.375095	0.426	0.18	1	NO
1955	Naa38	0.00297044	0.458421	0.878	0.754	1	NO
1956	Rpsa-ps10	0.00297626	0.359715	0.98	0.869	1	NO
1957	Gm6286	0.0029816	0.259148	0.696	0.41	1	NO
1958	Gm8251	0.00298966	1.0433	0.439	0.213	1	NO
1959	Ptcd1	0.00299718	0.860547	0.534	0.279	1	NO
1960	Msrb1	0.00299755	0.282404	0.797	0.607	1	NO
1961	Smpdl3a	0.00301129	0.526944	0.23	0.049	1	NO
1962	Arpc3	0.0030122	0.303658	0.831	0.607	1	NO
1963	Fbxl7	0.0030151	-1.82636	0.432	0.541	1	NO
1964	Zfp248	0.00303071	1.08135	0.392	0.18	1	NO
1965	Nif3l1	0.00303155	0.768231	0.723	0.41	1	NO
1966	Leprotl1	0.00304521	0.497645	0.858	0.656	1	NO
1967	Prpf4b	0.00305235	-0.600422	0.993	1	1	NO
1968	Wdr44	0.0030548	1.22803	0.439	0.23	1	NO
1969	Ccng1	0.00305544	0.60015	0.804	0.557	1	NO
1970	Lbhd1	0.00307323	0.985555	0.392	0.164	1	NO
1971	Snd1	0.00307684	0.704653	0.973	0.951	1	NO
1972	Bmp1	0.00309614	-0.725857	0.514	0.672	1	NO
1973	Flot1	0.00309937	0.626759	0.865	0.623	1	NO
1974	Smap2	0.00309937	0.551534	0.838	0.689	1	NO
1975	Vps53	0.00309939	0.307912	0.804	0.525	1	NO
1976	Gm128	0.00310026	0.932215	0.297	0.098	1	NO
1977	Slc45a4	0.0031107	0.62616	0.561	0.311	1	NO
1978	Rab1a	0.00312792	0.468121	0.973	1	1	NO
1979	Rap2a	0.00313017	0.935659	0.892	0.754	1	NO
1980	Polrmt	0.00313808	-0.279108	0.574	0.279	1	NO
1981	2810455O05Rik	0.00314826	0.410474	0.162	0.016	1	NO
1982	B3galt6	0.00315193	0.306437	0.541	0.279	1	NO
1983	Pkn3	0.0031554	0.73641	0.426	0.197	1	NO
1984	Clasp2	0.00316205	0.725677	0.777	0.541	1	NO
1985	Trappc3	0.00316307	0.252487	0.622	0.377	1	NO
1986	Mfsd6	0.00316324	1.81938	0.432	0.23	1	NO
1987	Ldhb	0.00316694	-3.0093	0.784	0.803	1	NO
1988	Polr2c	0.00317144	0.529405	0.892	0.721	1	NO
1989	Abhd11	0.00317658	0.635856	0.655	0.393	1	NO
1990	Pdgfrl	0.00319689	1.60876	0.189	0.033	1	NO
1991	Hspa14	0.00319857	0.590185	0.912	0.77	1	NO
1992	Pgm2	0.00319884	0.602603	0.764	0.607	1	NO
1993	Gm10175	0.00320083	0.570787	0.973	0.836	1	NO
1994	Pgpep1	0.00320312	-0.799755	0.689	0.361	1	NO
1995	Cetn3	0.00320419	0.595803	0.993	0.869	1	NO
1996	Rbm45	0.00321006	0.337208	0.473	0.23	1	NO
1997	Ralgps2	0.00321116	0.921197	0.926	0.803	1	NO
1998	Gm24265	0.00321764	0.653282	0.196	0.033	1	NO
[truncated: 7,264 more rows]

## Sheet: Dataset EV2-2.
Dataset EV2-2. Cluego enrichment analysis of Differential expression gene for CD226-positive and negative megakaryocytes
	name	shared name	GOLevels	ID	Term PValue Corrected with Bonferroni step down	All Associated Genes	Associated Genes Found	OverViewTerm
1	syncytium formation by plasma membrane fusion	syncytium formation by plasma membrane fusion	[3, 4, 5, 6]	GO:0000768	9.35153e-05	[Adam8, Adam9, Adamts15, Adamts5, Adgrb1, Adgrb3, Cacna1s, Camk1, Capn2, Casp1, Cav3, Ccl8, Cd109, Cd44, Cd53, Cd81, Cd9, Cdon, Cflar, Cxcl10, Cxcl12, Cxcl9, Dcstamp, Dyrk1b, Ehd1, Ehd2, Ehd3, Fer1l5, Flot1, Flt3l, Gcm1, Gcm2, Gdf15, Gsk3b, Il1f9, Il4, Il4ra, Ins2, Jam2, Mapk14, Myh9, Mymk, Mymx, Myod1, Myof, Myog, Neo1, Nfatc2, Nfe2, Nphs1, Ntn3, Ocstamp, Plekho1, Ptgfrn, Rapgef3, Ripor2, Sbno2,…	[Cd44, Cd9, Ehd3, Mapk14, Myh9, Nfe2, Ripor2]	TRUE
2	myoblast fusion	myoblast fusion	[4, 5, 6, 7]	GO:0007520	0.000280014	[Adamts15, Adamts5, Adgrb1, Adgrb3, Cacna1s, Capn2, Casp1, Cav3, Ccl8, Cd53, Cd81, Cd9, Cdon, Cflar, Cxcl10, Cxcl12, Cxcl9, Dyrk1b, Ehd1, Ehd2, Ehd3, Fer1l5, Flot1, Flt3l, Gdf15, Gsk3b, Il1f9, Il4, Il4ra, Ins2, Jam2, Mapk14, Myh9, Mymk, Mymx, Myod1, Myof, Myog, Neo1, Nfatc2, Nphs1, Ntn3, Plekho1, Ptgfrn, Ripor2, Scgb3a1, Syna, Synb, Tanc1, Tnfsf14, Wnt1]	[Cd9, Ehd3, Mapk14, Myh9, Ripor2]	FALSE
3	blood coagulation	blood coagulation	[3, 5]	GO:0007596	7.70683e-36	[Abat, Adamts13, Adamts18, Adra2a, Adra2b, Adra2c, Adrb2, Adtrp, Alox12, Ano6, Anxa2, Anxa5, Anxa8, Ap3b1, Apoe, Apoh, Axl, Bik, Blk, Bloc1s3, Bloc1s4, Bloc1s6, C1galt1c1, C1qtnf1, C3, C9, Cav1, Cd34, Cd36, Cd40lg, Cd9, Ceacam1, Cela2a, Cfh, Comp, Cpb2, Cx3cl1, Dmtn, Dtnbp1, Enpp4, Entpd1, Entpd2, Ephb2, Evl, F10, F11, F11r, F12, F13a1, F13b, F2, F2r, F2rl1, F2rl2, F2rl3, F3, F5, F7, F8, F9, Fbln…	[Alox12, Cd9, Dmtn, F10, F2r, F2rl2, F5, Fcer1g, Fermt3, Gata1, Gp1ba, Gp1bb, Gp5, Gp6, Gp9, Itga2b, Itgb3, Lyn, Mmrn1, Mpig6b, Mpl, P2rx1, P2ry1, Pdgfb, Pear1, Pf4, Pik3cb, Pla2g4a, Plek, Prkca, Prkcq, Ptger3, Rab27a, Thbs1, Treml1, Tspan32, Ubash3b, Vwf]	TRUE
4	regulation of platelet activation	regulation of platelet activation	[4, 5, 7]	GO:0010543	4.55311e-15	[Abat, Adamts18, Adrb2, Alox12, Apoe, Bik, Blk, C1qtnf1, Cd9, Ceacam1, Cela2a, Dmtn, F11r, Fcer1g, Fgg, Gp5, Hrg, Lyn, Pdgfa, Pdgfb, Pdgfra, Pdpn, Pla2g4a, Plek, Prkca, Prkcd, Prkcq, Prkg1, Ptger3, Ptprj, Selp, Serpine2, Sh2b3, Syk, Tec, Tlr4, Txk, Ubash3b, Vps33b]	[Alox12, Cd9, Dmtn, Fcer1g, Gp5, Lyn, Pdgfb, Pla2g4a, Plek, Prkca, Prkcq, Ptger3, Ubash3b]	FALSE
5	negative regulation of platelet activation	negative regulation of platelet activation	[4, 5, 6, 7, 8, 9]	GO:0010544	6.82493e-07	[Abat, Adamts18, Adrb2, Alox12, Apoe, C1qtnf1, Cd9, Ceacam1, Fgg, Gp5, Pdgfa, Pdgfb, Pdgfra, Prkcd, Prkg1, Ptger3, Serpine2, Sh2b3, Ubash3b]	[Alox12, Cd9, Gp5, Pdgfb, Ptger3, Ubash3b]	FALSE
6	positive regulation of cell-substrate adhesion	positive regulation of cell-substrate adhesion	[4, 5, 6]	GO:0010811	1.49253e-07	[Abi3bp, Abl1, Agr2, Alox15, Apoa1, Arl2, Arpc2, Braf, Braf-rs1, C1qbp, Calr, Carmil1, Cass4, Ccdc80, Ccl21a, Ccl25, Ccl28, Ccn1, Ccna2, Cd36, Cd3e, Cdc42, Cdh13, Cdk6, Cfl1, Cib1, Col16a1, Col26a1, Col8a1, Crk, Crkl, Csf1, Cspg5, Dab2, Dag1, Dbn1, Disc1, Dmd, Dmp1, Dmtf1, Dmtn, Dnm2, Dock1, Dock5, Ecm2, Edil3, Efemp2, Egfl6, Egflam, Emilin1, Emp2, Enpp2, Epb41l5, Epha1, Fbln1, Fbln2, Fermt1, Fer…	[Arpc2, Dmtn, Hacd1, Itga6, Itgb3, Lims1, Mdk, Pdgfb, Ptk2b, Ptpn11, Rac1, Rsu1, Thbs1]	TRUE
7	platelet activation	platelet activation	[3, 4, 6]	GO:0030168	1.80298e-31	[Abat, Adamts18, Adra2a, Adra2b, Adra2c, Adrb2, Alox12, Apoe, Axl, Bik, Blk, Bloc1s3, Bloc1s4, C1galt1c1, C1qtnf1, Cd40lg, Cd9, Ceacam1, Cela2a, Cfh, Comp, Cx3cl1, Dmtn, Entpd1, Entpd2, Evl, F11r, F2, F2r, Fcer1g, Fermt3, Fga, Fgb, Fgg, Fn1, Fzd6, Gata1, Gm15621, Gna13, Gnas, Gp1ba, Gp5, Hrg, Itga2b, Itgb3, Lyn, Mertk, Mpl, P2rx1, P2ry1, P2ry12, Pdgfa, Pdgfb, Pdgfra, Pdia6, Pdpn, Pear1, Pf4, Pik3…	[Alox12, Cd9, Dmtn, F2r, Fcer1g, Fermt3, Gata1, Gp1ba, Gp5, Itga2b, Itgb3, Lyn, Mpl, P2rx1, P2ry1, Pdgfb, Pear1, Pf4, Pik3cb, Pla2g4a, Plek, Prkca, Prkcq, Ptger3, Treml1, Tspan32, Ubash3b, Vwf]	FALSE
8	regulation of blood coagulation	regulation of blood coagulation	[3, 4, 5, 6, 7]	GO:0030193	9.06943e-08	[Abat, Adamts18, Adrb2, Adtrp, Alox12, Ano6, Anxa2, Anxa5, Apoe, Apoh, C1qtnf1, Cav1, Cd34, Cd36, Cd9, Ceacam1, Cpb2, Dmtn, Enpp4, Ephb2, F11, F12, F2, F2r, F2rl1, F7, Fga, Fgb, Fgg, Foxa2, Gp1ba, Gp5, Hpse, Hrg, Klkb1, Kng1, Kng2, Nfe2l2, Pdgfa, Pdgfb, Pdgfra, Plau, Plg, Prdx2, Prkcd, Prkg1, Proc, Pros1, Psg23, Ptger3, Rpl3, S100a9, Serpinc1, Serpine1, Serpine2, Serpinf2, Serping1, Sh2b3, St3gal…	[Alox12, Cd9, Dmtn, F2r, Gp1ba, Gp5, Pdgfb, Ptger3, Thbs1, Ubash3b]	FALSE
9	platelet formation	platelet formation	[3, 4, 5, 6, 7, 8, 9]	GO:0030220	5.02004e-10	[Actn1, Cib1, Clec1b, Ep300, Gata1, Mef2c, Mfap2, Mpig6b, Mpl, Myh9, Nbeal2, Prkdc, Ptpn11, Ptpn6, Srf, Tal1, Vps33a, Wdr1, Zfp385a, Zfpm1]	[Actn1, Clec1b, Gata1, Mpig6b, Mpl, Myh9, Ptpn11, Wdr1]	TRUE
10	regulation of actin filament depolymerization	regulation of actin filament depolymerization	[6, 7, 8, 9, 10]	GO:0030834	6.51474e-05	[4933400A11Rik, Actn2, Add1, Add2, Add3, Arpc2, Avil, C530008M17Rik, Capg, Capza1, Capza2, Capza3, Capzb, Carmil1, Carmil2, Cfl1, Cfl2, Dbnl, Dmtn, Dstn, Eps8, Evl, F2rl1, Flii, Gsn, Lima1, Lmod1, Lmod2, Lmod3, Mphosph8, Mtpn, Myh9, Nck2, Pdxp, Pik3ca, Plek, Plekhh2, Rdx, Scin, Sema5a, Sh3bp1, Shroom2, Specc1l, Spta1, Sptan1, Sptb, Sptbn1, Sptbn2, Sptbn4, Svil, Swap70, Tcpm1, Tmod1, Tmod2, Tmod3,…	[Arpc2, Dmtn, Myh9, Plek, Svil, Vill, Wdr1]	TRUE
11	negative regulation of actin filament polymerization	negative regulation of actin filament polymerization	[5, 6, 7, 8, 9, 10, 11]	GO:0030837	0.000127412	[4933400A11Rik, Add1, Add2, Add3, Arfgef1, Arpc2, Avil, Bbs4, C530008M17Rik, Capg, Capn1, Capza1, Capza2, Capza3, Capzb, Carmil1, Carmil2, Cfl1, Dbnl, Dmtn, Eps8, Evl, Fam49b, Fhod3, Flii, Gsn, Hip1r, Kank1, Kank3, Kank4, Lmod1, Lmod2, Lmod3, Mkks, Mphosph8, Mtpn, Myadm, Myh9, Nck2, Pecam1, Pfn1, Pfn2, Pfn4, Prkcd, Rdx, Scin, Slit2, Spta1, Sptan1, Sptb, Sptbn1, Sptbn2, Sptbn4, Ssh1, Ssh2, Ssh3, S…	[Arpc2, Dmtn, Myh9, Pfn1, Svil, Tmsb4x, Vill]	FALSE
12	positive regulation of actin filament polymerization	positive regulation of actin filament polymerization	[5, 6, 7, 8, 9, 10, 11]	GO:0030838	1.9686e-05	[Abi2, Actr2, Actr3, Alox15, Ap1ar, Arf1, Arf6, Arfip1, Arfip2, Arpc1a, Arpc1b, Arpc2, Arpc3, Arpc4, Arpc5, Arpc5l, Arpin, Bag4, Baiap2, Baiap2l1, Baiap2l2, Bin1, Brk1, C530008M17Rik, Carmil1, Carmil2, Ccl11, Ccl21a, Ccl24, Cdc42ep1, Cdc42ep2, Cdc42ep3, Cdc42ep4, Cdc42ep5, Coro1a, Coro1b, Csf3, Ctnna2, Cttn, Cyfip1, Dlg1, Evl, Fchsd1, Fchsd2, Fer, Fers, Fmn1, Fmn2, Gm14137, Gm732, Gmfb, Gmfg, Grb…	[Actr3, Arpc2, Arpc5, Coro1a, Gmfg, Pfn1, Ptk2b, Rac1, Vill]	TRUE
13	cortical cytoskeleton organization	cortical cytoskeleton organization	[6]	GO:0030865	8.63053e-06	[4930544G11Rik, Actn1, Akap11, Anln, Arf6, Calr, Cavin3, Cdk5, Coro1c, Dlg1, Ect2, Ehd2, Ehd3, Epb41, Epb41l1, Epb41l2, Epb41l3, Ezr, Fhod1, Fhod3, Fmnl1, Fmnl2, Fmnl3, Ikbkb, Llgl1, Llgl2, Nckap1, Nckap1l, Ncoa3, Nlgn1, Pafah1b1, Pdcd6ip, Plek, Pls1, Ppp2r3c, Rab13, Rac1, Rac2, Rac3, Racgap1, Rhoa, Rhob, Rhobtb1, Rhobtb2, Rhobtb3, Rhoc, Rhod, Rhof, Rhog, Rhoh, Rhoq, Rnd1, Rnd2, Rnd3, Rock1, Rock…	[Actn1, Ehd3, Fhod1, Plek, Pls1, Rac1, Tln1, Wdr1]	TRUE
14	cortical actin cytoskeleton organization	cortical actin cytoskeleton organization	[4, 7]	GO:0030866	0.000230029	[Akap11, Anln, Arf6, Calr, Cavin3, Cdk5, Coro1c, Dlg1, Ect2, Ehd2, Ehd3, Epb41, Epb41l1, Epb41l2, Epb41l3, Ezr, Fhod1, Fhod3, Fmnl1, Fmnl2, Fmnl3, Ikbkb, Llgl1, Llgl2, Nckap1, Nckap1l, Pdcd6ip, Plek, Pls1, Rab13, Racgap1, Rhoq, Rock1, Rock2, Rtkn, Strip1, Tln1, Tnf, Vil1]	[Ehd3, Fhod1, Plek, Pls1, Tln1]	FALSE
15	natural killer cell mediated cytotoxicity	natural killer cell mediated cytotoxicity	[4, 5, 6, 7, 8]	GO:0042267	8.78232e-05	[Ap1g1, Arl8b, Arrb2, Cadm1, Cd160, Cd226, Ceacam1, Cebpg, Clec12b, Clec2d, Coro1a, Crk, Crtam, D7Zem1, D7Zem2, D7Zem3, Gfer, Gzmb, H2-M3, H2-T23, H60b, H60c, Havcr2, Igf2, Il12a, Il12b, Il18, Il18rap, Il21, Kif5b, Klrb1b, Klrb1c, Klrc1, Klrd1, Klre1, Klrk1, Lag3, Lamp1, Lep, Lgals9, Lyst, Nectin2, Pik3r6, Plekhm2, Prdx1, Ptpn6, Rab27a, Raet1b, Raet1d, Raet1e, Rasgrp1, Rnf19b, Serpinb3a, Serpinb9…	[Arrb2, Cd226, Coro1a, Il12a, Kif5b, Rab27a, Stx11]	TRUE
16	inositol phosphate metabolic process	inositol phosphate metabolic process	[4, 5, 6]	GO:0043647	0.000243747	[Adcyap1r1, Avpr1b, Bpnt1, Cd244a, Fgf2, Galr2, Gper1, Grk3, Impa1, Impa2, Impad1, Inpp1, Inpp4b, Inpp5a, Inpp5b, Inpp5e, Inpp5j, Inpp5k, Inppl1, Ip6k1, Ip6k2, Ip6k3, Ipmk, Ippk, Itpk1, Itpka, Itpkb, Itpkc, Lhcgr, Mas1, Mtmr2, Mtmr7, Ntsr1, Nudt10, Nudt11, Nudt3, Nudt4, Ocrl, P2ry1, P2ry6, Plcb1, Plcb3, Plcd1, Plcg1, Plcg2, Plek, Pou1f1, Ppip5k1, Ppip5k2, Prkg1, Ptafr, Pten, Pth, Pth1r, Ptk2b, Sc…	[Inpp4b, P2ry1, Plcg2, Plek, Ptk2b, Snca]	TRUE
17	actin nucleation	actin nucleation	[5, 6, 7, 8, 9, 10, 11, 12]	GO:0045010	0.000133653	[Abi2, Actr2, Actr3, Ap1ar, Arf1, Arfip1, Arfip2, Arpc1a, Arpc1b, Arpc2, Arpc3, Arpc4, Arpc5, Arpc5l, Arpin, Brk1, Coro1a, Coro1b, Ctnna2, Cyfip1, Evl, Fchsd2, Fmn1, Fmn2, Gm732, Gmfb, Gmfg, Gsn, Hip1r, Iqgap2, Jmy, Lmod1, Lmod2, Lmod3, Magel2, Nckap1, Pick1, Scin, Spire1, Spire2, Trim27, Vil1, Vill, Was, Wasf1, Wasf2, Wasf3, Washc1, Washc5, Wasl, Wdr63, Whamm]	[Actr3, Arpc2, Arpc5, Coro1a, Gmfg, Vill]	FALSE
18	actin filament capping	actin filament capping	[6, 7, 8, 9, 10, 11, 12]	GO:0051693	0.000379449	[4933400A11Rik, Add1, Add2, Add3, Arpc2, Avil, C530008M17Rik, Capg, Capza1, Capza2, Capza3, Capzb, Carmil1, Carmil2, Cfl1, Dbnl, Dmtn, Eps8, Evl, Flii, Gsn, Lmod1, Lmod2, Lmod3, Mphosph8, Mtpn, Myh9, Nck2, Rdx, Scin, Spta1, Sptan1, Sptb, Sptbn1, Sptbn2, Sptbn4, Svil, Tcpm1, Tmod1, Tmod2, Tmod3, Tmod4, Tpm1, Twf1, Twf2, Vil1, Vill]	[Arpc2, Dmtn, Myh9, Svil, Vill]	FALSE
19	platelet aggregation	platelet aggregation	[4, 5, 7]	GO:0070527	4.65301e-19	[Abat, Adamts18, Adrb2, Alox12, Bik, Blk, Bloc1s4, C1qtnf1, Cd9, Ceacam1, Cela2a, Cfh, Comp, Dmtn, F11r, Fermt3, Fga, Fgb, Fgg, Fn1, Gata1, Gm15621, Gnas, Gp1ba, Itga2b, Itgb3, Lyn, Mpl, P2ry12, Pdgfra, Pdia6, Pdpn, Pear1, Pip5k1c, Plek, Ppia, Prkca, Prkcd, Prkcq, Prkg1, Ptger3, Ptpn6, Rap2b, Serpine2, Sh2b3, Slc7a11, Stxbp1, Stxbp3, Syk, Tspan32, Tyro3, Ubash3a, Ubash3b, Vps33b, Wnt3a]	[Alox12, Cd9, Dmtn, Fermt3, Gata1, Gp1ba, Itga2b, Itgb3, Lyn, Mpl, Pear1, Plek, Prkca, Prkcq, Ptger3, Tspan32, Ubash3b]	FALSE
20	regulation of platelet aggregation	regulation of platelet aggregation	[5, 6, 7, 8]	GO:0090330	3.8759e-09	[Abat, Adamts18, Adrb2, Alox12, Bik, Blk, C1qtnf1, Cd9, Ceacam1, Cela2a, Dmtn, F11r, Fgg, Lyn, Pdpn, Prkca, Prkcd, Prkcq, Prkg1, Ptger3, Serpine2, Sh2b3, Syk, Ubash3b, Vps33b]	[Alox12, Cd9, Dmtn, Lyn, Prkca, Prkcq, Ptger3, Ubash3b]	FALSE
21	positive regulation of substrate adhesion-dependent cell spreading	positive regulation of substrate adhesion-dependent cell spreading	[5, 6, 7, 8]	GO:1900026	8.99921e-05	[Abl1, Apoa1, Arpc2, Braf, Braf-rs1, C1qbp, Calr, Carmil1, Cass4, Cdc42, Cib1, Crk, Crkl, Cspg5, Dab2, Dbn1, Dmtn, Dnm2, Dock1, Dock5, Enpp2, Fermt2, Flna, Has2, Ilk, Itgb3, Lims1, Lims2, Mdk, Myadm, Myoc, Ncoa3, Nedd9, Nrp1, Olfm4, P4hb, Prex1, Rac1, Rac3, Rreb1, S100a10, Tesk1, Triobp, Unc13d]	[Arpc2, Dmtn, Itgb3, Lims1, Mdk, Rac1]	FALSE
22	negative regulation of response to wounding	negative regulation of response to wounding	[3, 4, 5, 6]	GO:1903035	1.52876e-06	[Abat, Abcc8, Adamts18, Adrb2, Adtrp, Ajap1, Alox12, Alox5, Anxa2, Anxa5, Apoe, Apoh, C1qtnf1, Cask, Cd109, Cd24a, Cd34, Cd9, Ceacam1, Cers2, Clasp1, Clasp2, Cldn19, Cldn3, Cpb2, Crk, D130043K22Rik, Epha4, Eppk1, F11, F12, F2, Fga, Fgb, Fgf2, Fgg, Git1, Gja1, Gp1ba, Gp5, Hmgcr, Hrg, Inpp5f, Klk1b8, Klk8, Klkb1, Kng1, Kng2, Kremen1, Lrig2, Mdk, Muc16, Myoz1, Neo1, Pdgfa, Pdgfb, Pdgfra, Phldb2, Pla…	[Alox12, Alox5, Cd9, Gp1ba, Gp5, Mdk, Pdgfb, Ptger3, Thbs1, Ubash3b]	FALSE

## Sheet: Dataset EV2-3.
Dataset EV2-3.The R package limma performed differential analysis on regulon activity scores in CD226-positive and negative megakaryocytes
	regulon	logFC	AveExpr	t	P.Value	adj.P.Val	B	Whether it is a difference regulon
1	Xbp1(+)	0.887603	2.87964e-16	5.99145	2.09257e-09	1.30573e-07	10.9997	yes
2	Ybx1(+)	0.885701	-9.26376e-17	5.97861	2.26416e-09	1.30573e-07	10.9241	yes
3	Fli1(+)	0.883979	-1.36288e-16	5.96698	2.43137e-09	1.30573e-07	10.8558	yes
4	Elf1(+)	0.880446	3.27688e-17	5.94314	2.81279e-09	1.30573e-07	10.7161	yes
5	Hmgn3(+)	-0.879179	9.0189e-17	-5.93459	2.96327e-09	1.30573e-07	10.6661	yes
6	Srf(+)	0.875626	-2.75564e-16	5.9106	3.42842e-09	1.30573e-07	10.5264	yes
7	Stat3(+)	0.873365	9.21976e-17	5.89534	3.76061e-09	1.30573e-07	10.4377	yes
8	Nfe2(+)	0.872579	-9.60157e-17	5.89004	3.88322e-09	1.30573e-07	10.407	yes
9	Etv6(+)	0.866274	1.72642e-18	5.84747	5.01874e-09	1.50005e-07	10.1612	yes
10	Irf7(+)	0.856419	2.71829e-18	5.78095	7.46736e-09	2.00872e-07	9.78065	yes
11	Hoxc10(+)	-0.851367	-1.02722e-16	-5.74685	9.13931e-09	2.23498e-07	9.58725	yes
12	Xrcc4(+)	0.845732	3.24501e-16	5.70881	1.14342e-08	2.41627e-07	9.37288	yes
13	Runx1(+)	0.844766	-1.13878e-16	5.70229	1.18804e-08	2.41627e-07	9.33626	yes
14	Tal1(+)	0.843329	3.65205e-17	5.69259	1.25754e-08	2.41627e-07	9.28187	yes
15	Gata1(+)	0.839242	3.02788e-17	5.665	1.47744e-08	2.64954e-07	9.12774	yes
16	Nr2f6(+)	0.834633	9.4032e-17	5.63389	1.77036e-08	2.97643e-07	8.95479	yes
17	Klf2(+)	0.808891	-1.11321e-16	5.46013	4.77811e-08	7.56065e-07	8.00643	yes
18	Hoxa10(+)	-0.807385	7.78551e-17	-5.44996	5.05934e-08	7.5609e-07	7.95185	yes
19	Rela(+)	0.804509	-5.13943e-17	5.43055	5.64138e-08	7.58623e-07	7.84796	yes
20	Sox4(+)	-0.804077	6.18607e-17	-5.42764	5.7343e-08	7.58623e-07	7.83237	yes
21	Sox11(+)	-0.803223	-1.81772e-17	-5.42187	5.92234e-08	7.58623e-07	7.80159	yes
22	Hoxa7(+)	-0.796811	-7.67262e-17	-5.37859	7.53731e-08	9.21608e-07	7.57163	yes
23	Wt1(+)	-0.795566	-3.31174e-17	-5.37019	7.89695e-08	9.236e-07	7.52719	yes
24	Atf1(+)	0.788387	9.52355e-17	5.32172	1.03186e-07	1.14695e-06	7.27227	yes
25	Sox9(+)	-0.78751	1.14807e-16	-5.31581	1.06593e-07	1.14695e-06	7.24131	yes
26	Hmga2(+)	-0.785192	-5.00663e-17	-5.30016	1.1614e-07	1.16958e-06	7.15959	yes
27	Kdm5b(+)	-0.784902	-8.74666e-17	-5.2982	1.17393e-07	1.16958e-06	7.14937	yes
28	Klf3(+)	-0.77685	-2.23223e-16	-5.24385	1.57833e-07	1.51632e-06	6.8675	yes
29	Arid3a(+)	0.771393	-6.03833e-17	5.20701	1.92586e-07	1.77836e-06	6.67809	yes
30	Elk4(+)	0.770584	2.91766e-16	5.20155	1.9833e-07	1.77836e-06	6.65013	yes
31	Tead2(+)	-0.766812	1.09827e-16	-5.17609	2.27371e-07	1.973e-06	6.52013	yes
32	Max(+)	0.761448	5.62748e-17	5.13988	2.75839e-07	2.31877e-06	6.33638	yes
33	Rcor1(+)	0.759996	-5.64984e-16	5.13008	2.90589e-07	2.36874e-06	6.28685	yes
34	Tbx2(+)	-0.752917	-6.73969e-18	-5.0823	3.74096e-07	2.95976e-06	6.0468	yes
35	Hoxd8(+)	-0.744388	2.87516e-17	-5.02472	5.05715e-07	3.88678e-06	5.76051	yes
36	Hoxc9(+)	-0.741781	-1.02855e-16	-5.00713	5.54173e-07	4.07352e-06	5.67366	yes
37	Prkaa1(+)	0.741467	3.34611e-16	5.00501	5.60298e-07	4.07352e-06	5.66323	yes
38	Cux1(+)	-0.737639	1.13014e-16	-4.97917	6.40476e-07	4.5339e-06	5.53632	yes
39	Hoxd10(+)	-0.736884	-4.26128e-17	-4.97408	6.57544e-07	4.53537e-06	5.51137	yes
40	Etv2(+)	0.735486	-1.04e-17	4.96464	6.90332e-07	4.64248e-06	5.46522	yes
41	Ets1(+)	-0.733405	-1.84428e-17	-4.95059	7.42047e-07	4.76956e-06	5.3967	yes
42	Zfp110(+)	0.733303	1.56005e-16	4.9499	7.4469e-07	4.76956e-06	5.39333	yes
43	Cfl2(+)	-0.732512	-6.90569e-17	-4.94456	7.6536e-07	4.78795e-06	5.36737	yes
44	Stat2(+)	0.724462	1.27241e-16	4.89022	1.01004e-06	6.17499e-06	5.10443	yes
45	Gtf2f1(+)	0.72293	4.498e-16	4.87988	1.06443e-06	6.36292e-06	5.05473	yes
46	Foxc1(+)	-0.717651	3.83133e-17	-4.84425	1.27435e-06	7.45216e-06	4.88426	yes
47	Nr2f2(+)	-0.715901	6.05493e-18	-4.83243	1.35233e-06	7.73991e-06	4.82802	yes
48	Ets2(+)	-0.713553	3.61221e-17	-4.81658	1.46419e-06	8.20558e-06	4.75279	yes
49	Foxp2(+)	-0.709884	-1.40637e-16	-4.79182	1.65701e-06	8.95079e-06	4.63572	yes
50	Hoxa9(+)	-0.709764	7.35805e-17	-4.79101	1.66372e-06	8.95079e-06	4.6319	yes
51	Zfp467(+)	-0.705733	2.63612e-17	-4.7638	1.90457e-06	1.00457e-05	4.50401	yes
52	Hoxd3(+)	-0.703793	-8.31505e-17	-4.7507	2.03214e-06	1.05124e-05	4.44271	yes
53	E2f5(+)	-0.698323	2.89649e-16	-4.71378	2.43748e-06	1.23714e-05	4.27079	yes
54	Zfp711(+)	-0.696787	7.29165e-17	-4.70342	2.56458e-06	1.27754e-05	4.22276	yes
55	Mafg(+)	0.689691	4.08781e-18	4.65551	3.23922e-06	1.58427e-05	4.0022	yes
56	Nr1d1(+)	-0.688294	-3.42048e-17	-4.64608	3.39074e-06	1.60441e-05	3.95904	yes
57	Klf12(+)	-0.688213	6.66665e-17	-4.64554	3.39968e-06	1.60441e-05	3.95656	yes
58	Ubtf(+)	0.685894	1.71779e-16	4.62988	3.66696e-06	1.70071e-05	3.88513	yes
59	Sox12(+)	-0.684837	-6.04912e-17	-4.62275	3.7954e-06	1.73045e-05	3.85264	yes
60	Hmgb1(+)	-0.683174	-2.17297e-17	-4.61152	4.00624e-06	1.79613e-05	3.80164	yes
61	Hcfc1(+)	0.682474	-8.48769e-17	4.6068	4.09818e-06	1.80723e-05	3.78023	yes
62	Srebf2(+)	0.679781	-3.33665e-18	4.58862	4.47154e-06	1.91819e-05	3.698	yes
63	Irf3(+)	0.679637	2.34204e-16	4.58765	4.49241e-06	1.91819e-05	3.69361	yes
64	Zeb1(+)	-0.675958	1.10192e-16	-4.56281	5.05804e-06	2.12596e-05	3.5818	yes
65	Tead1(+)	-0.671134	2.83864e-18	-4.53025	5.90367e-06	2.44321e-05	3.43612	yes
66	Hoxa6(+)	-0.669212	-1.80444e-17	-4.51728	6.27682e-06	2.55828e-05	3.37839	yes
67	Zbtb7a(+)	0.667582	6.37324e-17	4.50627	6.611e-06	2.62129e-05	3.32954	yes
68	Foxf1(+)	-0.667267	-4.41566e-18	-4.50415	6.6774e-06	2.62129e-05	3.32013	yes
69	Sox6(+)	-0.66705	-3.03203e-17	-4.50268	6.72376e-06	2.62129e-05	3.31362	yes
70	Hdac2(+)	-0.66653	4.0732e-16	-4.49917	6.8357e-06	2.62686e-05	3.29807	yes
71	Hoxc6(+)	-0.660935	-1.8916e-17	-4.4614	8.15837e-06	3.09099e-05	3.13159	yes
72	Tcf7(+)	-0.658407	-1.47061e-16	-4.44434	8.83309e-06	3.30014e-05	3.05683	yes
73	Spi1(+)	0.65625	-7.13561e-17	4.42978	9.45089e-06	3.46537e-05	2.99326	yes
74	Stat5b(+)	0.655973	3.40904e-16	4.42791	9.53298e-06	3.46537e-05	2.98513	yes
75	Tead3(+)	-0.6526	-3.25696e-17	-4.40514	1.05912e-05	3.79871e-05	2.88617	yes
76	Gata5(+)	-0.647304	1.01436e-16	-4.36939	1.24817e-05	4.41787e-05	2.73185	yes
77	Elk1(+)	-0.645175	3.17728e-17	-4.35502	1.3329e-05	4.6565e-05	2.67017	yes
78	Nfib(+)	-0.641648	4.43558e-17	-4.33122	1.48547e-05	5.12295e-05	2.56844	yes
79	Brf2(+)	0.636724	1.12375e-16	4.29797	1.72658e-05	5.87911e-05	2.42732	yes
80	Bcl11a(+)	-0.63552	-6.92478e-17	-4.28985	1.79095e-05	6.01522e-05	2.39299	yes
81	Klf4(+)	-0.635148	-1.499e-16	-4.28734	1.81127e-05	6.01522e-05	2.38241	yes
82	Bach2(+)	-0.627485	-4.59328e-17	-4.23561	2.28294e-05	7.48916e-05	2.16551	yes
83	E2f4(+)	0.623488	-3.42927e-16	4.20863	2.57323e-05	8.33973e-05	2.05343	yes
84	Tcf7l1(+)	-0.620633	6.68657e-17	-4.18936	2.80171e-05	8.97214e-05	1.97381	yes
85	Ctcfl(+)	-0.613804	-3.95002e-17	-4.14327	3.42897e-05	0.000108517	1.78485	yes
86	Atf6(+)	0.609864	2.35466e-16	4.11667	3.84941e-05	0.000120406	1.67676	yes
87	Hoxb5(+)	-0.606454	7.68964e-17	-4.09365	4.25232e-05	0.00013148	1.58379	yes
88	Dbp(+)	-0.599985	-5.05643e-17	-4.04999	5.12898e-05	0.000156784	1.40885	yes
89	Smarca4(+)	-0.59872	-2.29066e-16	-4.04145	5.31935e-05	0.000160776	1.37486	yes
90	Prdm6(+)	-0.595537	-7.98056e-17	-4.01996	5.82842e-05	0.000174205	1.28965	yes
91	Sp3(+)	-0.588684	-1.51319e-16	-3.9737	7.08534e-05	0.000209446	1.10773	yes
92	Lhx2(+)	-0.582112	5.31954e-17	-3.92934	8.52828e-05	0.000248998	0.935241	yes
93	Hoxb3(+)	-0.581778	-1.57038e-17	-3.92709	8.60847e-05	0.000248998	0.926537	yes
94	Sox5(+)	-0.578039	-4.66217e-17	-3.90185	9.55731e-05	0.000273039	0.829332	yes
95	Fos(+)	-0.577415	1.21381e-16	-3.89763	9.72518e-05	0.000273039	0.813151	yes
96	Nfatc1(+)	0.577345	2.01029e-17	3.89716	9.74416e-05	0.000273039	0.81134	yes
97	Nfatc4(+)	-0.571238	1.86753e-17	-3.85594	0.000115415	0.000320069	0.654122	yes
98	Stat6(+)	0.568744	-1.49402e-18	3.8391	0.00012362	0.000339325	0.590386	yes
99	Rarb(+)	-0.566551	-3.17894e-17	-3.8243	0.000131288	0.000356732	0.534565	yes
100	Zmiz1(+)	-0.560878	4.42429e-16	-3.78601	0.000153248	0.000412236	0.391203	yes
101	Sap30(+)	-0.55933	-8.12747e-17	-3.77556	0.000159817	0.000425651	0.352323	yes
102	Foxl1(+)	-0.555851	-2.77639e-17	-3.75207	0.000175557	0.000462988	0.265355	yes
103	Lmx1a(+)	-0.55395	1.4604e-17	-3.73924	0.000184759	0.000482526	0.218079	yes
104	Zfp712(+)	-0.553209	1.52722e-18	-3.73424	0.000188472	0.000485816	0.199671	yes
105	Chd2(+)	0.55298	-7.70541e-17	3.73269	0.000189631	0.000485816	0.194001	yes
106	Srebf1(+)	0.547414	-1.64824e-16	3.69512	0.00021999	0.000558277	0.0567086	yes
107	Creb3(+)	-0.546737	2.73572e-17	-3.69055	0.000223979	0.000563089	0.040105	yes
108	Hoxb6(+)	-0.542854	6.17528e-17	-3.66434	0.000248204	0.000618212	-0.0547337	yes
109	Usf2(+)	0.534176	-3.55029e-16	3.60576	0.000311511	0.000768775	-0.264261	yes
110	Elf2(+)	-0.531512	-6.67163e-17	-3.58778	0.000333785	0.000816256	-0.327879	yes
111	Mecom(+)	-0.530923	2.08831e-17	-3.58381	0.000338911	0.000821325	-0.341913	yes
112	Mef2d(+)	-0.530298	1.15538e-17	-3.57959	0.000344425	0.000827236	-0.356773	yes
113	Gsc(+)	-0.52865	2.37051e-17	-3.56846	0.000359382	0.00085552	-0.395901	yes
114	Pknox2(+)	-0.52565	5.85158e-19	-3.54821	0.000388178	0.000915964	-0.466814	yes
115	Runx2(+)	-0.524561	5.1801e-17	-3.54087	0.000399143	0.000933647	-0.492429	yes
116	Hoxd9(+)	-0.523517	-8.58232e-17	-3.53382	0.000409935	0.000950626	-0.516958	yes
117	Lef1(+)	-0.521408	5.38179e-17	-3.51958	0.00043258	0.000994564	-0.566373	yes
118	Irf6(+)	-0.516408	-5.47641e-17	-3.48583	0.00049099	0.00111929	-0.68268	yes
119	Gata4(+)	-0.514993	8.56572e-18	-3.47628	0.00050881	0.00115017	-0.715392	yes
120	Tfap2a(+)	-0.509706	1.30362e-16	-3.44059	0.00058088	0.00130214	-0.836849	yes
121	Tfe3(+)	-0.508777	1.21279e-16	-3.43432	0.000594483	0.00132162	-0.858057	yes
122	Creb3l1(+)	-0.507229	8.54165e-17	-3.42387	0.000617804	0.00136221	-0.893299	yes
123	Egr2(+)	-0.506556	-3.45285e-17	-3.41932	0.000628217	0.00136705	-0.908605	yes
124	Hoxb1(+)	-0.50618	1.81772e-17	-3.41678	0.000634106	0.00136705	-0.917147	yes
125	Bclaf1(+)	0.506107	3.00232e-16	3.4163	0.000635245	0.00136705	-0.91879	yes
126	Creb3l2(+)	-0.502331	2.07337e-16	-3.39081	0.000697352	0.00148879	-1.00414	yes
127	Thap1(+)	0.501021	3.09212e-16	3.38196	0.000720188	0.00152544	-1.03361	yes
128	Lhx9(+)	-0.487633	-2.03187e-17	-3.29159	0.00099683	0.0020949	-1.33031	yes
129	Zfp319(+)	0.485243	1.15355e-16	3.27546	0.00105555	0.0022011	-1.38244	yes
130	Nfya(+)	-0.484448	-3.4599e-17	-3.27009	0.00107577	0.00221325	-1.39972	yes
131	Rest(+)	-0.484368	-1.41131e-16	-3.26955	0.00107783	0.00221325	-1.40146	yes
132	Hand1(+)	-0.48366	5.42993e-17	-3.26478	0.00109617	0.00223386	-1.41682	yes
133	Meis1(+)	0.482626	7.69254e-17	3.25779	0.00112349	0.00227232	-1.43922	yes
134	Msx1(+)	-0.481543	3.52506e-17	-3.25048	0.00115278	0.00231417	-1.46263	yes
135	Sox2(+)	-0.480966	-7.661e-17	-3.24659	0.00116865	0.00232865	-1.47507	yes
136	Nr1h2(+)	0.475039	2.55843e-16	3.20658	0.00134398	0.00265831	-1.60208	yes
137	Bptf(+)	-0.473129	1.17185e-16	-3.19369	0.00140545	0.0027596	-1.64268	yes
138	Cebpb(+)	-0.465867	-1.26245e-17	-3.14467	0.00166363	0.00323483	-1.79554	yes
139	Tfap2c(+)	-0.465661	-2.84694e-18	-3.14328	0.00167153	0.00323483	-1.79983	yes
140	Relb(+)	-0.461721	-2.24933e-17	-3.11668	0.00182992	0.00351606	-1.88175	yes
141	Rfxank(+)	0.458318	-2.07345e-16	3.09371	0.00197766	0.00377299	-1.95193	yes
142	Tead4(+)	-0.457767	-8.68856e-17	-3.08999	0.00200259	0.00379364	-1.96324	yes
143	Zfp281(+)	-0.455501	-3.74667e-17	-3.0747	0.0021082	0.00396577	-2.00964	yes
144	Elk3(+)	-0.444705	1.09561e-18	-3.00182	0.00268489	0.00501553	-2.22749	yes
145	Polr3a(+)	-0.443454	-9.86012e-17	-2.99338	0.00276027	0.00512077	-2.25239	yes
146	Setdb1(+)	-0.439439	5.19487e-16	-2.96627	0.0030156	0.00555614	-2.33186	yes
147	Yy1(+)	0.436949	-9.55343e-17	2.94947	0.00318453	0.00582747	-2.38077	yes
148	Mxi1(+)	0.433306	1.2837e-16	2.92488	0.00344732	0.00626573	-2.45184	yes
149	Zic1(+)	-0.431133	3.39641e-17	-2.91021	0.00361327	0.00652329	-2.49394	yes
150	Creb5(+)	-0.425708	-5.44487e-17	-2.87359	0.00405992	0.00728079	-2.59815	yes
151	Nr2c2(+)	0.421141	3.73762e-16	2.84276	0.00447412	0.00797045	-2.68485	yes
152	Sp2(+)	0.418818	-2.94189e-16	2.82708	0.00469914	0.00831625	-2.72858	yes
153	Tcf24(+)	-0.417229	-2.68924e-18	-2.81636	0.00485887	0.00854271	-2.75835	yes
154	Mzf1(+)	-0.413136	-6.59859e-18	-2.78873	0.00529334	0.00924616	-2.83454	yes
155	Hoxc11(+)	-0.409737	-7.91831e-18	-2.76578	0.00568054	0.00981227	-2.89725	yes
156	Etv1(+)	-0.409653	-1.19937e-17	-2.76522	0.00569039	0.00981227	-2.89878	yes
157	Zfp580(+)	-0.407356	6.57784e-17	-2.74971	0.00596673	0.0102232	-2.94085	no
158	Gata3(+)	-0.406113	3.86536e-17	-2.74132	0.00612121	0.0104215	-2.96351	no
159	Shox2(+)	-0.403847	2.12068e-17	-2.72602	0.00641226	0.0108484	-3.00466	no
160	Sox10(+)	-0.402512	-6.21761e-17	-2.71701	0.0065894	0.0110784	-3.02879	no
161	Bdp1(+)	0.397865	-1.10723e-17	2.68564	0.00724118	0.0120986	-3.11217	no
162	Phox2b(+)	-0.396358	-1.18609e-17	-2.67547	0.00746453	0.0123948	-3.13899	no
163	Atf3(+)	-0.395512	6.81356e-17	-2.66976	0.00759273	0.0125303	-3.15401	no
164	Zfp341(+)	0.39453	1.0454e-17	2.66313	0.00774391	0.0127019	-3.1714	no
165	Atf2(+)	-0.393256	-3.53112e-16	-2.65453	0.00794406	0.0129512	-3.1939	no
166	Smad3(+)	-0.379961	1.59263e-16	-2.56479	0.0103263	0.0167336	-3.42433	no
167	Tbx5(+)	-0.376421	-1.76045e-17	-2.5409	0.0110595	0.0177474	-3.48435	no
168	Myc(+)	-0.376307	2.88051e-16	-2.54013	0.0110839	0.0177474	-3.48627	no
169	Esr2(+)	-0.365199	-1.52722e-17	-2.46514	0.0136988	0.0218047	-3.67092	no
170	Taf7(+)	-0.361256	-3.65726e-16	-2.43853	0.0147502	0.0232399	-3.73512	no
171	Cebpd(+)	-0.361172	-1.23755e-17	-2.43797	0.0147733	0.0232399	-3.73648	no
172	Foxo1(+)	-0.359841	1.65255e-17	-2.42898	0.0151446	0.0236855	-3.758	no
173	Suz12(+)	0.356905	3.77124e-16	2.40916	0.0159924	0.0248669	-3.80516	no
174	Ahctf1(+)	-0.356353	-2.3476e-16	-2.40543	0.0161566	0.0249777	-3.814	no
175	E2f3(+)	-0.355221	-3.68554e-16	-2.39779	0.0164975	0.025359	-3.83205	no
176	Nfil3(+)	-0.351107	1.00224e-16	-2.37002	0.0177905	0.0271912	-3.89719	no
177	Tbl1xr1(+)	-0.34654	4.75181e-17	-2.33919	0.0193289	0.0293756	-3.96861	no
178	Rbbp9(+)	-0.346068	-1.24211e-16	-2.33601	0.0194942	0.0294603	-3.97593	no
179	Klf13(+)	0.344741	7.71495e-18	2.32705	0.0199663	0.0300052	-3.99649	no
180	Sp1(+)	0.343877	-5.15331e-16	2.32122	0.0202785	0.0302306	-4.00981	no
181	Thra(+)	-0.343706	5.92421e-17	-2.32006	0.020341	0.0302306	-4.01246	no
182	Tlx2(+)	-0.340281	-6.65337e-17	-2.29695	0.0216256	0.0319631	-4.06497	no
183	Sp5(+)	-0.335377	1.82851e-17	-2.26384	0.0235877	0.0346727	-4.13925	no
184	Maf(+)	-0.334195	-4.17994e-17	-2.25586	0.024083	0.0352083	-4.15698	no
185	Ebf1(+)	-0.333258	-3.05901e-17	-2.24954	0.0244822	0.0355984	-4.17101	no
186	Tfap2b(+)	-0.330826	5.86652e-17	-2.23312	0.0255448	0.0367473	-4.20721	no
187	Zfp362(+)	-0.330824	-3.91184e-17	-2.23311	0.0255455	0.0367473	-4.20723	no
188	Tbp(+)	0.328786	1.19231e-16	2.21935	0.0264668	0.0378701	-4.23737	no
189	Gabpa(+)	0.3275	-3.18338e-16	2.21067	0.0270627	0.0385179	-4.25629	no
190	Zhx1(+)	-0.324564	-9.29364e-17	-2.19085	0.0284666	0.0403027	-4.2992	no
191	Ctcf(+)	0.31622	5.41616e-16	2.13453	0.0328036	0.0461999	-4.41905	no
192	Tbx18(+)	-0.312081	-6.70649e-18	-2.10659	0.0351575	0.0492571	-4.47735	no
193	Klf8(+)	0.309574	9.12846e-17	2.08967	0.036652	0.051085	-4.51228	no
194	Sox7(+)	-0.301069	1.14874e-17	-2.03226	0.0421319	0.0584201	-4.6287	no
195	Kat2a(+)	-0.299954	1.37948e-17	-2.02473	0.0428995	0.0591792	-4.64372	no
196	Pole3(+)	0.298507	3.6474e-16	2.01496	0.0439133	0.0602688	-4.66314	no
197	Fosl2(+)	-0.297797	-1.79341e-16	-2.01017	0.0444177	0.0605881	-4.67263	no
198	Elf4(+)	0.297547	2.89396e-16	2.00849	0.0445965	0.0605881	-4.67596	no
199	Cebpz(+)	-0.294975	-5.01987e-16	-1.99112	0.0464721	0.0628191	-4.71012	no
200	Irf1(+)	-0.290778	-3.46779e-17	-1.96279	0.0496756	0.0665652	-4.76524	no
201	Myef2(+)	-0.290698	-5.41541e-16	-1.96225	0.0497383	0.0665652	-4.76628	no
202	Bcl3(+)	-0.286702	-5.2797e-17	-1.93528	0.052961	0.0705273	-4.818	no
203	Nanog(+)	-0.281863	-9.16332e-18	-1.90261	0.0570962	0.0756596	-4.87968	no
204	Sox17(+)	-0.271237	-6.64009e-19	-1.83089	0.0671221	0.088509	-5.01141	no
205	Egr4(+)	-0.2691	4.01227e-17	-1.81647	0.0693042	0.0909407	-5.03729	no
206	Anxa1(+)	-0.265931	-1.97543e-17	-1.79507	0.0726472	0.0948646	-5.0753	no
207	Bhlha15(+)	0.265083	2.35557e-17	1.78935	0.0735643	0.0955981	-5.0854	no
208	Nr3c1(+)	-0.264279	9.09692e-18	-1.78392	0.0744421	0.0962736	-5.09494	no
209	Brca1(+)	-0.263874	-1.135e-16	-1.78119	0.0748871	0.0963858	-5.09973	no
210	Foxq1(+)	-0.262091	-3.81639e-17	-1.76915	0.0768742	0.0984722	-5.12076	no
211	Arx(+)	-0.261022	-5.04149e-17	-1.76194	0.0780853	0.0995495	-5.13329	no
212	E2f8(+)	-0.257298	-2.41566e-16	-1.7368	0.0824286	0.104591	-5.17656	no
213	Six1(+)	-0.256342	-2.7905e-17	-1.73035	0.0835739	0.105546	-5.18757	no
214	E2f6(+)	0.255984	5.47816e-16	1.72793	0.0840072	0.105598	-5.19168	no
215	Cebpg(+)	0.253816	-7.60954e-17	1.7133	0.0866635	0.10843	-5.21645	no
216	Mlxipl(+)	-0.252938	8.26546e-17	-1.70737	0.0877589	0.109292	-5.22642	no
217	Creb1(+)	0.251807	-7.41109e-16	1.69973	0.0891873	0.110559	-5.23923	no
218	Gm35315(+)	-0.247648	6.91316e-17	-1.67166	0.0945972	0.116728	-5.28579	no
219	Zfp729a(+)	0.246984	2.64711e-17	1.66718	0.0954848	0.117285	-5.29315	no
220	Rfx2(+)	-0.244123	-8.92262e-18	-1.64786	0.0993863	0.121522	-5.32465	no
221	Jund(+)	-0.240827	-7.03269e-17	-1.62562	0.104036	0.126632	-5.36047	no
222	Cnot3(+)	-0.239258	-2.00888e-16	-1.61503	0.106311	0.128818	-5.37736	no
223	Fosb(+)	-0.231067	-2.05133e-16	-1.55974	0.118827	0.143339	-5.46371	no
224	Polr3g(+)	0.224449	1.10387e-16	1.51506	0.129763	0.155831	-5.5313	no
225	Taf1(+)	-0.219209	1.18775e-17	-1.4797	0.13896	0.166135	-5.5834	no
226	Junb(+)	0.213051	6.04248e-17	1.43812	0.150404	0.179021	-5.64307	no
227	Gtf3c2(+)	-0.201113	-6.42229e-16	-1.35754	0.174614	0.206758	-5.7539	no
228	Jun(+)	0.20082	-8.92791e-17	1.35556	0.175244	0.206758	-5.75655	no
229	Epas1(+)	-0.198269	3.62632e-17	-1.33835	0.180789	0.212368	-5.77937	no
230	Hes7(+)	0.169142	3.4072e-18	1.14173	0.25357	0.296567	-6.01926	no
231	Usf1(+)	-0.166964	-1.35823e-16	-1.12703	0.259735	0.302462	-6.03567	no
232	Tbx6(+)	-0.160014	-6.32718e-17	-1.08012	0.280094	0.324764	-6.0866	no
233	Tfdp1(+)	0.153942	-1.50473e-16	1.03913	0.298748	0.344907	-6.12934	no
234	Nfyb(+)	-0.153071	2.82635e-16	-1.03325	0.30149	0.345276	-6.13533	no
235	Rarg(+)	0.153025	4.20214e-17	1.03294	0.301635	0.345276	-6.13565	no
236	Zfp672(+)	0.144416	-9.12182e-18	0.974832	0.329648	0.375743	-6.19305	no
237	Gm14308(+)	-0.142479	2.89508e-17	-0.961751	0.336179	0.38157	-6.20551	no
238	Klf10(+)	-0.141992	-2.09345e-16	-0.958465	0.337833	0.381836	-6.20861	no
239	E2f7(+)	-0.132485	1.41762e-16	-0.894295	0.371168	0.417758	-6.2671	no
240	Gabpb1(+)	0.130106	6.6127e-16	0.878233	0.379821	0.425716	-6.28111	no
241	Nelfe(+)	0.12547	6.36953e-16	0.846937	0.397034	0.443162	-6.30767	no
242	Rxrb(+)	-0.123112	-3.1723e-17	-0.831025	0.405963	0.451256	-6.32081	no
243	Ezh2(+)	0.119251	3.29514e-16	0.804963	0.420845	0.465873	-6.34178	no
244	Nr1h3(+)	0.114266	-1.95841e-17	0.771315	0.440524	0.485659	-6.36788	no
245	Maz(+)	-0.106501	3.12682e-16	-0.718895	0.472209	0.518466	-6.40631	no
246	Borcs8(+)	0.106022	-1.54224e-16	0.715661	0.474204	0.51854	-6.40859	no
247	Sin3a(+)	-0.105228	8.58356e-17	-0.710302	0.47752	0.520052	-6.41235	no
248	Klf6(+)	-0.104378	-2.27224e-16	-0.704568	0.481082	0.521819	-6.41634	no
249	Clock(+)	-0.0988167	5.121e-16	-0.667027	0.504758	0.545301	-6.44167	no
250	Pole4(+)	0.0973599	-3.26817e-16	0.657194	0.511059	0.5499	-6.44808	no
251	Pbx3(+)	-0.0797742	-1.59022e-16	-0.538488	0.590243	0.632571	-6.5179	no
252	Irf8(+)	-0.0705053	-2.39375e-17	-0.475921	0.634133	0.676912	-6.54913	no
253	Tef(+)	-0.066732	9.62481e-17	-0.450451	0.652387	0.693645	-6.56074	no
254	Egr1(+)	-0.0637596	1.45816e-16	-0.430386	0.666916	0.704789	-6.56943	no
255	Gm14327(+)	0.0635169	4.28452e-17	0.428748	0.668108	0.704789	-6.57012	no
256	Rbbp5(+)	0.0602014	-6.88046e-16	0.406368	0.684474	0.718671	-6.57932	no
257	Pou2f1(+)	-0.0597706	-1.16185e-16	-0.40346	0.686611	0.718671	-6.58048	no
258	Bmyc(+)	-0.0587295	-8.42461e-18	-0.396432	0.691788	0.721283	-6.58324	no
259	Thap11(+)	0.0559592	3.51311e-16	0.377733	0.705631	0.732875	-6.59036	no
260	Rad21(+)	0.0452455	-3.70502e-16	0.305414	0.760052	0.786362	-6.61467	no
261	Vezf1(+)	0.0363607	-1.57196e-16	0.24544	0.806117	0.830825	-6.63092	no
262	Cphx1(+)	-0.031595	2.15056e-17	-0.213271	0.831116	0.853322	-6.63818	no
263	Mlx(+)	0.0307366	-8.02953e-17	0.207477	0.835638	0.854702	-6.63938	no
264	Kdm5a(+)	0.0173002	-3.73194e-16	0.116779	0.907036	0.924214	-6.65385	no
265	Nrf1(+)	0.0151177	1.80835e-16	0.102047	0.91872	0.932588	-6.65544	no
266	Klf15(+)	-0.0129054	5.45151e-17	-0.0871133	0.930582	0.941077	-6.65683	no
267	Gm14399(+)	-0.00709101	-2.07337e-17	-0.0478653	0.961824	0.969028	-6.65943	no
268	Sp4(+)	-0.00359193	-1.09387e-16	-0.024246	0.980656	0.984316	-6.66027	no
269	Gata2(+)	-0.000230702	3.88943e-17	-0.00155727	0.998757	0.998757	-6.66056	no

## Sheet: Dataset EV2-4.
Dataset EV2-4.The top 10 TF target gene regulatory networks for regulon activity scores in CD226+ megakaryocytes
	TF	targene
1	Mef2c(+)	Ahnak
2	Mef2c(+)	Angel1
3	Mef2c(+)	Arhgap21
4	Mef2c(+)	Arl4c
5	Mef2c(+)	Bcl11b
6	Mef2c(+)	Cntfr
7	Mef2c(+)	Col1a1
8	Mef2c(+)	Creb5
9	Mef2c(+)	Dlk1
10	Mef2c(+)	Epha1
11	Mef2c(+)	Erf
12	Mef2c(+)	Foxp1
13	Mef2c(+)	Fst
14	Mef2c(+)	Gnas
15	Mef2c(+)	Gsc
16	Mef2c(+)	Hoxa7
17	Mef2c(+)	Hoxc8
18	Mef2c(+)	Hoxd8
19	Mef2c(+)	Msx1
20	Mef2c(+)	Msx2
21	Mef2c(+)	Neto2
22	Mef2c(+)	Plp1
23	Mef2c(+)	Plpp3
24	Mef2c(+)	Plxna2
25	Mef2c(+)	Rtn4rl1
26	Mef2c(+)	Runx2
27	Mef2c(+)	Sbk1
28	Mef2c(+)	Serpinf1
29	Mef2c(+)	Slc4a4
30	Mef2c(+)	Smad4
31	Mef2c(+)	Smad7
32	Mef2c(+)	Smug1
33	Mef2c(+)	Sox6
34	Mef2c(+)	Tbx1
35	Mef2c(+)	Trpc5os
36	Mef2c(+)	Wnt11
37	Mef2c(+)	Wt1
38	Mef2c(+)	Zfp503
39	Nfe2l2(+)	Aftph
40	Nfe2l2(+)	Apc
41	Nfe2l2(+)	Arhgap18
42	Nfe2l2(+)	Bcl2l1
43	Nfe2l2(+)	Bod1l
44	Nfe2l2(+)	Cep70
45	Nfe2l2(+)	Dlg2
46	Nfe2l2(+)	Eng
47	Nfe2l2(+)	Esam
48	Nfe2l2(+)	Etv6
49	Nfe2l2(+)	Fam20b
50	Nfe2l2(+)	Fer
51	Nfe2l2(+)	Fyb
52	Nfe2l2(+)	Gtpbp2
53	Nfe2l2(+)	Ica1
54	Nfe2l2(+)	Kcnk6
55	Nfe2l2(+)	Mmrn1
56	Nfe2l2(+)	Ncoa4
57	Nfe2l2(+)	Rab27b
58	Nfe2l2(+)	Rabgef1
59	Nfe2l2(+)	Syne1
60	Nfe2l2(+)	Vstm5
61	Nr1h2(+)	Adam11
62	Nr1h2(+)	Arid5b
63	Nr1h2(+)	Cfl2
64	Nr1h2(+)	Fgfrl1
65	Nr1h2(+)	Foxo6
66	Nr1h2(+)	Hoxc4
67	Nr1h2(+)	Hoxd8
68	Nr1h2(+)	Matn3
69	Nr1h2(+)	Msrb3
70	Nr1h2(+)	Nr5a1
71	Nr1h2(+)	Pknox2
72	Nr1h2(+)	Prdm6
73	Nr1h2(+)	Sec23a
74	Nr1h2(+)	Sp7
75	Nr1h2(+)	Sulf1
76	Nr1h2(+)	Timp2
77	Nr1h2(+)	Tpm1
78	Gata1(+)	1700123M08Rik
79	Gata1(+)	Akirin1
80	Gata1(+)	Btg2
81	Gata1(+)	Btg3
82	Gata1(+)	Cd164
83	Gata1(+)	Ckb
84	Gata1(+)	Fem1c
85	Gata1(+)	Gata6
86	Gata1(+)	Ggn
87	Gata1(+)	Grn
88	Gata1(+)	Il1rapl1
89	Gata1(+)	Jun
90	Gata1(+)	Laptm4a
91	Gata1(+)	Lpin1
92	Gata1(+)	Maff
93	Gata1(+)	Mbnl2
94	Gata1(+)	Midn
95	Gata1(+)	Mmab
96	Gata1(+)	Mtm1
97	Gata1(+)	Nsmce2
98	Gata1(+)	Prkce
99	Gata1(+)	Rab27a
100	Gata1(+)	Scrt1
101	Gata1(+)	Slc25a36
102	Gata1(+)	Syt11
103	Gata1(+)	Tmem263
104	Gata1(+)	Ubap2
105	Gata1(+)	Washc2
106	Gata1(+)	Zfp512
107	Gata1(+)	Zfp593
108	Zfp787(+)	Abca5
109	Zfp787(+)	Acvr1b
110	Zfp787(+)	Agpat2
111	Zfp787(+)	Agpat4
112	Zfp787(+)	Bbs5
113	Zfp787(+)	Bloc1s6
114	Zfp787(+)	Cdon
115	Zfp787(+)	Cpz
116	Zfp787(+)	Dcbld1
117	Zfp787(+)	Dolk
118	Zfp787(+)	Dusp7
119	Zfp787(+)	Eef2k
120	Zfp787(+)	Elk3
121	Zfp787(+)	Etv3
122	Zfp787(+)	Fbxo42
123	Zfp787(+)	Gprc5c
124	Zfp787(+)	Hdac4
125	Zfp787(+)	Hes1
126	Zfp787(+)	Kdelr3
127	Zfp787(+)	Lin52
128	Zfp787(+)	Lum
129	Zfp787(+)	Nek2
130	Zfp787(+)	Nudcd3
131	Zfp787(+)	Piga
132	Zfp787(+)	Rad51b
133	Zfp787(+)	Rbbp6
134	Zfp787(+)	Rlim
135	Zfp787(+)	Samd5
136	Zfp787(+)	Sdhb
137	Zfp787(+)	Sec24d
138	Zfp787(+)	Sertad4
139	Zfp787(+)	Slc35a2
140	Zfp787(+)	Slc39a1
141	Zfp787(+)	Smtnl2
142	Zfp787(+)	Spats2l
143	Zfp787(+)	Tbc1d20
144	Zfp787(+)	Tex264
145	Zfp787(+)	Tnfrsf1a
146	Zfp787(+)	Uap1l1
147	Zfp787(+)	Ubtd1
148	Zfp787(+)	Umps
149	Zfp787(+)	Upp2
150	Zfp787(+)	Washc4
151	Zfp787(+)	Zbtb37
152	Zfp787(+)	Zfp275
153	Zfp787(+)	Zfp518b
154	Foxo3(+)	Ap1s2
155	Foxo3(+)	Arx
156	Foxo3(+)	Hjurp
157	Foxo3(+)	Nfia
158	Foxo3(+)	Tnfrsf19
159	Foxo3(+)	Wt1
160	Ybx1(+)	1810058I24Rik
161	Ybx1(+)	2610001J05Rik
162	Ybx1(+)	5033406O09Rik
163	Ybx1(+)	6030458C11Rik
164	Ybx1(+)	A130010J15Rik
165	Ybx1(+)	Abcf2
166	Ybx1(+)	Abhd18
167	Ybx1(+)	Abi1
168	Ybx1(+)	Acsl1
169	Ybx1(+)	Actr3
170	Ybx1(+)	Ago1
171	Ybx1(+)	Agpat2
172	Ybx1(+)	AI182371
173	Ybx1(+)	Akr1e1
174	Ybx1(+)	Alg5
175	Ybx1(+)	Alox12
176	Ybx1(+)	Ammecr1
177	Ybx1(+)	Ampd2
178	Ybx1(+)	Amz2
179	Ybx1(+)	Ankhd1
180	Ybx1(+)	Anp32a
181	Ybx1(+)	Arf4
182	Ybx1(+)	Arhgap1
183	Ybx1(+)	Arhgdia
184	Ybx1(+)	Arhgef2
185	Ybx1(+)	Arpc3
186	Ybx1(+)	Asb3
187	Ybx1(+)	Asxl2
188	Ybx1(+)	Atp13a1
189	Ybx1(+)	Atp5e
190	Ybx1(+)	Atp6v1c1
191	Ybx1(+)	Aurkaip1
192	Ybx1(+)	Azin1
193	Ybx1(+)	Banf1
194	Ybx1(+)	Bbip1
195	Ybx1(+)	BC003965
196	Ybx1(+)	Bcap31
197	Ybx1(+)	Bfar
198	Ybx1(+)	Bloc1s4
199	Ybx1(+)	Bola2
200	Ybx1(+)	Brd3
201	Ybx1(+)	Brwd3
202	Ybx1(+)	Btaf1
203	Ybx1(+)	Btbd10
204	Ybx1(+)	Bysl
205	Ybx1(+)	Cab39
206	Ybx1(+)	Cant1
207	Ybx1(+)	Ccdc97
208	Ybx1(+)	Ccnt1
209	Ybx1(+)	Cct2
210	Ybx1(+)	Cct7
211	Ybx1(+)	Cdc40
212	Ybx1(+)	Cdc45
213	Ybx1(+)	Cdk13
214	Ybx1(+)	Cdk9
215	Ybx1(+)	Cdv3
216	Ybx1(+)	Chmp5
217	Ybx1(+)	Chsy1
218	Ybx1(+)	Chtop
219	Ybx1(+)	Cirbp
220	Ybx1(+)	Clip3
221	Ybx1(+)	Cltc
222	Ybx1(+)	Cmah
223	Ybx1(+)	Cnot2
224	Ybx1(+)	Cnot3
225	Ybx1(+)	Cnot6
226	Ybx1(+)	Coa4
227	Ybx1(+)	Cog1
228	Ybx1(+)	Cope
229	Ybx1(+)	Cops5
230	Ybx1(+)	Coq10b
231	Ybx1(+)	Cox6a1
232	Ybx1(+)	Cpsf2
233	Ybx1(+)	Csnk1d
234	Ybx1(+)	Csnk2b
235	Ybx1(+)	Cstf3
236	Ybx1(+)	Ctbp2
237	Ybx1(+)	Ctif
238	Ybx1(+)	Cyb561a3
239	Ybx1(+)	Cyb5r4
240	Ybx1(+)	Cycs
241	Ybx1(+)	D6Wsu163e
242	Ybx1(+)	Daxx
243	Ybx1(+)	Dctd
244	Ybx1(+)	Ddx56
245	Ybx1(+)	Dedd2
246	Ybx1(+)	Dgkz
247	Ybx1(+)	Dlgap5
248	Ybx1(+)	Dnajc17
249	Ybx1(+)	Dnajc24
250	Ybx1(+)	Dnajc3
251	Ybx1(+)	Dock2
252	Ybx1(+)	Dpy30
253	Ybx1(+)	Drg2
254	Ybx1(+)	E2f4
255	Ybx1(+)	Ears2
256	Ybx1(+)	Egfl7
257	Ybx1(+)	Eif1ad
258	Ybx1(+)	Eif1b
259	Ybx1(+)	Eif2a
260	Ybx1(+)	Eif2b2
261	Ybx1(+)	Eif2s1
262	Ybx1(+)	Eif3i
263	Ybx1(+)	Eif5a
264	Ybx1(+)	Eif5b
265	Ybx1(+)	Emilin1
266	Ybx1(+)	Entpd5
267	Ybx1(+)	Epn1
268	Ybx1(+)	Ercc6
269	Ybx1(+)	Etohd2
270	Ybx1(+)	Exoc2
271	Ybx1(+)	Eya3
272	Ybx1(+)	Fbrs
273	Ybx1(+)	Fbxl14
274	Ybx1(+)	Fbxo8
275	Ybx1(+)	Fgfbp3
276	Ybx1(+)	Fig4
277	Ybx1(+)	Foxd2os
278	Ybx1(+)	Foxm1
279	Ybx1(+)	Frmd4a
280	Ybx1(+)	Ftsj3
281	Ybx1(+)	G6pc3
282	Ybx1(+)	Gabarapl2
283	Ybx1(+)	Gba2
284	Ybx1(+)	Ggnbp2
285	Ybx1(+)	Gins1
286	Ybx1(+)	Glrx5
287	Ybx1(+)	Gm11346
288	Ybx1(+)	Gm20604
289	Ybx1(+)	Gmfb
290	Ybx1(+)	Gna13
291	Ybx1(+)	Gnai2
292	Ybx1(+)	Gnaq
293	Ybx1(+)	Golga4
294	Ybx1(+)	Gosr2
295	Ybx1(+)	Gpr108
296	Ybx1(+)	Gsk3b
297	Ybx1(+)	Gspt1
298	Ybx1(+)	Gtf2h2
299	Ybx1(+)	Gtpbp2
300	Ybx1(+)	Gtpbp4
301	Ybx1(+)	Hbp1
302	Ybx1(+)	Hexim1
303	Ybx1(+)	Higd1a
304	Ybx1(+)	Hipk1
305	Ybx1(+)	Hira
306	Ybx1(+)	Hirip3
307	Ybx1(+)	Hmgn2
308	Ybx1(+)	Hpcal1
309	Ybx1(+)	Hsd17b4
310	Ybx1(+)	Hspa14
311	Ybx1(+)	Hspd1
312	Ybx1(+)	Hspe1
313	Ybx1(+)	Idh3b
314	Ybx1(+)	Idh3g
315	Ybx1(+)	Ift20
316	Ybx1(+)	Il1rap
317	Ybx1(+)	Immp1l
318	Ybx1(+)	Imp4
319	Ybx1(+)	Ing2
320	Ybx1(+)	Invs
321	Ybx1(+)	Isca1
322	Ybx1(+)	Itch
323	Ybx1(+)	Itfg1
324	Ybx1(+)	Itpr1
325	Ybx1(+)	Ivns1abp
326	Ybx1(+)	Kctd20
327	Ybx1(+)	Kdm5a
328	Ybx1(+)	Kdm5c
329	Ybx1(+)	Kdm6a
330	Ybx1(+)	Kif5b
331	Ybx1(+)	Klhdc10
332	Ybx1(+)	Klhl15
333	Ybx1(+)	Krcc1
334	Ybx1(+)	Lcmt2
335	Ybx1(+)	Ldha
336	Ybx1(+)	Letm2
337	Ybx1(+)	Litaf
338	Ybx1(+)	Llph
339	Ybx1(+)	Lnpep
340	Ybx1(+)	Lsm5
341	Ybx1(+)	Ltn1
342	Ybx1(+)	M6pr
343	Ybx1(+)	Magoh
344	Ybx1(+)	Mapk1ip1l
345	Ybx1(+)	Mapre2
346	Ybx1(+)	Mark2
347	Ybx1(+)	Mbnl3
348	Ybx1(+)	Mcts2
349	Ybx1(+)	Med1
350	Ybx1(+)	Med10
351	Ybx1(+)	Med29
352	Ybx1(+)	Metap2
353	Ybx1(+)	Mff
354	Ybx1(+)	Mfhas1
355	Ybx1(+)	Mfsd8
356	Ybx1(+)	Mga
357	Ybx1(+)	Mis12
358	Ybx1(+)	Mlh1
359	Ybx1(+)	Morc2a
360	Ybx1(+)	Morf4l1
361	Ybx1(+)	Mrpl17
362	Ybx1(+)	Mrpl33
363	Ybx1(+)	Mrpl54
364	Ybx1(+)	Mrps22
365	Ybx1(+)	Mrps30
366	Ybx1(+)	Msl2
367	Ybx1(+)	Mybbp1a
368	Ybx1(+)	Myg1
369	Ybx1(+)	Myo10
370	Ybx1(+)	Nbr1
371	Ybx1(+)	Ncoa3
372	Ybx1(+)	Ndp
373	Ybx1(+)	Ndufa9
374	Ybx1(+)	Ndufs2
375	Ybx1(+)	Nek6
376	Ybx1(+)	Nfatc1
377	Ybx1(+)	Nfib
378	Ybx1(+)	Nfkbia
379	Ybx1(+)	Nfkbib
380	Ybx1(+)	Nfkbil1
381	Ybx1(+)	Nfs1
382	Ybx1(+)	Ngdn
383	Ybx1(+)	Ngrn
384	Ybx1(+)	Nme1
385	Ybx1(+)	Nmnat3
386	Ybx1(+)	Npm1
387	Ybx1(+)	Nptn
388	Ybx1(+)	Nrd1
389	Ybx1(+)	Nsun2
390	Ybx1(+)	Nudc
391	Ybx1(+)	Nudcd3
392	Ybx1(+)	Nudt16l1
393	Ybx1(+)	Nup50
394	Ybx1(+)	Ofd1
395	Ybx1(+)	Pafah1b2
396	Ybx1(+)	Pak1ip1
397	Ybx1(+)	Parl
398	Ybx1(+)	Patl1
399	Ybx1(+)	Pcid2
400	Ybx1(+)	Pdcd11
401	Ybx1(+)	Pdcd6
402	Ybx1(+)	Pex7
403	Ybx1(+)	Pfdn4
404	Ybx1(+)	Phb2
405	Ybx1(+)	Pias1
406	Ybx1(+)	Piga
407	Ybx1(+)	Pik3r1
408	Ybx1(+)	Pkp4
409	Ybx1(+)	Plekhf2
410	Ybx1(+)	Plxnc1
411	Ybx1(+)	Poc1a
412	Ybx1(+)	Polg
413	Ybx1(+)	Polr1a
414	Ybx1(+)	Polr2c
415	Ybx1(+)	Polr2f
416	Ybx1(+)	Pop5
417	Ybx1(+)	Pou2f1
418	Ybx1(+)	Ppp1r11
419	Ybx1(+)	Ppp2r5a
420	Ybx1(+)	Ppp2r5c
421	Ybx1(+)	Pradc1
422	Ybx1(+)	Prdm11
423	Ybx1(+)	Prkag2
424	Ybx1(+)	Prkar2a
425	Ybx1(+)	Psenen
426	Ybx1(+)	Psma8
427	Ybx1(+)	Psmb3
428	Ybx1(+)	Psmc1
429	Ybx1(+)	Psmc5
430	Ybx1(+)	Psmd14
431	Ybx1(+)	Psmd6
432	Ybx1(+)	Psme3
433	Ybx1(+)	Pten
434	Ybx1(+)	Qars
435	Ybx1(+)	Qk
436	Ybx1(+)	R3hdm2
437	Ybx1(+)	Rab11a
438	Ybx1(+)	Rab8b
439	Ybx1(+)	Rad50
440	Ybx1(+)	Rae1
441	Ybx1(+)	Rars
442	Ybx1(+)	Rbck1
443	Ybx1(+)	Rbm26
444	Ybx1(+)	Rcbtb2
445	Ybx1(+)	Recql5
446	Ybx1(+)	Reps1
447	Ybx1(+)	Rffl
448	Ybx1(+)	Rfk
449	Ybx1(+)	Ric8b
450	Ybx1(+)	Rnaseh2b
451	Ybx1(+)	Rnf40
452	Ybx1(+)	Rnf44
453	Ybx1(+)	Rnmt
454	Ybx1(+)	Romo1
455	Ybx1(+)	Rpe
456	Ybx1(+)	Rpl26
457	Ybx1(+)	Rpl27
458	Ybx1(+)	Rpl28
459	Ybx1(+)	Rpl31
460	Ybx1(+)	Rpl32
461	Ybx1(+)	Rpl36
462	Ybx1(+)	Rplp0
463	Ybx1(+)	Rprd2
464	Ybx1(+)	Rps12
465	Ybx1(+)	Rps27l
466	Ybx1(+)	Rps6
467	Ybx1(+)	Rptor
468	Ybx1(+)	Rrp9
469	Ybx1(+)	Sart1
470	Ybx1(+)	Sbf2
471	Ybx1(+)	Sbno1
472	Ybx1(+)	Scaf11
473	Ybx1(+)	Scfd1
474	Ybx1(+)	Scfd2
475	Ybx1(+)	Sdha
476	Ybx1(+)	Sdhaf2
477	Ybx1(+)	Sec22a
478	Ybx1(+)	Sec23ip
479	Ybx1(+)	Secisbp2
480	Ybx1(+)	Senp1
481	Ybx1(+)	Serbp1
482	Ybx1(+)	Sertad2
483	Ybx1(+)	Setd2
484	Ybx1(+)	Setd5
485	Ybx1(+)	Sf3b2
486	Ybx1(+)	Sf3b4
487	Ybx1(+)	Sf3b6
488	Ybx1(+)	Sfxn2
489	Ybx1(+)	Shank3
490	Ybx1(+)	Sipa1
491	Ybx1(+)	Skp2
492	Ybx1(+)	Slc3a2
493	Ybx1(+)	Slc41a1
494	Ybx1(+)	Slit3
495	Ybx1(+)	Smg7
496	Ybx1(+)	Smim15
497	Ybx1(+)	Smim3
498	Ybx1(+)	Snf8
499	Ybx1(+)	Snhg1
500	Ybx1(+)	Snrpd1
501	Ybx1(+)	Snw1
502	Ybx1(+)	Snx5
503	Ybx1(+)	Sp2
504	Ybx1(+)	Sptlc2
505	Ybx1(+)	Srcap
506	Ybx1(+)	Stard3
507	Ybx1(+)	Stat5b
508	Ybx1(+)	Stk24
509	Ybx1(+)	Sugt1
510	Ybx1(+)	Tank
511	Ybx1(+)	Tax1bp1
512	Ybx1(+)	Tbc1d5
513	Ybx1(+)	Tbl1xr1
514	Ybx1(+)	Tbpl1
515	Ybx1(+)	Tcp1
516	Ybx1(+)	Tepsin
517	Ybx1(+)	Tet1
518	Ybx1(+)	Tet3
519	Ybx1(+)	Tfg
520	Ybx1(+)	Timm23
521	Ybx1(+)	Tm9sf2
522	Ybx1(+)	Tmbim6
523	Ybx1(+)	Tmem107
524	Ybx1(+)	Tmem179b
525	Ybx1(+)	Tmem199
526	Ybx1(+)	Tmem230
527	Ybx1(+)	Tmem234
528	Ybx1(+)	Tmem60
529	Ybx1(+)	Tmem62
530	Ybx1(+)	Tnk2
531	Ybx1(+)	Tomm22
532	Ybx1(+)	Tomm70a
533	Ybx1(+)	Tpm4
534	Ybx1(+)	Traf6
535	Ybx1(+)	Traip
536	Ybx1(+)	Trappc12
537	Ybx1(+)	Trip12
538	Ybx1(+)	Trmt11
539	Ybx1(+)	Trub2
540	Ybx1(+)	Tsc22d4
541	Ybx1(+)	Tspan5
542	Ybx1(+)	Ttf1
543	Ybx1(+)	Ttyh3
544	Ybx1(+)	Tubgcp6
545	Ybx1(+)	Tusc2
546	Ybx1(+)	Tvp23b
547	Ybx1(+)	Txn2
548	Ybx1(+)	Txnrd1
549	Ybx1(+)	Ubac1
550	Ybx1(+)	Ube2d2a
551	Ybx1(+)	Ube2j2
552	Ybx1(+)	Ube2z
553	Ybx1(+)	Ube3b
554	Ybx1(+)	Uchl5
555	Ybx1(+)	Unc13d
556	Ybx1(+)	Uqcc2
557	Ybx1(+)	Uqcrq
558	Ybx1(+)	Uso1
559	Ybx1(+)	Utp11
560	Ybx1(+)	Utp4
561	Ybx1(+)	Vcpip1
562	Ybx1(+)	Vma21
563	Ybx1(+)	Wapl
564	Ybx1(+)	Wdfy3
565	Ybx1(+)	Wdr61
566	Ybx1(+)	Wipf1
567	Ybx1(+)	Wtap
568	Ybx1(+)	Yipf3
569	Ybx1(+)	Yme1l1
570	Ybx1(+)	Ythdf2
571	Ybx1(+)	Ywhab
572	Ybx1(+)	Ywhaz
573	Ybx1(+)	Zbed3
574	Ybx1(+)	Zdhhc21
575	Ybx1(+)	Zdhhc4
576	Ybx1(+)	Zdhhc6
577	Ybx1(+)	Zdhhc7
578	Ybx1(+)	Zfas1
579	Ybx1(+)	Zfp27
580	Ybx1(+)	Zfp277
581	Ybx1(+)	Zfp592
582	Ybx1(+)	Zfp628
583	Ybx1(+)	Zfp787
584	Nfe2(+)	Bap1
585	Nfe2(+)	Ddx42
586	Nfe2(+)	Med30
587	Nfe2(+)	Sox12
588	Nfe2(+)	Ube2b
589	Mafg(+)	4833417C18Rik
590	Mafg(+)	Abi3bp
591	Mafg(+)	Adamts9
592	Mafg(+)	Adamtsl4
593	Mafg(+)	Adgrb2
594	Mafg(+)	Ahnak
595	Mafg(+)	Akap12
596	Mafg(+)	Angptl2
597	Mafg(+)	Anxa2
598	Mafg(+)	Apela
599	Mafg(+)	Arhgap12
600	Mafg(+)	Arl13b
601	Mafg(+)	Asb14
602	Mafg(+)	Atf3
603	Mafg(+)	Atp2b4
604	Mafg(+)	Avpi1
605	Mafg(+)	Bicc1
606	Mafg(+)	Brd2
607	Mafg(+)	Btg2
608	Mafg(+)	Cacna1e
609	Mafg(+)	Car8
610	Mafg(+)	Cbln1
611	Mafg(+)	Cdkn1b
612	Mafg(+)	Cdrt4os1
613	Mafg(+)	Cebpb
614	Mafg(+)	Cep85l
615	Mafg(+)	Cgnl1
616	Mafg(+)	Col1a1
617	Mafg(+)	Col1a2
618	Mafg(+)	Col3a1
619	Mafg(+)	Col4a1
620	Mafg(+)	Col5a1
621	Mafg(+)	Col6a3
622	Mafg(+)	Colec12
623	Mafg(+)	Cpq
624	Mafg(+)	Crb2
625	Mafg(+)	Crebrf
626	Mafg(+)	Crispld1
627	Mafg(+)	Csrp2
628	Mafg(+)	Dcn
629	Mafg(+)	Dkk2
630	Mafg(+)	Dusp1
631	Mafg(+)	Dusp8
632	Mafg(+)	Fam131a
633	Mafg(+)	Filip1l
634	Mafg(+)	Fkbp7
635	Mafg(+)	Fmod
636	Mafg(+)	Fndc3b
637	Mafg(+)	Fos
638	Mafg(+)	Fosb
639	Mafg(+)	Fosl2
640	Mafg(+)	Galnt14
641	Mafg(+)	Gm2694
642	Mafg(+)	Gm4961
643	Mafg(+)	Gng2
644	Mafg(+)	Gprc5c
645	Mafg(+)	Gpx3
646	Mafg(+)	Gria3
647	Mafg(+)	Hapln3
648	Mafg(+)	Hs3st3b1
649	Mafg(+)	Hsd11b1
650	Mafg(+)	Hspb8
651	Mafg(+)	Hspg2
652	Mafg(+)	Igfbp2
653	Mafg(+)	Iqsec1
654	Mafg(+)	Itm2a
655	Mafg(+)	Jun
656	Mafg(+)	Jund
657	Mafg(+)	Klf4
658	Mafg(+)	Klhl40
659	Mafg(+)	Krt13
660	Mafg(+)	Krt18
661	Mafg(+)	Krt19
662	Mafg(+)	Krt8
663	Mafg(+)	Lamb2
664	Mafg(+)	Ldlrad3
665	Mafg(+)	Lum
666	Mafg(+)	Meg3
667	Mafg(+)	Mfap2
668	Mafg(+)	Mirg
669	Mafg(+)	Mpped2
670	Mafg(+)	Myadm
671	Mafg(+)	Myrf
672	Mafg(+)	Naaladl1
673	Mafg(+)	Ndrg2
674	Mafg(+)	Nfia
675	Mafg(+)	Nid2
676	Mafg(+)	Nkd1
677	Mafg(+)	Nrp1
678	Mafg(+)	Olfml1
679	Mafg(+)	P2rx7
680	Mafg(+)	P4ha2
681	Mafg(+)	Pdzrn3
682	Mafg(+)	Pef1
683	Mafg(+)	Peg10
684	Mafg(+)	Peg3
685	Mafg(+)	Phf24
686	Mafg(+)	Pla2g5
687	Mafg(+)	Plat
688	Mafg(+)	Pnrc1
689	Mafg(+)	Postn
690	Mafg(+)	Prdx4
691	Mafg(+)	Prelid2
692	Mafg(+)	Prkcg
693	Mafg(+)	Prss35
694	Mafg(+)	Ptgfrn
695	Mafg(+)	Qpct
696	Mafg(+)	Rab34
697	Mafg(+)	Ramp1
698	Mafg(+)	Rap1gap
699	Mafg(+)	Rassf1
700	Mafg(+)	Rhob
701	Mafg(+)	Rhoc
702	Mafg(+)	Rian
703	Mafg(+)	Ror2
704	Mafg(+)	Rusc2
705	Mafg(+)	Sdc4
706	Mafg(+)	Selenom
707	Mafg(+)	Sema3e
708	Mafg(+)	Serping1
709	Mafg(+)	Slc2a1
710	Mafg(+)	Slit1
711	Mafg(+)	Smyd2
712	Mafg(+)	Snhg18
713	Mafg(+)	Sparc
714	Mafg(+)	Stard13
715	Mafg(+)	Steap1
716	Mafg(+)	Syngap1
717	Mafg(+)	Timp2
718	Mafg(+)	Tspan7
719	Mafg(+)	Ubap1l
720	Mafg(+)	Ubc
721	Mafg(+)	Usp11
722	Mafg(+)	Usp29
723	Mafg(+)	Vim
724	Mafg(+)	Ypel4
725	Mafg(+)	Zc3h12b
726	Mafg(+)	Zdbf2
727	Mafg(+)	Zeb1
728	Mafg(+)	Zfp36l1
729	Mafg(+)	Zfp879
730	Klf7(+)	5031425E22Rik
731	Klf7(+)	Abcf2
732	Klf7(+)	Brd2
733	Klf7(+)	Cbwd1
734	Klf7(+)	Fbxo3
735	Klf7(+)	Lin9
736	Klf7(+)	Mcl1
737	Klf7(+)	Nbr1
738	Klf7(+)	Ppp1r15a
739	Klf7(+)	Ywhag

## Sheet: Dataset EV2-5.
Dataset EV2-5.The top 10 TF target gene regulatory networks for regulon activity scores in CD226- megakaryocytes
	TF	targene
1	Hmgb2(+)	Bcl7a
2	Hmgb2(+)	Epb41
3	Hmgb2(+)	Fbxw7
4	Hmgb2(+)	Larp1
5	Hmgb2(+)	Pgap2
6	Hmgb2(+)	Rassf2
7	Hmgb2(+)	Sgms1
8	Hmgb2(+)	Slc20a1
9	Hmgb2(+)	Stat1
10	Hmgb2(+)	Zbtb33
11	Sp3(+)	Ambra1
12	Sp3(+)	Amot
13	Sp3(+)	Ar
14	Sp3(+)	Arrdc3
15	Sp3(+)	Cast
16	Sp3(+)	Dact1
17	Sp3(+)	Kcnh2
18	Sp3(+)	Ndufb6
19	Sp3(+)	Psme2
20	Sp3(+)	Runx1t1
21	Sp3(+)	Sec22c
22	Sp3(+)	Skida1
23	Zfp1(+)	Abl2
24	Zfp1(+)	Adgrg1
25	Zfp1(+)	Bmp2k
26	Zfp1(+)	Cab39
27	Zfp1(+)	Capn5
28	Zfp1(+)	Cd44
29	Zfp1(+)	Celf2
30	Zfp1(+)	Clu
31	Zfp1(+)	Dlg2
32	Zfp1(+)	Dnmt3b
33	Zfp1(+)	Dph5
34	Zfp1(+)	E2f3
35	Zfp1(+)	Egln3
36	Zfp1(+)	Epb41
37	Zfp1(+)	Exo5
38	Zfp1(+)	F11r
39	Zfp1(+)	Fam91a1
40	Zfp1(+)	Fbxo3
41	Zfp1(+)	Fli1
42	Zfp1(+)	Frrs1
43	Zfp1(+)	Gata1
44	Zfp1(+)	Gm6961
45	Zfp1(+)	Gnaz
46	Zfp1(+)	Gskip
47	Zfp1(+)	Hdgf
48	Zfp1(+)	Hk1
49	Zfp1(+)	Hmbs
50	Zfp1(+)	Hnrnpa2b1
51	Zfp1(+)	Kcnj5
52	Zfp1(+)	Klf7
53	Zfp1(+)	Larp4b
54	Zfp1(+)	Lims1
55	Zfp1(+)	Lin28b
56	Zfp1(+)	Lyl1
57	Zfp1(+)	Map2k3
58	Zfp1(+)	Mical2
59	Zfp1(+)	Midn
60	Zfp1(+)	Mvb12b
61	Zfp1(+)	Ncoa3
62	Zfp1(+)	Nfe2
63	Zfp1(+)	Nol4l
64	Zfp1(+)	P2ry14
65	Zfp1(+)	Pcyt1b
66	Zfp1(+)	Pim1
67	Zfp1(+)	Plxnc1
68	Zfp1(+)	Ppox
69	Zfp1(+)	Psma4
70	Zfp1(+)	Psmd14
71	Zfp1(+)	Rnf14
72	Zfp1(+)	Rreb1
73	Zfp1(+)	Runx1
74	Zfp1(+)	Slc16a10
75	Zfp1(+)	Smim4
76	Zfp1(+)	Specc1
77	Zfp1(+)	Stard4
78	Zfp1(+)	Susd1
79	Zfp1(+)	Tal1
80	Zfp1(+)	Tbc1d24
81	Zfp1(+)	Tmcc2
82	Zfp1(+)	Tspan14
83	Zfp1(+)	Tyro3
84	Zfp1(+)	Ubash3b
85	Zfp1(+)	Wapl
86	Zfp1(+)	Zdhhc5
87	Zfp1(+)	Zfp668
88	Hmgb3(+)	2900076A07Rik
89	Hmgb3(+)	5430416N02Rik
90	Hmgb3(+)	9430078K24Rik
91	Hmgb3(+)	Aamp
92	Hmgb3(+)	Aars
93	Hmgb3(+)	Aatk
94	Hmgb3(+)	Abca3
95	Hmgb3(+)	Abce1
96	Hmgb3(+)	Abl2
97	Hmgb3(+)	Acly
98	Hmgb3(+)	Actr2
99	Hmgb3(+)	Adck1
100	Hmgb3(+)	Adgrv1
101	Hmgb3(+)	Afap1l2
102	Hmgb3(+)	Ago1
103	Hmgb3(+)	Amigo2
104	Hmgb3(+)	Ankrd11
105	Hmgb3(+)	Ap1s2
106	Hmgb3(+)	Arf1
107	Hmgb3(+)	Arf4
108	Hmgb3(+)	Arf5
109	Hmgb3(+)	Arid5b
110	Hmgb3(+)	Arih2
111	Hmgb3(+)	Arl4c
112	Hmgb3(+)	Arpc1b
113	Hmgb3(+)	Asap1
114	Hmgb3(+)	Atp13a3
115	Hmgb3(+)	Atxn1l
116	Hmgb3(+)	Azin1
117	Hmgb3(+)	Baiap2
118	Hmgb3(+)	Bap1
119	Hmgb3(+)	BC005537
120	Hmgb3(+)	Bcar3
121	Hmgb3(+)	Bcas3
122	Hmgb3(+)	Bnip3l
123	Hmgb3(+)	Brd2
124	Hmgb3(+)	Brinp3
125	Hmgb3(+)	Btaf1
126	Hmgb3(+)	Btg2
127	Hmgb3(+)	Bub3
128	Hmgb3(+)	Bzw1
129	Hmgb3(+)	Cab39
130	Hmgb3(+)	Calm2
131	Hmgb3(+)	Calm3
132	Hmgb3(+)	Cant1
133	Hmgb3(+)	Cask
134	Hmgb3(+)	Cbfb
135	Hmgb3(+)	Ccdc181
136	Hmgb3(+)	Ccdc32
137	Hmgb3(+)	Ccdc38
138	Hmgb3(+)	Cdc42ep1
139	Hmgb3(+)	Cdip1
140	Hmgb3(+)	Cdk11b
141	Hmgb3(+)	Cdk4
142	Hmgb3(+)	Cenpe
143	Hmgb3(+)	Cep120
144	Hmgb3(+)	Cep350
145	Hmgb3(+)	Cep57
146	Hmgb3(+)	Chaf1a
147	Hmgb3(+)	Chchd2
148	Hmgb3(+)	Chd2
149	Hmgb3(+)	Clcn3
150	Hmgb3(+)	Clmn
151	Hmgb3(+)	Cnn3
152	Hmgb3(+)	Cnot6
153	Hmgb3(+)	Cobll1
154	Hmgb3(+)	Coro1c
155	Hmgb3(+)	Cox4i1
156	Hmgb3(+)	Cpsf2
157	Hmgb3(+)	Creb5
158	Hmgb3(+)	Csde1
159	Hmgb3(+)	Cse1l
160	Hmgb3(+)	Csnk1a1
161	Hmgb3(+)	Csnk1g3
162	Hmgb3(+)	Cstf2t
163	Hmgb3(+)	Ctdsp2
164	Hmgb3(+)	Cul3
165	Hmgb3(+)	Cuta
166	Hmgb3(+)	D5Ertd579e
167	Hmgb3(+)	Dad1
168	Hmgb3(+)	Dars
169	Hmgb3(+)	Dcun1d1
170	Hmgb3(+)	Ddhd2
171	Hmgb3(+)	Ddx27
172	Hmgb3(+)	Ddx6
173	Hmgb3(+)	Dennd4b
174	Hmgb3(+)	Dennd6a
175	Hmgb3(+)	Denr
176	Hmgb3(+)	Dgat1
177	Hmgb3(+)	Dnaja2
178	Hmgb3(+)	Dnmt3a
179	Hmgb3(+)	Dok1
180	Hmgb3(+)	Dpysl4
181	Hmgb3(+)	Dtx2
182	Hmgb3(+)	Eif2b5
183	Hmgb3(+)	Eif3a
184	Hmgb3(+)	Eif3e
185	Hmgb3(+)	Eif3h
186	Hmgb3(+)	Elk4
187	Hmgb3(+)	Epb41l2
188	Hmgb3(+)	Epb41l5
189	Hmgb3(+)	Erbin
190	Hmgb3(+)	Etv3
191	Hmgb3(+)	Exosc10
192	Hmgb3(+)	Fancf
193	Hmgb3(+)	Fau
194	Hmgb3(+)	Fdxacb1
195	Hmgb3(+)	Fndc3a
196	Hmgb3(+)	Fos
197	Hmgb3(+)	Fosb
198	Hmgb3(+)	Foxo4
199	Hmgb3(+)	Foxred2
200	Hmgb3(+)	G6pc3
201	Hmgb3(+)	Galnt1
202	Hmgb3(+)	Gas5
203	Hmgb3(+)	Gdi2
204	Hmgb3(+)	Ghitm
205	Hmgb3(+)	Gigyf1
206	Hmgb3(+)	Gja1
207	Hmgb3(+)	Gnl2
208	Hmgb3(+)	Golga2
209	Hmgb3(+)	Gpkow
210	Hmgb3(+)	Gtf2a1
211	Hmgb3(+)	Hcfc1
212	Hmgb3(+)	Hgfac
213	Hmgb3(+)	Hmgcr
214	Hmgb3(+)	Hnrnpk
215	Hmgb3(+)	Hnrnpu
216	Hmgb3(+)	Hprt
217	Hmgb3(+)	Hsp90ab1
218	Hmgb3(+)	Hspa8
219	Hmgb3(+)	Ifrd1
220	Hmgb3(+)	Igf2os
221	Hmgb3(+)	Igf2r
222	Hmgb3(+)	Ino80d
223	Hmgb3(+)	Ints7
224	Hmgb3(+)	Isg20l2
225	Hmgb3(+)	Jade1
226	Hmgb3(+)	Kansl1
227	Hmgb3(+)	Kdm2b
228	Hmgb3(+)	Kif1b
229	Hmgb3(+)	Klhl12
230	Hmgb3(+)	Kpnb1
231	Hmgb3(+)	Larp4b
232	Hmgb3(+)	Lemd3
233	Hmgb3(+)	Leprotl1
234	Hmgb3(+)	Lias
235	Hmgb3(+)	Lman2
236	Hmgb3(+)	Lmna
237	Hmgb3(+)	Lrmp
238	Hmgb3(+)	Lrp1
239	Hmgb3(+)	Lrrc58
240	Hmgb3(+)	Lrrfip1
241	Hmgb3(+)	Lta4h
242	Hmgb3(+)	Luc7l2
243	Hmgb3(+)	Lysmd3
244	Hmgb3(+)	Maff
245	Hmgb3(+)	Mafg
246	Hmgb3(+)	Magohb
247	Hmgb3(+)	Malat1
248	Hmgb3(+)	Map4k5
249	Hmgb3(+)	Marcks
250	Hmgb3(+)	Mcam
251	Hmgb3(+)	Med1
252	Hmgb3(+)	Med27
253	Hmgb3(+)	Med30
254	Hmgb3(+)	Mef2d
255	Hmgb3(+)	Mettl8
256	Hmgb3(+)	Mras
257	Hmgb3(+)	Mterf1b
258	Hmgb3(+)	Mybl2
259	Hmgb3(+)	Myl6
260	Hmgb3(+)	N4bp1
261	Hmgb3(+)	Nbeal1
262	Hmgb3(+)	Nemf
263	Hmgb3(+)	Nfyc
264	Hmgb3(+)	Nkiras1
265	Hmgb3(+)	Nol6
266	Hmgb3(+)	Nop14
267	Hmgb3(+)	Nop58
268	Hmgb3(+)	Nrp1
269	Hmgb3(+)	Nsmce2
270	Hmgb3(+)	Nup98
271	Hmgb3(+)	Ogdh
272	Hmgb3(+)	Oser1
273	Hmgb3(+)	Pabpc1
274	Hmgb3(+)	Pabpc4
275	Hmgb3(+)	Pafah1b2
276	Hmgb3(+)	Pak3
277	Hmgb3(+)	Pcbp2
278	Hmgb3(+)	Pde7b
279	Hmgb3(+)	Peg3
280	Hmgb3(+)	Peli1
281	Hmgb3(+)	Per2
282	Hmgb3(+)	Phc2
283	Hmgb3(+)	Pidd1
284	Hmgb3(+)	Pkp4
285	Hmgb3(+)	Plekha7
286	Hmgb3(+)	Plk4
287	Hmgb3(+)	Pogz
288	Hmgb3(+)	Polr2m
289	Hmgb3(+)	Ppargc1b
290	Hmgb3(+)	Ppfibp1
291	Hmgb3(+)	Ppig
292	Hmgb3(+)	Ppm1a
293	Hmgb3(+)	Ppp1r10
294	Hmgb3(+)	Ppp1r13l
295	Hmgb3(+)	Ppp2ca
296	Hmgb3(+)	Ppp2r5c
297	Hmgb3(+)	Ppp4r3b
298	Hmgb3(+)	Prkar1a
299	Hmgb3(+)	Prkcz
300	Hmgb3(+)	Prkd3
301	Hmgb3(+)	Prrc2a
302	Hmgb3(+)	Psmb2
303	Hmgb3(+)	Psme3
304	Hmgb3(+)	Pter
305	Hmgb3(+)	Ptpn21
306	Hmgb3(+)	Ptrh1
307	Hmgb3(+)	Pum3
308	Hmgb3(+)	Rab14
309	Hmgb3(+)	Rab21
310	Hmgb3(+)	Rab5c
311	Hmgb3(+)	Rap2a
312	Hmgb3(+)	Rap2b
313	Hmgb3(+)	Rasef
314	Hmgb3(+)	Rbbp6
315	Hmgb3(+)	Rbfox2
316	Hmgb3(+)	Rbm20
317	Hmgb3(+)	Rbm3
318	Hmgb3(+)	Rbm7
319	Hmgb3(+)	Rcan1
320	Hmgb3(+)	Rhou
321	Hmgb3(+)	Rpl36
322	Hmgb3(+)	Rpl4
323	Hmgb3(+)	Rplp0
324	Hmgb3(+)	Rplp2
325	Hmgb3(+)	Rps27
326	Hmgb3(+)	Rps29
327	Hmgb3(+)	Rps6
328	Hmgb3(+)	Rps9
329	Hmgb3(+)	Rspo1
330	Hmgb3(+)	Rtn3
331	Hmgb3(+)	Sarnp
332	Hmgb3(+)	Scaf11
333	Hmgb3(+)	Scap
334	Hmgb3(+)	Sec63
335	Hmgb3(+)	Selenom
336	Hmgb3(+)	Serpinh1
337	Hmgb3(+)	Sertad2
338	Hmgb3(+)	Sgms1
339	Hmgb3(+)	Shf
340	Hmgb3(+)	Siah2
341	Hmgb3(+)	Ski
342	Hmgb3(+)	Slc16a6
343	Hmgb3(+)	Slc1a5
344	Hmgb3(+)	Smco4
345	Hmgb3(+)	Smdt1
346	Hmgb3(+)	Snapc5
347	Hmgb3(+)	Snhg12
348	Hmgb3(+)	Snrpb
349	Hmgb3(+)	Snx32
350	Hmgb3(+)	Snx5
351	Hmgb3(+)	Srrm2
352	Hmgb3(+)	Srsf3
353	Hmgb3(+)	Srsf5
354	Hmgb3(+)	Ssbp3
355	Hmgb3(+)	Ssu72
356	Hmgb3(+)	Stag2
357	Hmgb3(+)	Steap1
358	Hmgb3(+)	Stx4a
359	Hmgb3(+)	Supt20
360	Hmgb3(+)	Tbc1d22b
361	Hmgb3(+)	Tbl1x
362	Hmgb3(+)	Tceal5
363	Hmgb3(+)	Tcf7l2
364	Hmgb3(+)	Tead1
365	Hmgb3(+)	Tgfb3
366	Hmgb3(+)	Thap11
367	Hmgb3(+)	Thap2
368	Hmgb3(+)	Tmem151a
369	Hmgb3(+)	Tmem256
370	Hmgb3(+)	Tmem263
371	Hmgb3(+)	Tmsb4x
372	Hmgb3(+)	Tnnt2
373	Hmgb3(+)	Top1
374	Hmgb3(+)	Tpm4
375	Hmgb3(+)	Tpt1
376	Hmgb3(+)	Trp53inp2
377	Hmgb3(+)	Tspan31
378	Hmgb3(+)	Tspan7
379	Hmgb3(+)	Ttbk2
380	Hmgb3(+)	Tulp4
381	Hmgb3(+)	Ubac1
382	Hmgb3(+)	Ubc
383	Hmgb3(+)	Ube2d3
384	Hmgb3(+)	Umad1
385	Hmgb3(+)	Unk
386	Hmgb3(+)	Usp6nl
387	Hmgb3(+)	Ust
388	Hmgb3(+)	Vps29
389	Hmgb3(+)	Wdfy3
390	Hmgb3(+)	Wdr62
391	Hmgb3(+)	Wdyhv1
392	Hmgb3(+)	Wnt5b
393	Hmgb3(+)	Wwc2
394	Hmgb3(+)	Xrn2
395	Hmgb3(+)	Ythdc1
396	Hmgb3(+)	Ywhaq
397	Hmgb3(+)	Ywhaz
398	Hmgb3(+)	Zc3h6
399	Hmgb3(+)	Zcchc17
400	Hmgb3(+)	Zfp367
401	Hmgb3(+)	Zfp518b
402	Hmgb3(+)	Zfp655
403	Hmgb3(+)	Zhx1
404	Foxn3(+)	Adamts6
405	Foxn3(+)	Ahcyl1
406	Foxn3(+)	Akt3
407	Foxn3(+)	Ap2b1
408	Foxn3(+)	Arhgap12
409	Foxn3(+)	Arl4c
410	Foxn3(+)	Armcx2
411	Foxn3(+)	Armcx3
412	Foxn3(+)	Bap1
413	Foxn3(+)	Bex1
414	Foxn3(+)	Cebpb
415	Foxn3(+)	Dnttip1
416	Foxn3(+)	Dok1
417	Foxn3(+)	Emd
418	Foxn3(+)	Erf
419	Foxn3(+)	Gata2
420	Foxn3(+)	Gzf1
421	Foxn3(+)	Hivep2
422	Foxn3(+)	Ip6k1
423	Foxn3(+)	Kdm6a
424	Foxn3(+)	Kif1a
425	Foxn3(+)	Ltbp1
426	Foxn3(+)	Med31
427	Foxn3(+)	Napa
428	Foxn3(+)	Ndufa13
429	Foxn3(+)	Per2
430	Foxn3(+)	Pop7
431	Foxn3(+)	Ppm1d
432	Foxn3(+)	Prkcz
433	Foxn3(+)	Rab21
434	Foxn3(+)	Rbbp8
435	Foxn3(+)	Serf2
436	Foxn3(+)	Siah2
437	Foxn3(+)	Slc18a2
438	Foxn3(+)	Slitrk2
439	Foxn3(+)	Snx16
440	Foxn3(+)	Spag9
441	Foxn3(+)	Syngap1
442	Foxn3(+)	Tcf20
443	Foxn3(+)	Tead1
444	Foxn3(+)	Tnfrsf12a
445	Foxn3(+)	Ubn2
446	Foxn3(+)	Usp29
447	Foxn3(+)	Wdr62
448	Foxn3(+)	Zdbf2
449	Foxn3(+)	Zfp281
450	Foxn3(+)	Zfp410
451	Foxn3(+)	Zfp593
452	Ikzf2(+)	0610012G03Rik
453	Ikzf2(+)	2610307P16Rik
454	Ikzf2(+)	5530601H04Rik
455	Ikzf2(+)	9230105E05Rik
456	Ikzf2(+)	A630072M18Rik
457	Ikzf2(+)	Acly
458	Ikzf2(+)	Adal
459	Ikzf2(+)	Adamts15
460	Ikzf2(+)	Add3
461	Ikzf2(+)	Adipor1
462	Ikzf2(+)	Agap3
463	Ikzf2(+)	Agps
464	Ikzf2(+)	Ahi1
465	Ikzf2(+)	Ahnak
466	Ikzf2(+)	Amdhd2
467	Ikzf2(+)	Ap1g1
468	Ikzf2(+)	Ap2m1
469	Ikzf2(+)	Arfgap3
470	Ikzf2(+)	Arhgdib
471	Ikzf2(+)	Arhgef2
472	Ikzf2(+)	Arl4c
473	Ikzf2(+)	Arrb1
474	Ikzf2(+)	Asb4
475	Ikzf2(+)	Ascc2
476	Ikzf2(+)	Ash1l
477	Ikzf2(+)	Aste1
478	Ikzf2(+)	Atad2
479	Ikzf2(+)	Atf3
480	Ikzf2(+)	Atp11a
481	Ikzf2(+)	Atp2b1
482	Ikzf2(+)	Atxn7l1
483	Ikzf2(+)	B3gnt5
484	Ikzf2(+)	Baalc
485	Ikzf2(+)	Bace1
486	Ikzf2(+)	Bambi
487	Ikzf2(+)	Bcas3
488	Ikzf2(+)	Bex2
489	Ikzf2(+)	Bicc1
490	Ikzf2(+)	Bmp4
491	Ikzf2(+)	Bola3
492	Ikzf2(+)	Braf
493	Ikzf2(+)	Btf3l4
494	Ikzf2(+)	Btg2
495	Ikzf2(+)	Bzw1
496	Ikzf2(+)	C430049B03Rik
497	Ikzf2(+)	Calm2
498	Ikzf2(+)	Capn1
499	Ikzf2(+)	Cat
500	Ikzf2(+)	Cbln1
501	Ikzf2(+)	Cbx4
502	Ikzf2(+)	Cbx8
503	Ikzf2(+)	Ccdc186
504	Ikzf2(+)	Ccm2
505	Ikzf2(+)	Ccna2
506	Ikzf2(+)	Ccnl1
507	Ikzf2(+)	Cd248
508	Ikzf2(+)	Cdh11
509	Ikzf2(+)	Cdkn2c
510	Ikzf2(+)	Cenpc1
511	Ikzf2(+)	Cep120
512	Ikzf2(+)	Cep128
513	Ikzf2(+)	Cep57
514	Ikzf2(+)	Cgnl1
515	Ikzf2(+)	Chaf1a
516	Ikzf2(+)	Chpf
517	Ikzf2(+)	Chst11
518	Ikzf2(+)	Chst15
519	Ikzf2(+)	Cic
520	Ikzf2(+)	Cit
521	Ikzf2(+)	Clcn3
522	Ikzf2(+)	Clcn5
523	Ikzf2(+)	Clmn
524	Ikzf2(+)	Cnep1r1
525	Ikzf2(+)	Cnnm4
526	Ikzf2(+)	Coa7
527	Ikzf2(+)	Cog6
528	Ikzf2(+)	Col16a1
529	Ikzf2(+)	Col3a1
530	Ikzf2(+)	Col4a2
531	Ikzf2(+)	Col5a1
532	Ikzf2(+)	Col6a3
533	Ikzf2(+)	Col9a1
534	Ikzf2(+)	Commd9
535	Ikzf2(+)	Cope
536	Ikzf2(+)	Cry2
537	Ikzf2(+)	Csnk1d
538	Ikzf2(+)	Csnk1g3
539	Ikzf2(+)	Csrnp1
540	Ikzf2(+)	Csrp2
541	Ikzf2(+)	Ctdp1
542	Ikzf2(+)	Ctdsp2
543	Ikzf2(+)	Ctnna2
544	Ikzf2(+)	Ctu2
545	Ikzf2(+)	Cyp4f13
546	Ikzf2(+)	Dab2
547	Ikzf2(+)	Dbnl
548	Ikzf2(+)	Dcaf12
549	Ikzf2(+)	Dctn2
550	Ikzf2(+)	Dcun1d3
551	Ikzf2(+)	Ddx6
552	Ikzf2(+)	Dennd5b
553	Ikzf2(+)	Dennd6a
554	Ikzf2(+)	Des
555	Ikzf2(+)	Diaph3
556	Ikzf2(+)	Dip2c
557	Ikzf2(+)	Dlk1
558	Ikzf2(+)	Dnajb6
559	Ikzf2(+)	Dnm1
560	Ikzf2(+)	Dnm1l
561	Ikzf2(+)	Dok1
562	Ikzf2(+)	Dusp1
563	Ikzf2(+)	Dusp5
564	Ikzf2(+)	Dusp8
565	Ikzf2(+)	Dync1li2
566	Ikzf2(+)	Edem3
567	Ikzf2(+)	Efnb2
568	Ikzf2(+)	Eln
569	Ikzf2(+)	Elp5
570	Ikzf2(+)	Elp6
571	Ikzf2(+)	Enox1
572	Ikzf2(+)	Eogt
573	Ikzf2(+)	Esco1
574	Ikzf2(+)	Ext1
575	Ikzf2(+)	Ezh2
576	Ikzf2(+)	Ezr
577	Ikzf2(+)	Fam102b
578	Ikzf2(+)	Fam117b
579	Ikzf2(+)	Fam3c
580	Ikzf2(+)	Fam53c
581	Ikzf2(+)	Fancf
582	Ikzf2(+)	Fas
583	Ikzf2(+)	Fbln1
584	Ikzf2(+)	Fbln2
585	Ikzf2(+)	Fbrs
586	Ikzf2(+)	Fbxo7
587	Ikzf2(+)	Fem1c
588	Ikzf2(+)	Fermt2
589	Ikzf2(+)	Fgfr1
590	Ikzf2(+)	Fgfr2
591	Ikzf2(+)	Fis1
592	Ikzf2(+)	Flna
593	Ikzf2(+)	Fndc3b
594	Ikzf2(+)	Fos
595	Ikzf2(+)	Fosb
596	Ikzf2(+)	Foxk1
597	Ikzf2(+)	Fras1
598	Ikzf2(+)	Frat2
599	Ikzf2(+)	Frem1
600	Ikzf2(+)	Fubp3
601	Ikzf2(+)	Gal
602	Ikzf2(+)	Galnt14
603	Ikzf2(+)	Gan
604	Ikzf2(+)	Gem
605	Ikzf2(+)	Gigyf1
606	Ikzf2(+)	Gm2694
607	Ikzf2(+)	Gm6793
608	Ikzf2(+)	Gm8773
609	Ikzf2(+)	Gnb1
610	Ikzf2(+)	Gnb4
611	Ikzf2(+)	Gng12
612	Ikzf2(+)	Gnl1
613	Ikzf2(+)	Gpr153
614	Ikzf2(+)	Gps2
615	Ikzf2(+)	Gpx3
616	Ikzf2(+)	Gpx8
617	Ikzf2(+)	Gtdc1
618	Ikzf2(+)	Gxylt1
619	Ikzf2(+)	H19
620	Ikzf2(+)	Hand1
621	Ikzf2(+)	Hand2
622	Ikzf2(+)	Has2
623	Ikzf2(+)	Hdac4
624	Ikzf2(+)	Hebp1
625	Ikzf2(+)	Hic1
626	Ikzf2(+)	Hoxc4
627	Ikzf2(+)	Hoxd8
628	Ikzf2(+)	Hs6st2
629	Ikzf2(+)	Htra3
630	Ikzf2(+)	Hyou1
631	Ikzf2(+)	Ier2
632	Ikzf2(+)	Ier5
633	Ikzf2(+)	Iffo2
634	Ikzf2(+)	Ifrd1
635	Ikzf2(+)	Ift46
636	Ikzf2(+)	Igf2os
637	Ikzf2(+)	Igip
638	Ikzf2(+)	Il1r1
639	Ikzf2(+)	Impdh2
640	Ikzf2(+)	Iqsec1
641	Ikzf2(+)	Itga5
642	Ikzf2(+)	Itgb8
643	Ikzf2(+)	Itm2a
644	Ikzf2(+)	Itm2b
645	Ikzf2(+)	Itprip
646	Ikzf2(+)	Jade1
647	Ikzf2(+)	Jmy
648	Ikzf2(+)	Jun
649	Ikzf2(+)	Jund
650	Ikzf2(+)	Katnal1
651	Ikzf2(+)	Kdm6b
652	Ikzf2(+)	Klf13
653	Ikzf2(+)	Klf3
654	Ikzf2(+)	Klf6
655	Ikzf2(+)	Kpna3
656	Ikzf2(+)	Kpnb1
657	Ikzf2(+)	Lamp2
658	Ikzf2(+)	Lats2
659	Ikzf2(+)	Layn
660	Ikzf2(+)	Lekr1
661	Ikzf2(+)	Leng8
662	Ikzf2(+)	Lhfp
663	Ikzf2(+)	Limk1
664	Ikzf2(+)	Lonrf1
665	Ikzf2(+)	Lox
666	Ikzf2(+)	Lrp12
667	Ikzf2(+)	Lrrc1
668	Ikzf2(+)	Lrrc49
669	Ikzf2(+)	Lum
670	Ikzf2(+)	Lysmd3
671	Ikzf2(+)	Mad2l1
672	Ikzf2(+)	Magi1
673	Ikzf2(+)	Maml2
674	Ikzf2(+)	Map4
675	Ikzf2(+)	Mapk3
676	Ikzf2(+)	Mapk9
677	Ikzf2(+)	Mapre1
678	Ikzf2(+)	Mbnl2
679	Ikzf2(+)	Mbtps1
680	Ikzf2(+)	Mcam
681	Ikzf2(+)	Mcc
682	Ikzf2(+)	Me1
683	Ikzf2(+)	Med13
684	Ikzf2(+)	Meg3
685	Ikzf2(+)	Mfn2
686	Ikzf2(+)	Mical2
687	Ikzf2(+)	Micu1
688	Ikzf2(+)	Mirg
689	Ikzf2(+)	Mogat2
690	Ikzf2(+)	Morc4
691	Ikzf2(+)	Mpped2
692	Ikzf2(+)	Mrpl16
693	Ikzf2(+)	Mrpl48
694	Ikzf2(+)	Msx1
695	Ikzf2(+)	Myadm
696	Ikzf2(+)	Myo5a
697	Ikzf2(+)	Mysm1
698	Ikzf2(+)	Nab1
699	Ikzf2(+)	Nabp1
700	Ikzf2(+)	Nav2
701	Ikzf2(+)	Nbeal1
702	Ikzf2(+)	Ncbp2
703	Ikzf2(+)	Ndc80
704	Ikzf2(+)	Ndfip1
705	Ikzf2(+)	Nek7
706	Ikzf2(+)	Nid1
707	Ikzf2(+)	Nipsnap3b
708	Ikzf2(+)	Nmt2
709	Ikzf2(+)	Nol4l
710	Ikzf2(+)	Nr6a1
711	Ikzf2(+)	Nras
712	Ikzf2(+)	Nrg1
713	Ikzf2(+)	Nsmce4a
714	Ikzf2(+)	Nt5c2
715	Ikzf2(+)	Nt5c3
716	Ikzf2(+)	Nufip2
717	Ikzf2(+)	Nup62cl
718	Ikzf2(+)	Pacsin3
719	Ikzf2(+)	Paip1
720	Ikzf2(+)	Pak2
721	Ikzf2(+)	Pank3
722	Ikzf2(+)	Pappa
723	Ikzf2(+)	Parp6
724	Ikzf2(+)	Pcdh7
725	Ikzf2(+)	Pde7a
726	Ikzf2(+)	Pdrg1
727	Ikzf2(+)	Per2
728	Ikzf2(+)	Pfkfb3
729	Ikzf2(+)	Phc3
730	Ikzf2(+)	Picalm
731	Ikzf2(+)	Pkig
732	Ikzf2(+)	Pknox2
733	Ikzf2(+)	Pkp4
734	Ikzf2(+)	Plekha6
735	Ikzf2(+)	Plekhg3
736	Ikzf2(+)	Plpp5
737	Ikzf2(+)	Pmp22
738	Ikzf2(+)	Pnoc
739	Ikzf2(+)	Pnpla8
740	Ikzf2(+)	Pomgnt1
741	Ikzf2(+)	Ppp1r15a
742	Ikzf2(+)	Prickle2
743	Ikzf2(+)	Prkaca
744	Ikzf2(+)	Prkcz
745	Ikzf2(+)	Prss35
746	Ikzf2(+)	Prtg
747	Ikzf2(+)	Pter
748	Ikzf2(+)	Ptn
749	Ikzf2(+)	Ptpn21
750	Ikzf2(+)	Ptprs
751	Ikzf2(+)	Ptrh1
752	Ikzf2(+)	Qpct
753	Ikzf2(+)	Rab3a
754	Ikzf2(+)	Rabl6
755	Ikzf2(+)	Rad50
756	Ikzf2(+)	Rala
757	Ikzf2(+)	Ranbp2
758	Ikzf2(+)	Rap2a
759	Ikzf2(+)	Rarg
760	Ikzf2(+)	Rbbp8
761	Ikzf2(+)	Rbm12
762	Ikzf2(+)	Rbm39
763	Ikzf2(+)	Rccd1
764	Ikzf2(+)	Recql5
765	Ikzf2(+)	Reep1
766	Ikzf2(+)	Rexo2
767	Ikzf2(+)	Rgl1
768	Ikzf2(+)	Rgs4
769	Ikzf2(+)	Rhou
770	Ikzf2(+)	Rian
771	Ikzf2(+)	Rnd2
772	Ikzf2(+)	Rnd3
773	Ikzf2(+)	Rnf19a
774	Ikzf2(+)	Rock2
775	Ikzf2(+)	Rpl4
776	Ikzf2(+)	Rps27a
777	Ikzf2(+)	Rps6kb1
778	Ikzf2(+)	Rrm1
779	Ikzf2(+)	Runx1t1
780	Ikzf2(+)	Ryr2
781	Ikzf2(+)	Scfd2
782	Ikzf2(+)	Selenom
783	Ikzf2(+)	Sema3a
784	Ikzf2(+)	Sema6d
785	Ikzf2(+)	Serinc1
786	Ikzf2(+)	Serpinf1
787	Ikzf2(+)	Serping1
788	Ikzf2(+)	Sesn3
789	Ikzf2(+)	Sgk1
790	Ikzf2(+)	Siah2
791	Ikzf2(+)	Sil1
792	Ikzf2(+)	Ski
793	Ikzf2(+)	Slc1a4
794	Ikzf2(+)	Slc25a37
795	Ikzf2(+)	Slc35f5
796	Ikzf2(+)	Slc3a2
797	Ikzf2(+)	Smad4
798	Ikzf2(+)	Smarcal1
799	Ikzf2(+)	Smc2
800	Ikzf2(+)	Smim19
801	Ikzf2(+)	Smim3
802	Ikzf2(+)	Snx5
803	Ikzf2(+)	Socs1
804	Ikzf2(+)	Sox12
805	Ikzf2(+)	Sox5
806	Ikzf2(+)	Sox6
807	Ikzf2(+)	Sox8
808	Ikzf2(+)	Sp3os
809	Ikzf2(+)	Sparc
810	Ikzf2(+)	Sptbn1
811	Ikzf2(+)	Sptlc2
812	Ikzf2(+)	Srf
813	Ikzf2(+)	Srsf5
814	Ikzf2(+)	Srsf6
815	Ikzf2(+)	St6galnac5
816	Ikzf2(+)	Stard13
817	Ikzf2(+)	Steap1
818	Ikzf2(+)	Supt3
819	Ikzf2(+)	Sympk
820	Ikzf2(+)	Synpo2
821	Ikzf2(+)	Tanc2
822	Ikzf2(+)	Tars
823	Ikzf2(+)	Tbc1d22b
824	Ikzf2(+)	Tbcd
825	Ikzf2(+)	Tead3
826	Ikzf2(+)	Ten1
827	Ikzf2(+)	Tgfb3
828	Ikzf2(+)	Tgfbi
829	Ikzf2(+)	Tiam2
830	Ikzf2(+)	Tiparp
831	Ikzf2(+)	Tln2
832	Ikzf2(+)	Tm9sf1
833	Ikzf2(+)	Tmem147
834	Ikzf2(+)	Tmem19
835	Ikzf2(+)	Tmem222
836	Ikzf2(+)	Tmem30a
837	Ikzf2(+)	Tmem45a
838	Ikzf2(+)	Tmx4
839	Ikzf2(+)	Tnfaip6
840	Ikzf2(+)	Tnfrsf12a
841	Ikzf2(+)	Tomm40
842	Ikzf2(+)	Tpst1
843	Ikzf2(+)	Tra2b
844	Ikzf2(+)	Traf3ip2
845	Ikzf2(+)	Tram2
846	Ikzf2(+)	Trim3
847	Ikzf2(+)	Triobp
848	Ikzf2(+)	Tspan12
849	Ikzf2(+)	Tti2
850	Ikzf2(+)	Ttll5
851	Ikzf2(+)	Tubb2a
852	Ikzf2(+)	U2af2
853	Ikzf2(+)	Ube2e2
854	Ikzf2(+)	Ube4a
855	Ikzf2(+)	Upp2
856	Ikzf2(+)	Usp13
857	Ikzf2(+)	Usp42
858	Ikzf2(+)	Utp23
859	Ikzf2(+)	Vamp3
860	Ikzf2(+)	Vangl2
861	Ikzf2(+)	Vapb
862	Ikzf2(+)	Vgll4
863	Ikzf2(+)	Vim
864	Ikzf2(+)	Vldlr
865	Ikzf2(+)	Wapl
866	Ikzf2(+)	Wasf2
867	Ikzf2(+)	Wdr33
868	Ikzf2(+)	Wnt2
869	Ikzf2(+)	Wnt5b
870	Ikzf2(+)	Wsb1
871	Ikzf2(+)	Wwc2
872	Ikzf2(+)	Xpnpep1
873	Ikzf2(+)	Yipf4
874	Ikzf2(+)	Ypel4
875	Ikzf2(+)	Ythdc1
876	Ikzf2(+)	Zc3h12c
877	Ikzf2(+)	Zcchc14
878	Ikzf2(+)	Zcchc7
879	Ikzf2(+)	Zdhhc8
880	Ikzf2(+)	Zfp110
881	Ikzf2(+)	Zfp174
882	Ikzf2(+)	Zfp185
883	Ikzf2(+)	Zfp706
884	Ikzf2(+)	Zfp90
885	Ikzf2(+)	Zkscan1
886	Ikzf2(+)	Zkscan8
887	Ikzf2(+)	Zmynd8
888	Ikzf2(+)	Zzz3
889	Mef2a(+)	Aff4
890	Mef2a(+)	Amotl2
891	Mef2a(+)	Chd2
892	Mef2a(+)	Eif4a1
893	Mef2a(+)	Etv6
894	Mef2a(+)	Hps4
895	Mef2a(+)	Ikzf2
896	Mef2a(+)	Nfe2l2
897	Mef2a(+)	Ppp1r15a
898	Mef2a(+)	Rab27a
899	Mef2a(+)	Rasgrp2
900	Mef2a(+)	Rnf5
901	Mef2a(+)	Rreb1
902	Mef2a(+)	Sap30bp
903	Mef2a(+)	Sdr42e1
904	Mef2a(+)	Snx11
905	Mef2a(+)	Txnl4b
906	Mef2a(+)	Txnrd1
907	Mef2a(+)	Zfand5
908	Smc3(+)	Ahr
909	Smc3(+)	Dhx40
910	Smc3(+)	Dusp6
911	Smc3(+)	Fbxl3
912	Smc3(+)	Huwe1
913	Smc3(+)	Mafg
914	Smc3(+)	Pi4kb
915	Smc3(+)	Pld1
916	Smc3(+)	Rarg
917	Smc3(+)	Tceal8
918	Smc3(+)	Usp32
919	Smc3(+)	Vegfa
920	Smc3(+)	Zfp217
921	Cenpb(+)	1110004F10Rik
922	Cenpb(+)	AI504432
923	Cenpb(+)	Bin3
924	Cenpb(+)	Csk
925	Cenpb(+)	Daam1
926	Cenpb(+)	Hoxb2
927	Cenpb(+)	Kpna2
928	Cenpb(+)	Lsm2
929	Cenpb(+)	Midn
930	Cenpb(+)	Msh6
931	Cenpb(+)	Myo1b
932	Cenpb(+)	Proser2
933	Cenpb(+)	Ptma
934	Cenpb(+)	Sall3
935	Cenpb(+)	Srsf1
936	Cenpb(+)	Tuba4a
937	Cenpb(+)	Zfand5
938	Ybx1(+)	Arrdc3
939	Ybx1(+)	Ccdc47
940	Ybx1(+)	Fn1
941	Ybx1(+)	Gata6
942	Ybx1(+)	Ghitm
943	Ybx1(+)	Gon4l
944	Ybx1(+)	Gzf1
945	Ybx1(+)	Myrf
946	Ybx1(+)	Ogt
947	Ybx1(+)	Spin1

## Sheet: description
Dataset EV2. The results of differential expression analysis of CD226-positive and negative megakaryocytes, the enrichment analysis of their differentially expressed genes, the results of differential analysis of regulon activity scores between the two groups of cells, as well as transcription factors and target gene regulatory information, related to Figures S4.
