# Supplementary material for: A subset of megakaryocytes regulates development of hematopoietic stem cell precursors
Source: EMBO J. 2024 Apr 5;43(9):1722–39. doi: 10.1038/s44318-024-00079-4 (PMC11065989; doi:10.1038/s44318-024-00079-4)
Supplement: Supplementary file 4 — Dataset EV3 [file 44318_2024_79_MOESM4_ESM.xls]

## Sheet: Dataset EV3 Guide
Dataset EV3 Guide
Dataset EV3-1. The antibodies list

## Sheet: Dataset EV3-1.
Dataset EV3-1.The antibodies list
	REAGENT or RESOURCE	SOURCE	IDENTIFIER
	Antibodies
	PE anti-mouse CD117 (c-Kit) Antibody	Biolegend	Cat#:105808;RRID:AB_313217
	Brilliant Violet 510™ anti-mouse CD117 (c-Kit) Antibody	Biolegend	Cat#:105839;RRID:AB_2629798
	PE/Dazzle™ 594 anti-mouse CD117 (c-Kit) Antibody	Biolegend	Cat#:105834;RRID:AB_2564055
	Brilliant Violet 421™ anti-mouse/human CD11b Antibody	Biolegend	Cat#:101235;RRID:AB_10897942
	APC/Cyanine7 anti-mouse/human CD11b Antibody	Biolegend	Cat#:101226;RRID:AB_830642
	FITC Rat Anti-CD11b	BD Biosciences	Cat#:557396;RRID:AB_396679
	APC-Cy7 Rat Anti-mouse CD19	BD Biosciences	Cat#:557655;RRID:AB_396770
	CD201 (EPCR) Monoclonal Antibody (eBio1560 (1560)), APCeFluor™ 780, eBioscience™	Invitrogen	Cat#:47-2012-82;RRID:AB_2811822
	CD201 (EPCR) Monoclonal Antibody (eBio1560 (1560)), PE, eBioscience™	Invitrogen	Cat#:12-2012-82;RRID:AB_914317
	APC anti-mouse CD226 (DNAM-1) Antibody	Biolegend	Cat#:128810;RRID:AB_2566627
	Alexa Fluor® 700 anti-mouse CD3 Antibody	Biolegend	Cat#:100215;RRID:AB_493696
	APC anti-mouse CD31 Antibody	Biolegend	Cat#:102510;RRID:AB_312917
	Alexa Fluor® 700 anti-mouse CD31 Antibody	Biolegend	Cat#:102444;RRID:AB_2832289
	PE anti-mouse CD31 Antibody	Biolegend	Cat#:102508;RRID:AB_312915
	FITC Rat Anti-Mouse CD41	BD Biosciences	Cat#:553848;RRID:AB_395085
	PE/Cyanine7 anti-mouse CD41 Antibody	Biolegend	Cat#:133916;RRID:AB_11124102
	Brilliant Violet 510™ anti-mouse CD41 Antibody	Biolegend	Cat#:133923;RRID:AB_2564013
	CD42d Monoclonal Antibody (1C2), Alexa Fluor 488, eBioscience	Invitrogen	Cat#:53-0421-82;RRID:AB_2811853
	APC/Cyanine7 anti-mouse/human CD44 Antibody	Biolegend	Cat#:103028;RRID:AB_830785
	BD Pharmingen™ PE Rat Anti-Mouse CD45	BD Biosciences	Cat#:553081;RRID:AB_394611
	APC anti-mouse CD45	Biolegend	Cat#:103112;RRID:AB_312977
	APC/Cyanine7 anti-mouse CD45	Biolegend	Cat#:103116;RRID:AB_312981
	FITC Rat Anti-Mouse CD45	BD Pharmingen	Cat#:553079;RRID:AB_394609
	APC Mouse anti-Mouse CD45.1	BD Pharmingen	Cat#:558701;RRID:AB_1645214
	PE Mouse Anti-Mouse CD45.2	BD Pharmingen	Cat#:560695;RRID:AB_1727493
	Ly-6A/E (Sca-1) Monoclonal Antibody (D7), FITC, eBioscience™	Invitrogen	Cat#:11-5981-82;RRID:AB_465333
	PE/Cyanine7 anti-mouse Ly-6A/E (Sca-1) Antibody	Biolegend	Cat#:108114;RRID:AB_493596
	FITC Rat Anti-Mouse Ly-6G and LY-6C	BD Pharmingen	Cat#:553126;RRID:AB_394642
	Alexa Fluor® 700 anti-mouse Ly-6G/Ly-6C (Gr-1)	Biolegend	Cat#:108421;RRID:AB_493728
	Antibody
	Alexa Fluor® 700 anti-mouse NK-1.1 Antibody	Biolegend	Cat#:108729;RRID:AB_2074426
	Alexa Fluor® 700 anti-mouse TER-119/Erythroid Cells	Biolegend	Cat#:116220;RRID:AB_528963
	Antibody
	Purified Rat Anti-Mouse CD117	BD Pharmingen	Cat#:553352;RRID:AB_394803
	Purified Rat Anti-Mouse CD41	BD Pharmingen	Cat#:553847;RRID:AB_395084
	Biotin Rat Anti-Mouse CD31	BD Pharmingen	Cat#:553371;RRID:AB_394817
	Anti-RFP (GOAT) Antibody	Rockland	Cat#:200-101-379S;AB_2744552
	Anti-RUNX1 / AML1 + RUNX3 + RUNX2 antibody	Abcam	Cat#:ab92336;RRID:AB_2049267
	Alexa Flour 647 goat anti-rat IgG	Invitrogen	Cat#:A21247;RRID:AB_141778
	Goat anti-Rabbit IgG (H+L) Cross-Adsorbed Secondary	Invitrogen	Cat#:A11008;RRID:AB_143165
	Antibody,Alexa Fluor™ 488
	Donkey anti-Goat IgG (H+L) Cross-Adsorbed Secondary	Invitrogen	Cat#:A11058;RRID:AB_142540
	Antibody, Alexa Fluor™ 594
	streptavidin, Alexa Fluor® 488 conjugate *2 mg/mL*	Invitrogen	Cat#:S32354;RRID:AB_2315383
