# Supplementary material for: A subset of megakaryocytes regulates development of hematopoietic stem cell precursors
Source: EMBO J. 2024 Apr 5;43(9):1722–39. doi: 10.1038/s44318-024-00079-4 (PMC11065989; doi:10.1038/s44318-024-00079-4)
Supplement: Supplementary file 5 — Dataset EV4 [file 44318_2024_79_MOESM5_ESM.xls]

## Sheet: Dataset EV4 Guide.
Dataset EV4 Guide
Dataset EV4-1. 1296 validated surfaceome proteins identified in Cell Surface Protein Atlas.
Dataset EV4-2. 1536 TFs included in AnimalTFDB3.0.

## Sheet: Dataset EV4-1.
Dataset EV4-1.1296 validated surfaceome proteins identified in Cell Surface Protein Atlas.
	organism	ID_link	CSPA category	UP_Protein_name	UP_entry_name	CD	ENTREZ_gene_ID	ENTREZ gene symbol
1	Mouse	Q61391	1 - high confidence	Neprilysin	NEP_MOUSE	CD10	17380	Mme
2	Mouse	O09126	1 - high confidence	Semaphorin-4D	SEM4D_MOUSE	CD100	20354	Sema4d
3	Mouse	A8E0Y8	1 - high confidence	Immunoglobulin superfamily member 2	IGSF2_MOUSE	CD101	630146	Cd101
4	Mouse	P35330	1 - high confidence	Intercellular adhesion molecule 2	ICAM2_MOUSE	CD102	15896	Icam2
5	Mouse	Q60677	1 - high confidence	Integrin alpha-E	ITAE_MOUSE	CD103	16407	Itgae
6	Mouse	A2A863	1 - high confidence	Integrin beta-4	ITB4_MOUSE	CD104	192897	Itgb4
7	Mouse	Q63961	1 - high confidence	Endoglin	EGLN_MOUSE	CD105	13805	Eng
8	Mouse	P29533	1 - high confidence	Vascular cell adhesion protein 1	VCAM1_MOUSE	CD106	22329	Vcam1
9	Mouse	P11438	1 - high confidence	Lysosome-associated membrane glycoprotein 1	LAMP1_MOUSE	CD107a	16783	Lamp1
10	Mouse	P17047	1 - high confidence	Lysosome-associated membrane glycoprotein 2	LAMP2_MOUSE	CD107b	16784	Lamp2
11	Mouse	Q9QUR8	1 - high confidence	Semaphorin-7A	SEM7A_MOUSE	CD108	20361	Sema7a
12	Mouse	Q8R422	1 - high confidence	CD109 antigen	CD109_MOUSE	CD109	235505	Cd109
13	Mouse	Q9JKF6	1 - high confidence	Poliovirus receptor-related protein 1	PVRL1_MOUSE	CD111	58235	Pvrl1
14	Mouse	P32507	1 - high confidence	Poliovirus receptor-related protein 2	PVRL2_MOUSE	CD112	19294	Pvrl2
15	Mouse	Q9JLB9	1 - high confidence	Poliovirus receptor-related protein 3	PVRL3_MOUSE	CD113	58998	Pvrl3
16	Mouse	P09581	1 - high confidence	Macrophage colony-stimulating factor 1 receptor	CSF1R_MOUSE	CD115	12978	Csf1r
17	Mouse	Q00941	1 - high confidence	Granulocyte-macrophage colony-stimulating factor receptor subunit alpha	CSF2R_MOUSE	CD116	12982	Csf2ra
18	Mouse	P05532	1 - high confidence	Mast/stem cell growth factor receptor	KIT_MOUSE	CD117	16590	Kit
19	Mouse	P42703	1 - high confidence	Leukemia inhibitory factor receptor	LIFR_MOUSE	CD118	16880	Lifr
20	Mouse	P24063	1 - high confidence	Integrin alpha-L	ITAL_MOUSE	CD11a	16408	Itgal
21	Mouse	P05555	1 - high confidence	Integrin alpha-M	ITAM_MOUSE	CD11b	16409	Itgam
22	Mouse	Q9QXH4	1 - high confidence	Integrin alpha-X	ITAX_MOUSE	CD11c	16411	Itgax
23	Mouse	Q3V0T4	1 - high confidence	Integrin alpha-D	ITAD_MOUSE	CD11d	381924	Itgad
24	Mouse	P13504	1 - high confidence	Interleukin-1 receptor type 1	IL1R1_MOUSE	CD121a	16177	Il1r1
25	Mouse	P27931	1 - high confidence	Interleukin-1 receptor type 2	IL1R2_MOUSE	CD121b	16178	Il1r2
26	Mouse	P26952	1 - high confidence	Interleukin-3 receptor subunit alpha	IL3RA_MOUSE	CD123	16188	Il3ra
27	Mouse	P16382	1 - high confidence	Interleukin-4 receptor subunit alpha	IL4RA_MOUSE	CD124	16190	Il4r
28	Mouse	P22272	1 - high confidence	Interleukin-6 receptor subunit alpha	IL6RA_MOUSE	CD126	16194	Il6ra
29	Mouse	P16872	1 - high confidence	Interleukin-7 receptor subunit alpha	IL7RA_MOUSE	CD127	16197	Il7r
30	Mouse	P97449	3 - unspecific	Aminopeptidase N	AMPN_MOUSE	CD13	16790	Anpep
31	Mouse	Q00560	1 - high confidence	Interleukin-6 receptor subunit beta	IL6RB_MOUSE	CD130	16195	Il6st
32	Mouse	P34902	1 - high confidence	Cytokine receptor common subunit gamma	IL2RG_MOUSE	CD132	16186	Il2rg
33	Mouse	O54990	1 - high confidence	Prominin-1	PROM1_MOUSE	CD133	19126	Prom1
34	Mouse	P47741	1 - high confidence	Tumor necrosis factor receptor superfamily member 4	TNR4_MOUSE	CD134	22163	Tnfrsf4
35	Mouse	P20334	1 - high confidence	Tumor necrosis factor receptor superfamily member 9	TNR9_MOUSE	CD137	21942	Tnfrsf9
36	Mouse	P10810	1 - high confidence	Monocyte differentiation antigen CD14	CD14_MOUSE	CD14	12475	Cd14
37	Mouse	P26618	1 - high confidence	Alpha-type platelet-derived growth factor receptor	PGFRA_MOUSE	CD140a	18595	Pdgfra
38	Mouse	P05622	1 - high confidence	Beta-type platelet-derived growth factor receptor	PGFRB_MOUSE	CD140b	18596	Pdgfrb
39	Mouse	P15306	1 - high confidence	Thrombomodulin	TRBM_MOUSE	CD141	21824	Thbd
40	Mouse	P20352	1 - high confidence	Tissue factor	TF_MOUSE	CD142	14066	F3
41	Mouse	P09470	1 - high confidence	Angiotensin-converting enzyme	ACE_MOUSE	CD143	11421	Ace
42	Mouse	P55284	1 - high confidence	Cadherin-5	CADH5_MOUSE	CD144	12562	Cdh5
43	Mouse	Q8R2Y2	1 - high confidence	Cell surface glycoprotein MUC18	MUC18_MOUSE	CD146	84004	Mcam
44	Mouse	P18572	1 - high confidence	Basigin	BASI_MOUSE	CD147	12215	Bsg
45	Mouse	Q64455	1 - high confidence	Receptor-type tyrosine-protein phosphatase eta	PTPRJ_MOUSE	CD148	19271	Ptprj
46	Mouse	Q9QUM4	1 - high confidence	Signaling lymphocytic activation molecule	SLAF1_MOUSE	CD150	27218	Slamf1
47	Mouse	O35566	2 - putative	CD151 antigen	CD151_MOUSE	CD151	12476	Cd151
48	Mouse	P09793	1 - high confidence	Cytotoxic T-lymphocyte protein 4	CTLA4_MOUSE	CD152	12477	Ctla4
49	Mouse	P32972	2 - putative	Tumor necrosis factor ligand superfamily member 8	TNFL8_MOUSE	CD153	21949	Tnfsf8
50	Mouse	Q9Z0F8	1 - high confidence	Disintegrin and metalloproteinase domain-containing protein 17	ADA17_MOUSE	CD156b	11491	Adam17
51	Mouse	O35598	1 - high confidence	Disintegrin and metalloproteinase domain-containing protein 10	ADA10_MOUSE	CD156c	11487	Adam10
52	Mouse	Q64277	1 - high confidence	ADP-ribosyl cyclase 2	BST1_MOUSE	CD157	12182	Bst1
53	Mouse	Q2VLH6	1 - high confidence	Scavenger receptor cysteine-rich type 1 protein M130	C163A_MOUSE	CD163	93671	Cd163
54	Mouse	Q9R0L9	1 - high confidence	Sialomucin core protein 24	MUC24_MOUSE	CD164	53599	Cd164
55	Mouse	Q61490	1 - high confidence	CD166 antigen	CD166_MOUSE	CD166	11658	Alcam
56	Mouse	Q62230	1 - high confidence	Sialoadhesin	SN_MOUSE	CD169	20612	Siglec1
57	Mouse	P11627	1 - high confidence	Neural cell adhesion molecule L1	L1CAM_MOUSE	CD171	16728	L1cam
58	Mouse	P97797	1 - high confidence	Tyrosine-protein phosphatase non-receptor type substrate 1	SHPS1_MOUSE	CD172a	19261	Sirpa
59	Mouse	P11835	1 - high confidence	Integrin beta-2	ITB2_MOUSE	CD18	16414	Itgb2
60	Mouse	Q62192	1 - high confidence	CD180 antigen	CD180_MOUSE	CD180	17079	Cd180
61	Mouse	Q04683	1 - high confidence	C-X-C chemokine receptor type 5	CXCR5_MOUSE	CD185	12145	Cxcr5
62	Mouse	P25918	1 - high confidence	B-lymphocyte antigen CD19	CD19_MOUSE	CD19	12478	Cd19
63	Mouse	P51680	1 - high confidence	C-C chemokine receptor type 4	CCR4_MOUSE	CD194	12773	Ccr4
64	Mouse	P47774	1 - high confidence	C-C chemokine receptor type 7	CCR7_MOUSE	CD197	12775	Ccr7
65	Mouse	P08920	1 - high confidence	T-cell surface antigen CD2	CD2_MOUSE	CD2	12481	Cd2
66	Mouse	P19437	1 - high confidence	B-lymphocyte antigen CD20	CD20_MOUSE	CD20	12482	Ms4a1
67	Mouse	O54901	1 - high confidence	OX-2 membrane glycoprotein	OX2G_MOUSE	CD200	17470	Cd200
68	Mouse	Q64695	1 - high confidence	Endothelial protein C receptor	EPCR_MOUSE	CD201	19124	Procr
69	Mouse	Q02858	1 - high confidence	Angiopoietin-1 receptor	TIE2_MOUSE	CD202b	0	Tek
70	Mouse	P06802	1 - high confidence	Ectonucleotide pyrophosphatase/phosphodiesterase family member 1	ENPP1_MOUSE	CD203a	18605	Enpp1
71	Mouse	Q6DYE8	1 - high confidence	Ectonucleotide pyrophosphatase/phosphodiesterase family member 3	ENPP3_MOUSE	CD203c	209558	Enpp3
72	Mouse	P30204	2 - putative	Macrophage scavenger receptor types I and II	MSRE_MOUSE	CD204	20288	Msr1
73	Mouse	Q60767	1 - high confidence	Lymphocyte antigen 75	LY75_MOUSE	CD205	17076	Ly75
74	Mouse	Q61830	1 - high confidence	Macrophage mannose receptor 1	MRC1_MOUSE	CD206	17533	Mrc1
75	Mouse	P19070	1 - high confidence	Complement receptor type 2	CR2_MOUSE	CD21	12902	Cr2
76	Mouse	Q60837	1 - high confidence	Interleukin-12 receptor subunit beta-1	I12R1_MOUSE	CD212	16161	Il12rb1
77	Mouse	Q60943	1 - high confidence	Interleukin-17 receptor A	I17RA_MOUSE	CD217	16172	Il17ra
78	Mouse	Q61098	1 - high confidence	Interleukin-18 receptor 1	IL18R_MOUSE	CD218a	16182	Il18r1
79	Mouse	P35329	1 - high confidence	B-cell receptor CD22	CD22_MOUSE	CD22	12483	Cd22
80	Mouse	P15208	1 - high confidence	Insulin receptor	INSR_MOUSE	CD220	16337	Insr
81	Mouse	Q60751	1 - high confidence	Insulin-like growth factor 1 receptor	IGF1R_MOUSE	CD221	16001	Igf1r
82	Mouse	Q07113	1 - high confidence	Cation-independent mannose-6-phosphate receptor	MPRI_MOUSE	CD222	16004	Igf2r
83	Mouse	Q61790	1 - high confidence	Lymphocyte activation gene 3 protein	LAG3_MOUSE	CD223	16768	Lag3
84	Mouse	Q60928	2 - putative	Gamma-glutamyltranspeptidase 1	GGT1_MOUSE	CD224	14598	Ggt1
85	Mouse	Q8K4F0	1 - high confidence	CD226 antigen	CD226_MOUSE	CD226	225825	Cd226
86	Mouse	Q02496	1 - high confidence	Mucin-1	MUC1_MOUSE	CD227	17829	Muc1
87	Mouse	Q9R0R1	1 - high confidence	Melanotransferrin	TRFM_MOUSE	CD228	30060	Mfi2
88	Mouse	Q01965	1 - high confidence	T-lymphocyte surface antigen Ly-9	LY9_MOUSE	CD229	17085	Ly9
89	Mouse	P20693	1 - high confidence	Low affinity immunoglobulin epsilon Fc receptor	FCER2_MOUSE	CD23	14128	Fcer2
90	Mouse	P04925	1 - high confidence	Major prion protein	PRIO_MOUSE	CD230	19122	Prnp
91	Mouse	Q62283	2 - putative	Tetraspanin-7	TSN7_MOUSE	CD231	21912	Tspan7
92	Mouse	Q9QZC2	1 - high confidence	Plexin-C1	PLXC1_MOUSE	CD232	54712	Plxnc1
93	Mouse	P24807	1 - high confidence	Signal transducer CD24	CD24_MOUSE	CD24	12484	Cd24
94	Mouse	Q9QUT0	2 - putative	Ammonium transporter Rh type A	RHAG_MOUSE	CD241	19743	Rhag
95	Mouse	Q07763	1 - high confidence	Natural killer cell receptor 2B4	CD244_MOUSE	CD244	18106	Cd244
96	Mouse	P97793	1 - high confidence	ALK tyrosine kinase receptor	ALK_MOUSE	CD246	11682	Alk
97	Mouse	P16406	2 - putative	Glutamyl aminopeptidase	AMPE_MOUSE	CD249	13809	Enpep
98	Mouse	P01590	1 - high confidence	Interleukin-2 receptor subunit alpha	IL2RA_MOUSE	CD25	16184	Il2ra
99	Mouse	O35235	1 - high confidence	Tumor necrosis factor ligand superfamily member 11	TNF11_MOUSE	CD254	21943	Tnfsf11
100	Mouse	P28843	1 - high confidence	Dipeptidyl peptidase 4	DPP4_MOUSE	CD26	13482	Dpp4
101	Mouse	Q9QZM4	1 - high confidence	Tumor necrosis factor receptor superfamily member 10B	TR10B_MOUSE	CD262	21933	Tnfrsf10b
102	Mouse	P41272	1 - high confidence	CD27 antigen	CD27_MOUSE	CD27	21940	Cd27
103	Mouse	Q9WUL5	1 - high confidence	Programmed cell death 1 ligand 2	PD1L2_MOUSE	CD273	58205	Pdcd1lg2
104	Mouse	Q9EP73	1 - high confidence	Programmed cell death 1 ligand 1	PD1L1_MOUSE	CD274	60533	Cd274
105	Mouse	Q9JHJ8	1 - high confidence	ICOS ligand	ICOSL_MOUSE	CD275	50723	Icoslg
106	Mouse	Q8VE98	1 - high confidence	CD276 antigen	CD276_MOUSE	CD276	102657	Cd276
107	Mouse	Q02242	1 - high confidence	Programmed cell death protein 1	PDCD1_MOUSE	CD279	18566	Pdcd1
108	Mouse	P31041	1 - high confidence	T-cell-specific surface glycoprotein CD28	CD28_MOUSE	CD28	12487	Cd28
109	Mouse	Q64449	1 - high confidence	C-type mannose receptor 2	MRC2_MOUSE	CD280	17534	Mrc2
110	Mouse	Q9EPQ1	1 - high confidence	Toll-like receptor 1	TLR1_MOUSE	CD281	21897	Tlr1
111	Mouse	Q9QUN7	1 - high confidence	Toll-like receptor 2	TLR2_MOUSE	CD282	24088	Tlr2
112	Mouse	Q9QUK6	1 - high confidence	Toll-like receptor 4	TLR4_MOUSE	CD284	21898	Tlr4
113	Mouse	Q9EPW9	1 - high confidence	Toll-like receptor 6	TLR6_MOUSE	CD286	21899	Tlr6
114	Mouse	P58682	1 - high confidence	Toll-like receptor 8	TLR8_MOUSE	CD288	170744	Tlr8
115	Mouse	P09055	1 - high confidence	Integrin beta-1	ITB1_MOUSE	CD29	16412	Itgb1
116	Mouse	P97370	1 - high confidence	Sodium/potassium-transporting ATPase subunit beta-3	AT1B3_MOUSE	CD298	11933	Atp1b3
117	Mouse	Q60846	1 - high confidence	Tumor necrosis factor receptor superfamily member 8	TNR8_MOUSE	CD30	21941	Tnfrsf8
118	Mouse	Q9DCG2	1 - high confidence	CD302 antigen	CD302_MOUSE	CD302	66205	Cd302
119	Mouse	P97333	1 - high confidence	Neuropilin-1	NRP1_MOUSE	CD304	18186	Nrp1
120	Mouse	Q8BG84	1 - high confidence	Leukocyte-associated immunoglobulin-like receptor 1	LAIR1_MOUSE	CD305	52855	Lair1
121	Mouse	P35918	1 - high confidence	Vascular endothelial growth factor receptor 2	VGFR2_MOUSE	CD309	16542	Kdr
122	Mouse	Q08481	1 - high confidence	Platelet endothelial cell adhesion molecule	PECA1_MOUSE	CD31	18613	Pecam1
123	Mouse	Q9WV91	1 - high confidence	Prostaglandin F2 receptor negative regulator	FPRP_MOUSE	CD315	19221	Ptgfrn
124	Mouse	Q8R366	1 - high confidence	Immunoglobulin superfamily member 8	IGSF8_MOUSE	CD316	140559	Igsf8
125	Mouse	Q8R2Q8	1 - high confidence	Bone marrow stromal antigen 2	BST2_MOUSE	CD317	69550	Bst2
126	Mouse	Q5U462	1 - high confidence	CUB domain-containing protein 1	CDCP1_MOUSE	CD318	109332	Cdcp1
127	Mouse	P08101	1 - high confidence	Low affinity immunoglobulin gamma Fc region receptor II	FCGR2_MOUSE	CD32	14130	Fcgr2
128	Mouse	Q9Z1P5	1 - high confidence	CD320 antigen	CD320_MOUSE	CD320	54219	Cd320
129	Mouse	O88792	1 - high confidence	Junctional adhesion molecule A	JAM1_MOUSE	CD321	16456	F11r
130	Mouse	Q9JI59	1 - high confidence	Junctional adhesion molecule B	JAM2_MOUSE	CD322	67374	Jam2
131	Mouse	P09803	1 - high confidence	Cadherin-1	CADH1_MOUSE	CD324	12550	Cdh1
132	Mouse	P15116	1 - high confidence	Cadherin-2	CADH2_MOUSE	CD325	12558	Cdh2
133	Mouse	Q99JW5	1 - high confidence	Epithelial cell adhesion molecule	EPCAM_MOUSE	CD326	17075	Epcam
134	Mouse	Q63994	1 - high confidence	Myeloid cell surface antigen CD33	CD33_MOUSE	CD33	12489	Cd33
135	Mouse	P16092	1 - high confidence	Basic fibroblast growth factor receptor 1	FGFR1_MOUSE	CD331	14182	Fgfr1
136	Mouse	P21803	1 - high confidence	Fibroblast growth factor receptor 2	FGFR2_MOUSE	CD332	14183	Fgfr2
137	Mouse	Q61851	1 - high confidence	Fibroblast growth factor receptor 3	FGFR3_MOUSE	CD333	14184	Fgfr3
138	Mouse	Q9QXX0	1 - high confidence	Protein jagged-1	JAG1_MOUSE	CD339	16449	Jag1
139	Mouse	Q64314	1 - high confidence	Hematopoietic progenitor cell antigen CD34	CD34_MOUSE	CD34	12490	Cd34
140	Mouse	P70424	1 - high confidence	Receptor tyrosine-protein kinase erbB-2	ERBB2_MOUSE	CD340	13866	Erbb2
141	Mouse	Q9R216	1 - high confidence	Frizzled-9	FZD9_MOUSE	CD349	14371	Fzd9
142	Mouse	Q08857	2 - putative	Platelet glycoprotein 4	CD36_MOUSE	CD36	12491	Cd36
143	Mouse	Q61470	2 - putative	Leukocyte antigen CD37	CD37_MOUSE	CD37	12493	Cd37
144	Mouse	P56528	2 - putative	ADP-ribosyl cyclase 1	CD38_MOUSE	CD38	12494	Cd38
145	Mouse	P55772	2 - putative	Ectonucleoside triphosphate diphosphohydrolase 1	ENTP1_MOUSE	CD39	12495	Entpd1
146	Mouse	P04235	1 - high confidence	T-cell surface glycoprotein CD3 delta chain	CD3D_MOUSE	CD3d	12500	Cd3d
147	Mouse	P11942	1 - high confidence	T-cell surface glycoprotein CD3 gamma chain	CD3G_MOUSE	CD3g	12502	Cd3g
148	Mouse	P06332	1 - high confidence	T-cell surface glycoprotein CD4	CD4_MOUSE	CD4	12504	Cd4
149	Mouse	P27512	1 - high confidence	Tumor necrosis factor receptor superfamily member 5	TNR5_MOUSE	CD40	21939	Cd40
150	Mouse	O88186	1 - high confidence	Platelet glycoprotein IX	GPIX_MOUSE	CD42a	54368	Gp9
151	Mouse	O08742	1 - high confidence	Platelet glycoprotein V	GPV_MOUSE	CD42d	14729	Gp5
152	Mouse	P15379	1 - high confidence	CD44 antigen	CD44_MOUSE	CD44	12505	Cd44
153	Mouse	P06800	1 - high confidence	Receptor-type tyrosine-protein phosphatase C	PTPRC_MOUSE	CD45	19264	Ptprc
154	Mouse	Q61735	1 - high confidence	Leukocyte surface antigen CD47	CD47_MOUSE	CD47	16423	Cd47
155	Mouse	P18181	1 - high confidence	CD48 antigen	CD48_MOUSE	CD48	12506	Cd48
156	Mouse	Q3V3R4	1 - high confidence	Integrin alpha-1	ITA1_MOUSE	CD49a	109700	Itga1
157	Mouse	Q62469	1 - high confidence	Integrin alpha-2	ITA2_MOUSE	CD49b	16398	Itga2
158	Mouse	Q62470	1 - high confidence	Integrin alpha-3	ITA3_MOUSE	CD49c	16400	Itga3
159	Mouse	Q00651	1 - high confidence	Integrin alpha-4	ITA4_MOUSE	CD49d	16401	Itga4
160	Mouse	P11688	1 - high confidence	Integrin alpha-5	ITA5_MOUSE	CD49e	16402	Itga5
161	Mouse	Q61739	1 - high confidence	Integrin alpha-6	ITA6_MOUSE	CD49f	16403	Itga6
162	Mouse	P13379	1 - high confidence	T-cell surface glycoprotein CD5	CD5_MOUSE	CD5	12507	Cd5
163	Mouse	P43406	1 - high confidence	Integrin alpha-V	ITAV_MOUSE	CD51	16410	Itgav
164	Mouse	Q61451	2 - putative	Leukocyte surface antigen CD53	CD53_MOUSE	CD53	12508	Cd53
165	Mouse	P13597	1 - high confidence	Intercellular adhesion molecule 1	ICAM1_MOUSE	CD54	15894	Icam1
166	Mouse	P13595	1 - high confidence	Neural cell adhesion molecule 1	NCAM1_MOUSE	CD56	17967	Ncam1
167	Mouse	Q61003	1 - high confidence	T-cell differentiation antigen CD6	CD6_MOUSE	CD6	12511	Cd6
168	Mouse	O54890	1 - high confidence	Integrin beta-3	ITB3_MOUSE	CD61	16416	Itgb3
169	Mouse	P18337	1 - high confidence	L-selectin	LYAM1_MOUSE	CD62L	20343	Sell
170	Mouse	P41731	1 - high confidence	CD63 antigen	CD63_MOUSE	CD63	12512	Cd63
171	Mouse	P26151	1 - high confidence	High affinity immunoglobulin gamma Fc receptor I	FCGR1_MOUSE	CD64	14129	Fcgr1
172	Mouse	P31809	1 - high confidence	Carcinoembryonic antigen-related cell adhesion molecule 1	CEAM1_MOUSE	CD66a	26365	Ceacam1
173	Mouse	P37217	2 - putative	Early activation antigen CD69	CD69_MOUSE	CD69	12515	Cd69
174	Mouse	Q62351	1 - high confidence	Transferrin receptor protein 1	TFR1_MOUSE	CD71	22042	Tfrc
175	Mouse	P21855	2 - putative	B-cell differentiation antigen CD72	CD72_MOUSE	CD72	12517	Cd72
176	Mouse	Q7TSA3	1 - high confidence	B- and T-lymphocyte attenuator	BTLA_MOUSE	CD727	208154	Btla
177	Mouse	Q61503	1 - high confidence	5'-nucleotidase	5NTD_MOUSE	CD73	23959	Nt5e
178	Mouse	P04441	2 - putative	H-2 class II histocompatibility antigen gamma chain	HG2A_MOUSE	CD74	16149	Cd74
179	Mouse	P11911	1 - high confidence	B-cell antigen receptor complex-associated protein alpha chain	CD79A_MOUSE	CD79a	12518	Cd79a
180	Mouse	P15530	1 - high confidence	B-cell antigen receptor complex-associated protein beta chain	CD79B_MOUSE	CD79b	15985	Cd79b
181	Mouse	Q00609	1 - high confidence	T-lymphocyte activation antigen CD80	CD80_MOUSE	CD80	12519	Cd80
182	Mouse	P40237	2 - putative	CD82 antigen	CD82_MOUSE	CD82	12521	Cd82
183	Mouse	Q18PI6	1 - high confidence	SLAM family member 5	SLAF5_MOUSE	CD84	12523	Cd84
184	Mouse	Q64281	1 - high confidence	Leukocyte immunoglobulin-like receptor subfamily B member 4	LIRB4_MOUSE	CD85k	14728	Lilrb4
185	Mouse	P42082	1 - high confidence	T-lymphocyte activation antigen CD86	CD86_MOUSE	CD86	12524	Cd86
186	Mouse	P35456	1 - high confidence	Urokinase plasminogen activator surface receptor	UPAR_MOUSE	CD87	18793	Plaur
187	Mouse	P01731	1 - high confidence	T-cell surface glycoprotein CD8 alpha chain	CD8A_MOUSE	CD8a	12525	Cd8a
188	Mouse	P10300	1 - high confidence	T-cell surface glycoprotein CD8 beta chain	CD8B_MOUSE	CD8b	12526	Cd8b
189	Mouse	P01831	1 - high confidence	Thy-1 membrane glycoprotein	THY1_MOUSE	CD90	21838	Thy1
190	Mouse	Q91ZX7	1 - high confidence	Prolow-density lipoprotein receptor-related protein 1	LRP1_MOUSE	CD91	16971	Lrp1
191	Mouse	Q6X893	1 - high confidence	Choline transporter-like protein 1	CTL1_MOUSE	CD92	100434	Slc44a1
192	Mouse	O89103	1 - high confidence	Complement component C1q receptor	C1QR1_MOUSE	CD93	17064	Cd93
193	Mouse	P25446	1 - high confidence	Tumor necrosis factor receptor superfamily member 6	TNR6_MOUSE	CD95	14102	Fas
194	Mouse	Q3U0X8	1 - high confidence	T-cell surface protein tactile	TACT_MOUSE	CD96	84544	Cd96
195	Mouse	Q9Z0M6	1 - high confidence	CD97 antigen	CD97_MOUSE	CD97	26364	Cd97
196	Mouse	P10852	1 - high confidence	4F2 cell-surface antigen heavy chain	4F2_MOUSE	CD98	17254	Slc3a2
197	Mouse	Q61190	1 - high confidence	Interleukin-10 receptor subunit beta	I10R2_MOUSE	CDw210b	16155	Il10rb
198	Mouse	P17182	1 - high confidence	Alpha-enolase	ENOA_MOUSE	no	13806	Eno1
199	Mouse	P68040	1 - high confidence	Guanine nucleotide-binding protein subunit beta-2-like 1	GBLP_MOUSE	no	14694	Gnb2l1
200	Mouse	P97321	1 - high confidence	Seprase	SEPR_MOUSE	no	14089	Fap
201	Mouse	Q60932	1 - high confidence	Voltage-dependent anion-selective channel protein 1	VDAC1_MOUSE	no	22333	Vdac1
202	Mouse	Q9Z1Q5	1 - high confidence	Chloride intracellular channel protein 1	CLIC1_MOUSE	no	114584	Clic1
203	Mouse	Q8C3Q5	1 - high confidence	Protein shisa-6-like	SHS6L_MOUSE	no	232813	0
204	Mouse	Q7TN16	1 - high confidence	Hedgehog-interacting protein	HHIP_MOUSE	no	15245	Hhip
205	Mouse	P84091	1 - high confidence	AP-2 complex subunit mu	AP2M1_MOUSE	no	11773	Ap2m1
206	Mouse	Q8C8R3	1 - high confidence	Ankyrin-2	ANK2_MOUSE	no	109676	Ank2
207	Mouse	Q3TNL8	1 - high confidence	Inositol 1,4,5-triphosphate receptor-interacting protein	IPRI_MOUSE	no	414801	Itprip
208	Mouse	P01898	1 - high confidence	H-2 class I histocompatibility antigen, Q10 alpha chain	HA10_MOUSE	no	15007	H2-Q10
209	Mouse	A6H584	1 - high confidence	Collagen alpha-5(VI) chain	CO6A5_MOUSE	no	665033	Col29a1
210	Mouse	O08665	1 - high confidence	Semaphorin-3A	SEM3A_MOUSE	no	20346	Sema3a
211	Mouse	O70340	1 - high confidence	Neuronal pentraxin-2	NPTX2_MOUSE	no	53324	Nptx2
212	Mouse	P01872	1 - high confidence	Ig mu chain C region secreted form	IGHM_MOUSE	no	16019	Igh-6
213	Mouse	P01881	1 - high confidence	Ig delta chain C region secreted form	IGHD_MOUSE	no	0	0
214	Mouse	P02468	1 - high confidence	Laminin subunit gamma-1	LAMC1_MOUSE	no	226519	Lamc1
215	Mouse	P02469	1 - high confidence	Laminin subunit beta-1	LAMB1_MOUSE	no	16777	Lamb1-1
216	Mouse	P07356	1 - high confidence	Annexin A2	ANXA2_MOUSE	no	12306	Anxa2
217	Mouse	P11276	1 - high confidence	Fibronectin	FINC_MOUSE	no	14268	Fn1
218	Mouse	P19137	1 - high confidence	Laminin subunit alpha-1	LAMA1_MOUSE	no	16772	Lama1
219	Mouse	P21956	1 - high confidence	Lactadherin	MFGM_MOUSE	no	17304	Mfge8
220	Mouse	P24383	1 - high confidence	Protein Wnt-7a	WNT7A_MOUSE	no	22421	Wnt7a
221	Mouse	P28047	1 - high confidence	Protein Wnt-7b	WNT7B_MOUSE	no	22422	Wnt7b
222	Mouse	P28798	1 - high confidence	Granulins	GRN_MOUSE	no	14824	Grn
223	Mouse	P29699	1 - high confidence	Alpha-2-HS-glycoprotein	FETUA_MOUSE	no	11625	Ahsg
224	Mouse	P37889	1 - high confidence	Fibulin-2	FBLN2_MOUSE	no	14115	Fbln2
225	Mouse	P39061	1 - high confidence	Collagen alpha-1(XVIII) chain [Cleaved into: Endostatin]	COIA1_MOUSE	no	12822	Col18a1
226	Mouse	P55065	1 - high confidence	Phospholipid transfer protein	PLTP_MOUSE	no	18830	Pltp
227	Mouse	P55066	1 - high confidence	Neurocan core protein	NCAN_MOUSE	no	13004	Ncan
228	Mouse	P58022	1 - high confidence	Lysyl oxidase homolog 2	LOXL2_MOUSE	no	94352	Loxl2
229	Mouse	P58242	1 - high confidence	Acid sphingomyelinase-like phosphodiesterase 3b	ASM3B_MOUSE	no	100340	Smpdl3b
230	Mouse	P62960	1 - high confidence	Nuclease-sensitive element-binding protein 1	YBOX1_MOUSE	no	22608	Ybx1
231	Mouse	P98086	1 - high confidence	Complement C1q subcomponent subunit A	C1QA_MOUSE	no	12259	C1qa
232	Mouse	Q00493	1 - high confidence	Carboxypeptidase E	CBPE_MOUSE	no	12876	Cpe
233	Mouse	Q02788	1 - high confidence	Collagen alpha-2(VI) chain	CO6A2_MOUSE	no	12834	Col6a2
234	Mouse	Q03311	1 - high confidence	Cholinesterase	CHLE_MOUSE	no	12038	Bche
235	Mouse	Q04857	1 - high confidence	Collagen alpha-1(VI) chain	CO6A1_MOUSE	no	12833	Col6a1
236	Mouse	Q05793	1 - high confidence	Basement membrane-specific heparan sulfate proteoglycan core protein	PGBM_MOUSE	no	15530	Hspg2
237	Mouse	Q06890	1 - high confidence	Clusterin	CLUS_MOUSE	no	12759	Clu
238	Mouse	Q07797	1 - high confidence	Galectin-3-binding protein	LG3BP_MOUSE	no	19039	Lgals3bp
239	Mouse	Q3UQ28	1 - high confidence	Peroxidasin homolog	PXDN_MOUSE	no	69675	Pxdn
240	Mouse	Q3V1M1	1 - high confidence	Immunoglobulin superfamily member 10	IGS10_MOUSE	no	242050	Igsf10
241	Mouse	Q3V1T4	1 - high confidence	Prolyl 3-hydroxylase 1	P3H1_MOUSE	no	56401	Lepre1
242	Mouse	Q60675	1 - high confidence	Laminin subunit alpha-2	LAMA2_MOUSE	no	16773	Lama2
243	Mouse	Q60847	1 - high confidence	Collagen alpha-1(XII) chain	COCA1_MOUSE	no	12816	Col12a1
244	Mouse	Q61001	1 - high confidence	Laminin subunit alpha-5	LAMA5_MOUSE	no	16776	Lama5
245	Mouse	Q61147	1 - high confidence	Ceruloplasmin	CERU_MOUSE	no	12870	Cp
246	Mouse	Q61292	1 - high confidence	Laminin subunit beta-2	LAMB2_MOUSE	no	16779	Lamb2
247	Mouse	Q61554	1 - high confidence	Fibrillin-1	FBN1_MOUSE	no	14118	Fbn1
248	Mouse	Q61555	1 - high confidence	Fibrillin-2	FBN2_MOUSE	no	14119	Fbn2
249	Mouse	Q61838	1 - high confidence	Alpha-2-macroglobulin	A2M_MOUSE	no	232345	A2m
250	Mouse	Q66PY1	1 - high confidence	Signal peptide, CUB and EGF-like domain-containing protein 3	SCUB3_MOUSE	no	268935	Scube3
251	Mouse	Q6DFY8	1 - high confidence	Protein FAM5B	FAM5B_MOUSE	no	240843	Fam5b
252	Mouse	Q80T21	1 - high confidence	ADAMTS-like protein 4	ATL4_MOUSE	no	229595	Adamtsl4
253	Mouse	Q80YX1	1 - high confidence	Tenascin	TENA_MOUSE	no	21923	Tnc
254	Mouse	Q8BHE5	1 - high confidence	Bone morphogenetic protein 3	BMP3_MOUSE	no	110075	Bmp3
255	Mouse	Q8BZ64	1 - high confidence	Tectonic-1	TECT1_MOUSE	no	654470	Tctn1
256	Mouse	Q8C6K9	1 - high confidence	Collagen alpha-6(VI) chain	CO6A6_MOUSE	no	245026	Col6a6
257	Mouse	Q8CG19	1 - high confidence	Latent-transforming growth factor beta-binding protein 1	LTBP1_MOUSE	no	268977	Ltbp1
258	Mouse	Q8HW98	1 - high confidence	IgLON family member 5	IGLO5_MOUSE	no	210094	Iglon5
259	Mouse	Q8K482	1 - high confidence	EMILIN-2	EMIL2_MOUSE	no	246707	Emilin2
260	Mouse	Q91VF5	1 - high confidence	EMI domain-containing protein 1	EMID1_MOUSE	no	140703	Emid1
261	Mouse	Q99K41	1 - high confidence	EMILIN-1	EMIL1_MOUSE	no	100952	Emilin1
262	Mouse	Q9CQN4	1 - high confidence	Sclerostin domain-containing protein 1	SOSD1_MOUSE	no	66042	Sostdc1
263	Mouse	Q9D1H9	1 - high confidence	Microfibril-associated glycoprotein 4	MFAP4_MOUSE	no	76293	Mfap4
264	Mouse	Q9D6X6	1 - high confidence	Serine protease 23	PRS23_MOUSE	no	76453	Prss23
265	Mouse	Q9DB72	1 - high confidence	BTB/POZ domain-containing protein 17	BTBDH_MOUSE	no	72014	Btbd17
266	Mouse	Q9JIF7	1 - high confidence	Coatomer subunit beta	COPB_MOUSE	no	70349	Copb1
267	Mouse	Q9JM58	1 - high confidence	Cytokine receptor-like factor 1	CRLF1_MOUSE	no	12931	Crlf1
268	Mouse	Q9QZJ6	1 - high confidence	Microfibrillar-associated protein 5	MFAP5_MOUSE	no	50530	Mfap5
269	Mouse	Q9R045	1 - high confidence	Angiopoietin-related protein 2	ANGL2_MOUSE	no	26360	Angptl2
270	Mouse	Q9R1B9	1 - high confidence	Slit homolog 2 protein	SLIT2_MOUSE	no	20563	Slit2
271	Mouse	Q9WVG5	1 - high confidence	Endothelial lipase	LIPE_MOUSE	no	16891	Lipg
272	Mouse	Q9Z0L8	1 - high confidence	Gamma-glutamyl hydrolase	GGH_MOUSE	no	14590	Ggh
273	Mouse	Q9Z1P8	1 - high confidence	Angiopoietin-related protein 4	ANGL4_MOUSE	no	57875	Angptl4
274	Mouse	B2RPV6	1 - high confidence	Multimerin-1	MMRN1_MOUSE	no	70945	Mmrn1
275	Mouse	P0C7W3	1 - high confidence	Prosalusin	TOR2X_MOUSE	no	30933	Tor2a
276	Mouse	P29788	1 - high confidence	Vitronectin	VTNC_MOUSE	no	22370	Vtn
277	Mouse	Q62059	1 - high confidence	Versican core protein	CSPG2_MOUSE	no	13003	Vcan
278	Mouse	Q6GQT1	1 - high confidence	Alpha-2-macroglobulin-P	A2MP_MOUSE	no	232345	A2mp
279	Mouse	P11087	1 - high confidence	Collagen alpha-1(I) chain	CO1A1_MOUSE	no	12842	Col1a1
280	Mouse	O88783	1 - high confidence	Coagulation factor V	FA5_MOUSE	no	14067	F5
281	Mouse	Q7TNR6	1 - high confidence	Immunoglobulin superfamily member 21	IGS21_MOUSE	no	230868	Igsf21
282	Mouse	Q8BM13	1 - high confidence	Noelin-2	NOE2_MOUSE	no	244723	Olfm2
283	Mouse	Q8K4Z0	1 - high confidence	Leucine-rich repeat LGI family member 2	LGI2_MOUSE	no	246316	Lgi2
284	Mouse	O08538	1 - high confidence	Angiopoietin-1	ANGP1_MOUSE	no	11600	Angpt1
285	Mouse	Q9Z100	1 - high confidence	Probable carboxypeptidase X1	CPXM1_MOUSE	no	56264	Cpxm1
286	Mouse	O09118	1 - high confidence	Netrin-1	NET1_MOUSE	no	18208	Ntn1
287	Mouse	P04426	1 - high confidence	Proto-oncogene Wnt-1	WNT1_MOUSE	no	22408	Wnt1
288	Mouse	Q3UTY6	1 - high confidence	Thrombospondin type-1 domain-containing protein 4	THSD4_MOUSE	no	207596	Thsd4
289	Mouse	Q8CI19	1 - high confidence	Platelet-derived growth factor C	PDGFC_MOUSE	no	54635	Pdgfc
290	Mouse	Q8K4G1	1 - high confidence	Latent-transforming growth factor beta-binding protein 4	LTBP4_MOUSE	no	108075	Ltbp4
291	Mouse	Q9ER58	1 - high confidence	Testican-2	TICN2_MOUSE	no	94214	Spock2
292	Mouse	Q9JJS0	1 - high confidence	Signal peptide, CUB and EGF-like domain-containing protein 2	SCUB2_MOUSE	no	56788	Scube2
293	Mouse	Q99M71	1 - high confidence	Mammalian ependymin-related protein 1	EPDR1_MOUSE	no	105298	Epdr1
294	Mouse	Q07104	1 - high confidence	Growth/differentiation factor 3	GDF3_MOUSE	no	14562	Gdf3
295	Mouse	O54819	1 - high confidence	Tissue factor pathway inhibitor	TFPI1_MOUSE	no	21788	Tfpi
296	Mouse	O88322	1 - high confidence	Nidogen-2	NID2_MOUSE	no	18074	Nid2
297	Mouse	P01868	1 - high confidence	Ig gamma-1 chain C region secreted form	IGHG1_MOUSE	no	16017	Ighg1
298	Mouse	P12032	1 - high confidence	Metalloproteinase inhibitor 1	TIMP1_MOUSE	no	21857	Timp1
299	Mouse	P28665	1 - high confidence	Murinoglobulin-1	MUG1_MOUSE	no	17836	Mug1
300	Mouse	P54751	1 - high confidence	CMP-N-acetylneuraminate-beta-galactosamide-alpha-2,3-sialyltransferase 1	SIA4A_MOUSE	no	20442	St3gal1
301	Mouse	Q61207	1 - high confidence	Sulfated glycoprotein 1	SAP_MOUSE	no	19156	Psap
302	Mouse	Q62356	1 - high confidence	Follistatin-related protein 1	FSTL1_MOUSE	no	14314	Fstl1
303	Mouse	Q99MQ4	1 - high confidence	Asporin	ASPN_MOUSE	no	66695	Aspn
304	Mouse	Q9CYD3	1 - high confidence	Cartilage-associated protein	CRTAP_MOUSE	no	56693	Crtap
305	Mouse	A2AVA0	1 - high confidence	Sushi, von Willebrand factor type A, EGF and pentraxin domain-containing protein 1	SVEP1_MOUSE	no	64817	Svep1
306	Mouse	Q8CIF4	1 - high confidence	Biotinidase	BTD_MOUSE	no	26363	Btd
307	Mouse	Q8R2G6	1 - high confidence	Coiled-coil domain-containing protein 80	CCD80_MOUSE	no	67896	Ccdc80
308	Mouse	Q920C1	1 - high confidence	Chordin-like protein 1	CRDL1_MOUSE	no	83453	Chrdl1
309	Mouse	Q8BTG6	1 - high confidence	UPF0454 protein C12orf49 homolog	CL049_MOUSE	no	76792	0
310	Mouse	Q60963	1 - high confidence	Platelet-activating factor acetylhydrolase	PAFA_MOUSE	no	27226	Pla2g7
311	Mouse	P04769	1 - high confidence	Prolactin-7D1	PR7D1_MOUSE	no	18814	Prl7d1
312	Mouse	P28481	1 - high confidence	Collagen alpha-1(II) chain	CO2A1_MOUSE	no	12824	Col2a1
313	Mouse	P47878	1 - high confidence	Insulin-like growth factor-binding protein 3	IBP3_MOUSE	no	16009	Igfbp3
314	Mouse	Q62181	1 - high confidence	Semaphorin-3C	SEM3C_MOUSE	no	20348	Sema3c
315	Mouse	Q64527	1 - high confidence	Protein Wnt-8a	WNT8A_MOUSE	no	20890	Wnt8a
316	Mouse	Q8VCC9	1 - high confidence	Spondin-1	SPON1_MOUSE	no	233744	Spon1
317	Mouse	Q920A5	1 - high confidence	Retinoid-inducible serine carboxypeptidase	RISC_MOUSE	no	74617	Scpep1
318	Mouse	O88207	1 - high confidence	Collagen alpha-1(V) chain	CO5A1_MOUSE	no	12831	Col5a1
319	Mouse	Q8BLX7	1 - high confidence	Collagen alpha-1(XVI) chain	COGA1_MOUSE	no	107581	Col16a1
320	Mouse	P50427	1 - high confidence	Steryl-sulfatase	STS_MOUSE	no	20905	Sts
321	Mouse	Q9DAY5	1 - high confidence	UPF0669 protein C6orf120 homolog	CF120_MOUSE	no	67912	0
322	Mouse	P04202	1 - high confidence	Transforming growth factor beta-1	TGFB1_MOUSE	no	21803	Tgfb1
323	Mouse	P52430	1 - high confidence	Serum paraoxonase/arylesterase 1	PON1_MOUSE	no	18979	Pon1
324	Mouse	Q61508	1 - high confidence	Extracellular matrix protein 1	ECM1_MOUSE	no	13601	Ecm1
325	Mouse	P28653	1 - high confidence	Biglycan	PGS1_MOUSE	no	12111	Bgn
326	Mouse	Q80TR4	1 - high confidence	Slit homolog 1 protein	SLIT1_MOUSE	no	20562	Slit1
327	Mouse	P21844	1 - high confidence	Chymase	CMA1_MOUSE	no	17228	Cma1
328	Mouse	P51885	1 - high confidence	Lumican	LUM_MOUSE	no	17022	Lum
329	Mouse	Q8BJD1	1 - high confidence	Inter-alpha-trypsin inhibitor heavy chain H5	ITIH5_MOUSE	no	209378	Itih5
330	Mouse	P11032	1 - high confidence	Granzyme A	GRAA_MOUSE	no	14938	Gzma
331	Mouse	P22725	1 - high confidence	Protein Wnt-5a	WNT5A_MOUSE	no	22418	Wnt5a
332	Mouse	Q61361	1 - high confidence	Brevican core protein	PGCB_MOUSE	no	12032	Bcan
333	Mouse	P28654	1 - high confidence	Decorin	PGS2_MOUSE	no	13179	Dcn
334	Mouse	Q62009	1 - high confidence	Periostin	POSTN_MOUSE	no	50706	Postn
335	Mouse	P02772	1 - high confidence	Alpha-fetoprotein	FETA_MOUSE	no	11576	Afp
336	Mouse	P63075	1 - high confidence	Fibroblast growth factor 17	FGF17_MOUSE	no	14171	Fgf17
337	Mouse	P97927	1 - high confidence	Laminin subunit alpha-4	LAMA4_MOUSE	no	16775	Lama4
338	Mouse	P10493	1 - high confidence	Nidogen-1	NID1_MOUSE	no	18073	Nid1
339	Mouse	Q9QUN9	1 - high confidence	Dickkopf-related protein 3	DKK3_MOUSE	no	50781	Dkk3
340	Mouse	P50608	1 - high confidence	Fibromodulin	FMOD_MOUSE	no	14264	Fmod
341	Mouse	Q9WVB4	1 - high confidence	Slit homolog 3 protein	SLIT3_MOUSE	no	20564	Slit3
342	Mouse	P98064	1 - high confidence	Mannan-binding lectin serine protease 1	MASP1_MOUSE	no	17174	Masp1
343	Mouse	Q9EQF4	1 - high confidence	Probable folate receptor delta	FOLR4_MOUSE	no	64931	Folr4
344	Mouse	Q9JM99	1 - high confidence	Proteoglycan 4	PRG4_MOUSE	no	96875	Prg4
345	Mouse	P08121	1 - high confidence	Collagen alpha-1(III) chain	CO3A1_MOUSE	no	12825	Col3a1
346	Mouse	P11214	1 - high confidence	Tissue-type plasminogen activator	TPA_MOUSE	no	18791	Plat
347	Mouse	O88998	1 - high confidence	Noelin	NOE1_MOUSE	no	56177	Olfm1
348	Mouse	P18242	1 - high confidence	Cathepsin D	CATD_MOUSE	no	13033	Ctsd
349	Mouse	P61979	1 - high confidence	Heterogeneous nuclear ribonucleoprotein K	HNRPK_MOUSE	no	15387	Hnrnpk
350	Mouse	P98063	1 - high confidence	Bone morphogenetic protein 1	BMP1_MOUSE	no	12153	Bmp1
351	Mouse	O35887	1 - high confidence	Calumenin	CALU_MOUSE	no	12321	Calu
352	Mouse	P10605	1 - high confidence	Cathepsin B	CATB_MOUSE	no	13030	Ctsb
353	Mouse	O08842	1 - high confidence	GDNF family receptor alpha-2	GFRA2_MOUSE	no	14586	Gfra2
354	Mouse	O35632	1 - high confidence	Hyaluronidase-2	HYAL2_MOUSE	no	15587	Hyal2
355	Mouse	O88507	1 - high confidence	Ciliary neurotrophic factor receptor subunit alpha	CNTFR_MOUSE	no	12804	Cntfr
356	Mouse	P09242	1 - high confidence	Alkaline phosphatase, tissue-nonspecific isozyme	PPBT_MOUSE	no	11647	Alpl
357	Mouse	P35846	1 - high confidence	Folate receptor alpha	FOLR1_MOUSE	no	14275	Folr1
358	Mouse	Q05685	1 - high confidence	Folate receptor beta	FOLR2_MOUSE	no	14276	Folr2
359	Mouse	Q0PMG2	1 - high confidence	MAM domain-containing glycosylphosphatidylinositol anchor protein 1	MDGA1_MOUSE	no	74762	Mdga1
360	Mouse	Q6PCX7	1 - high confidence	Repulsive guidance molecule A	RGMA_MOUSE	no	244058	Rgma
361	Mouse	Q8BLK3	1 - high confidence	Limbic system-associated membrane protein	LSAMP_MOUSE	no	268890	Lsamp
362	Mouse	Q8C255	1 - high confidence	Dipeptidase 2	DPEP2_MOUSE	no	319446	Dpep2
363	Mouse	Q99PJ0	1 - high confidence	Neurotrimin	NTRI_MOUSE	no	235106	Ntm
364	Mouse	Q9JMI7	1 - high confidence	Testis-expressed protein 101	TX101_MOUSE	no	56746	Tex101
365	Mouse	Q9WUC3	1 - high confidence	Lymphocyte antigen 6H	LY6H_MOUSE	no	23934	Ly6h
366	Mouse	Q9D7S0	1 - high confidence	Uncharacterized protein UNQ511/PRO1026 homolog	YA003_MOUSE	no	70163	0
367	Mouse	Q9JMB8	1 - high confidence	Contactin-6	CNTN6_MOUSE	no	53870	Cntn6
368	Mouse	P11152	1 - high confidence	Lipoprotein lipase	LIPL_MOUSE	no	16956	Lpl
369	Mouse	P57096	1 - high confidence	Prostate stem cell antigen	PSCA_MOUSE	no	72373	Psca
370	Mouse	Q64444	1 - high confidence	Carbonic anhydrase 4	CAH4_MOUSE	no	12351	Ca4
371	Mouse	P52801	1 - high confidence	Ephrin-A2	EFNA2_MOUSE	no	13637	Efna2
372	Mouse	Q61330	1 - high confidence	Contactin-2	CNTN2_MOUSE	no	21367	Cntn2
373	Mouse	O35118	1 - high confidence	GDNF family receptor alpha-3	GFRA3_MOUSE	no	14587	Gfra3
374	Mouse	P51655	1 - high confidence	Glypican-4	GPC4_MOUSE	no	14735	Gpc4
375	Mouse	Q63912	1 - high confidence	Oligodendrocyte-myelin glycoprotein	OMGP_MOUSE	no	18377	Omg
376	Mouse	Q8R4F1	1 - high confidence	Netrin-G2	NTNG2_MOUSE	no	171171	Ntng2
377	Mouse	P31428	1 - high confidence	Dipeptidase 1	DPEP1_MOUSE	no	13479	Dpep1
378	Mouse	A2A8L5	1 - high confidence	Receptor-type tyrosine-protein phosphatase F	PTPRF_MOUSE	no	19268	Ptprf
379	Mouse	A2AFS3	1 - high confidence	UPF0577 protein KIAA1324	K1324_MOUSE	no	229722	Kiaa1324
380	Mouse	A2AJN7	1 - high confidence	Sodium bicarbonate transporter-like protein 11	S4A11_MOUSE	no	269356	Slc4a11
381	Mouse	A2ARI4	1 - high confidence	Leucine-rich repeat-containing G-protein coupled receptor 4	LGR4_MOUSE	no	107515	Lgr4
382	Mouse	A2ARV4	1 - high confidence	Low-density lipoprotein receptor-related protein 2	LRP2_MOUSE	no	14725	Lrp2
383	Mouse	O08530	1 - high confidence	Sphingosine 1-phosphate receptor 1	S1PR1_MOUSE	no	13609	S1pr1
384	Mouse	O08532	1 - high confidence	Voltage-dependent calcium channel subunit alpha-2/delta-1	CA2D1_MOUSE	no	12293	Cacna2d1
385	Mouse	O08747	1 - high confidence	Netrin receptor UNC5C	UNC5C_MOUSE	no	22253	Unc5c
386	Mouse	O09047	1 - high confidence	C3a anaphylatoxin chemotactic receptor	C3AR_MOUSE	no	12267	C3ar1
387	Mouse	O35161	1 - high confidence	Cadherin EGF LAG seven-pass G-type receptor 1	CELR1_MOUSE	no	12614	Celsr1
388	Mouse	O35316	1 - high confidence	Sodium- and chloride-dependent taurine transporter	SC6A6_MOUSE	no	21366	Slc6a6
389	Mouse	O35393	1 - high confidence	Ephrin-B3	EFNB3_MOUSE	no	13643	Efnb3
390	Mouse	O35409	1 - high confidence	Glutamate carboxypeptidase 2	FOLH1_MOUSE	no	53320	Folh1
391	Mouse	O35659	1 - high confidence	Glucagon-like peptide 1 receptor	GLP1R_MOUSE	no	14652	Glp1r
392	Mouse	O35714	1 - high confidence	Tumor necrosis factor receptor superfamily member 18	TNR18_MOUSE	no	21936	Tnfrsf18
393	Mouse	O54732	1 - high confidence	Matrix metalloproteinase-15	MMP15_MOUSE	no	17388	Mmp15
394	Mouse	O54991	1 - high confidence	Contactin-associated protein 1	CNTP1_MOUSE	no	53321	Cntnap1
395	Mouse	O70174	1 - high confidence	Neuronal acetylcholine receptor subunit alpha-4	ACHA4_MOUSE	no	11438	Chrna4
396	Mouse	O70255	1 - high confidence	Myelin protein zero-like protein 2	MPZL2_MOUSE	no	14012	Mpzl2
397	Mouse	O70309	1 - high confidence	Integrin beta-5	ITB5_MOUSE	no	16419	Itgb5
398	Mouse	O70458	1 - high confidence	Oncostatin-M-specific receptor subunit beta	OSMR_MOUSE	no	18414	Osmr
399	Mouse	O88307	1 - high confidence	Sortilin-related receptor	SORL_MOUSE	no	20660	Sorl1
400	Mouse	O88393	1 - high confidence	Transforming growth factor beta receptor type 3	TGBR3_MOUSE	no	21814	Tgfbr3
401	Mouse	O89001	1 - high confidence	Carboxypeptidase D	CBPD_MOUSE	no	12874	Cpd
402	Mouse	P01899	1 - high confidence	H-2 class I histocompatibility antigen, D-B alpha chain	HA11_MOUSE	no	14964	H2-D1
403	Mouse	P01902	1 - high confidence	H-2 class I histocompatibility antigen, K-D alpha chain	HA1D_MOUSE	no	14972	H2-K1
404	Mouse	P01904	1 - high confidence	H-2 class II histocompatibility antigen, E-D alpha chain	HA21_MOUSE	no	14968	H2-Ea
405	Mouse	P01910	1 - high confidence	H-2 class II histocompatibility antigen, A-K alpha chain	HA2K_MOUSE	no	14960	H2-Aa
406	Mouse	P03991	1 - high confidence	H-2 class I histocompatibility antigen, K-W28 alpha chain	HA1W_MOUSE	no	14972	H2-K1
407	Mouse	P04223	1 - high confidence	H-2 class I histocompatibility antigen, K-K alpha chain	HA1K_MOUSE	no	14972	H2-K1
408	Mouse	P07141	1 - high confidence	Macrophage colony-stimulating factor 1	CSF1_MOUSE	no	12977	Csf1
409	Mouse	P0C192	1 - high confidence	Leucine-rich repeat-containing protein 4B	LRC4B_MOUSE	no	272381	Lrrc4b
410	Mouse	P10287	1 - high confidence	Cadherin-3	CADH3_MOUSE	no	12560	Cdh3
411	Mouse	P10404	1 - high confidence	MLV-related proviral Env polyprotein [Cleaved into: Surface protein	ENV1_MOUSE	no		0
412	Mouse	P14094	1 - high confidence	Sodium/potassium-transporting ATPase subunit beta-1	AT1B1_MOUSE	no	11931	Atp1b1
413	Mouse	P14231	1 - high confidence	Sodium/potassium-transporting ATPase subunit beta-2	AT1B2_MOUSE	no	11932	Atp1b2
414	Mouse	P14426	1 - high confidence	H-2 class I histocompatibility antigen, D-K alpha chain	HA13_MOUSE	no	14964	H2-D1
415	Mouse	P14429	1 - high confidence	H-2 class I histocompatibility antigen, Q7 alpha chain	HA17_MOUSE	no	15018	H2-Q7
416	Mouse	P15209	1 - high confidence	BDNF/NT-3 growth factors receptor	NTRK2_MOUSE	no	18212	Ntrk2
417	Mouse	P15920	1 - high confidence	V-type proton ATPase 116 kDa subunit a isoform 2	VPP2_MOUSE	no	21871	Atp6v0a2
418	Mouse	P16056	1 - high confidence	Hepatocyte growth factor receptor	MET_MOUSE	no	17295	Met
419	Mouse	P16305	1 - high confidence	Gamma-aminobutyric acid receptor subunit alpha-6	GBRA6_MOUSE	no	14399	Gabra6
420	Mouse	P17809	1 - high confidence	Solute carrier family 2, facilitated glucose transporter member 1	GTR1_MOUSE	no	20525	Slc2a1
421	Mouse	P21995	1 - high confidence	Embigin	EMB_MOUSE	no	13723	Emb
422	Mouse	P23818	1 - high confidence	Glutamate receptor 1	GRIA1_MOUSE	no	14799	Gria1
423	Mouse	P26049	1 - high confidence	Gamma-aminobutyric acid receptor subunit alpha-3	GBRA3_MOUSE	no	14396	Gabra3
424	Mouse	P27038	1 - high confidence	Activin receptor type-2A	AVR2A_MOUSE	no	11480	Acvr2a
425	Mouse	P27573	1 - high confidence	Myelin protein P0	MYP0_MOUSE	no	17528	Mpz
426	Mouse	P28828	1 - high confidence	Receptor-type tyrosine-protein phosphatase mu	PTPRM_MOUSE	no	19274	Ptprm
427	Mouse	P30558	1 - high confidence	Proteinase-activated receptor 1	PAR1_MOUSE	no	14062	F2r
428	Mouse	P32299	1 - high confidence	B2 bradykinin receptor	BKRB2_MOUSE	no	12062	Bdkrb2
429	Mouse	P33146	1 - high confidence	Cadherin-15	CAD15_MOUSE	no	12555	Cdh15
430	Mouse	P35347	1 - high confidence	Corticotropin-releasing factor receptor 1	CRFR1_MOUSE	no	12921	Crhr1
431	Mouse	P35374	1 - high confidence	Type-2 angiotensin II receptor	AGTR2_MOUSE	no	11609	Agtr2
432	Mouse	P35438	1 - high confidence	Glutamate [NMDA] receptor subunit zeta-1	NMDZ1_MOUSE	no	14810	Grin1
433	Mouse	P35803	1 - high confidence	Neuronal membrane glycoprotein M6-b	GPM6B_MOUSE	no	14758	Gpm6b
434	Mouse	P35822	1 - high confidence	Receptor-type tyrosine-protein phosphatase kappa	PTPRK_MOUSE	no	19272	Ptprk
435	Mouse	P35969	1 - high confidence	Vascular endothelial growth factor receptor 1	VGFR1_MOUSE	no	14254	Flt1
436	Mouse	P41593	1 - high confidence	Parathyroid hormone/parathyroid hormone-related peptide receptor	PTH1R_MOUSE	no	19228	Pth1r
437	Mouse	P47746	1 - high confidence	Cannabinoid receptor 1	CNR1_MOUSE	no	12801	Cnr1
438	Mouse	P52592	1 - high confidence	Sphingosine 1-phosphate receptor 2	S1PR2_MOUSE	no	14739	S1pr2
439	Mouse	P54761	1 - high confidence	Ephrin type-B receptor 4	EPHB4_MOUSE	no	13846	Ephb4
440	Mouse	P54763	1 - high confidence	Ephrin type-B receptor 2	EPHB2_MOUSE	no	13844	Ephb2
441	Mouse	P55292	1 - high confidence	Desmocollin-2	DSC2_MOUSE	no	13506	Dsc2
442	Mouse	P57716	1 - high confidence	Nicastrin	NICA_MOUSE	no	59287	Ncstn
443	Mouse	P70205	1 - high confidence	Pituitary adenylate cyclase-activating polypeptide type I receptor	PACR_MOUSE	no	11517	Adcyap1r1
444	Mouse	P70206	1 - high confidence	Plexin-A1	PLXA1_MOUSE	no	18844	Plxna1
445	Mouse	P70207	1 - high confidence	Plexin-A2	PLXA2_MOUSE	no	18845	Plxna2
446	Mouse	P70232	1 - high confidence	Neural cell adhesion molecule L1-like protein	CHL1_MOUSE	no	12661	Chl1
447	Mouse	P70302	1 - high confidence	Stromal interaction molecule 1	STIM1_MOUSE	no	20866	Stim1
448	Mouse	P70408	1 - high confidence	Cadherin-10	CAD10_MOUSE	no	320873	Cdh10
449	Mouse	P70414	1 - high confidence	Sodium/calcium exchanger 1	NAC1_MOUSE	no	20541	Slc8a1
450	Mouse	P80560	1 - high confidence	Receptor-type tyrosine-protein phosphatase N2	PTPR2_MOUSE	no	19276	Ptprn2
451	Mouse	P83626	1 - high confidence	Tumor necrosis factor receptor superfamily member 26	TNR26_MOUSE	no	244237	Tnfrsf26
452	Mouse	P86044	1 - high confidence	Anoctamin-9	ANO9_MOUSE	no	71345	Ano9
453	Mouse	P97300	1 - high confidence	Neuroplastin	NPTN_MOUSE	no	20320	Nptn
454	Mouse	P97378	1 - high confidence	Interleukin-12 receptor subunit beta-2	I12R2_MOUSE	no	16162	Il12rb2
455	Mouse	P97792	1 - high confidence	Coxsackievirus and adenovirus receptor homolog	CXAR_MOUSE	no	13052	Cxadr
456	Mouse	P97798	1 - high confidence	Neogenin	NEO1_MOUSE	no	18007	Neo1
457	Mouse	Q00993	1 - high confidence	Tyrosine-protein kinase receptor UFO	UFO_MOUSE	no	26362	Axl
458	Mouse	Q01097	1 - high confidence	Glutamate [NMDA] receptor subunit epsilon-2	NMDE2_MOUSE	no	14812	Grin2b
459	Mouse	Q01279	1 - high confidence	Epidermal growth factor receptor	EGFR_MOUSE	no	13649	Egfr
460	Mouse	Q01338	1 - high confidence	Alpha-2A adrenergic receptor	ADA2A_MOUSE	no	11551	Adra2a
461	Mouse	Q01705	1 - high confidence	Neurogenic locus notch homolog protein 1	NOTC1_MOUSE	no	18128	Notch1
462	Mouse	Q01815	1 - high confidence	Voltage-dependent L-type calcium channel subunit alpha-1C	CAC1C_MOUSE	no	12288	Cacna1c
463	Mouse	Q03145	1 - high confidence	Ephrin type-A receptor 2	EPHA2_MOUSE	no	13836	Epha2
464	Mouse	Q05909	1 - high confidence	Receptor-type tyrosine-protein phosphatase gamma	PTPRG_MOUSE	no	19270	Ptprg
465	Mouse	Q05BQ1	1 - high confidence	Protein turtle homolog A	TUTLA_MOUSE	no	93842	Igsf9
466	Mouse	Q2EY15	1 - high confidence	Protogenin	PRTG_MOUSE	no	235472	Prtg
467	Mouse	Q2MV57	1 - high confidence	Tectonic-2	TECT2_MOUSE	no	67978	Tctn2
468	Mouse	Q2PZL6	1 - high confidence	Protocadherin Fat 4	FAT4_MOUSE	no	329628	Fat4
469	Mouse	Q2YFS1	1 - high confidence	Paired immunoglobulin-like type 2 receptor beta-2	PILB2_MOUSE	no	545812	Pilrb2
470	Mouse	Q32M26	1 - high confidence	Uncharacterized protein C11orf87 homolog	CK087_MOUSE	no	330941	0
471	Mouse	Q3TEW6	1 - high confidence	Myelin protein zero-like protein 1	MPZL1_MOUSE	no	68481	Mpzl1
472	Mouse	Q3TH73	1 - high confidence	Protein tweety homolog 2	TTYH2_MOUSE	no	117160	Ttyh2
473	Mouse	Q3TMX7	1 - high confidence	Sulfhydryl oxidase 2	QSOX2_MOUSE	no	227638	Qsox2
474	Mouse	Q3U1J0	1 - high confidence	Sodium-coupled neutral amino acid transporter 5	S38A5_MOUSE	no	209837	Slc38a5
475	Mouse	Q3UH53	1 - high confidence	Protein sidekick-1	SDK1_MOUSE	no	330222	Sdk1
476	Mouse	Q3UVX5	1 - high confidence	Metabotropic glutamate receptor 5	GRM5_MOUSE	no	108071	Grm5
477	Mouse	Q3UZV7	1 - high confidence	UPF0577 protein KIAA1324-like homolog	K132L_MOUSE	no	231014	0
478	Mouse	Q4PZA2	1 - high confidence	Endothelin-converting enzyme 1	ECE1_MOUSE	no	230857	Ece1
479	Mouse	Q4V9Z5	1 - high confidence	Seizure 6-like protein 2	SE6L2_MOUSE	no	233878	Sez6l2
480	Mouse	Q4VAH7	1 - high confidence	HEPACAM family member 2	HECA2_MOUSE	no	101202	Hepacam2
481	Mouse	Q56A07	1 - high confidence	Sodium channel subunit beta-2	SCN2B_MOUSE	no	72821	Scn2b
482	Mouse	Q5DTL9	1 - high confidence	Sodium-driven chloride bicarbonate exchanger	S4A10_MOUSE	no	94229	Slc4a10
483	Mouse	Q60673	1 - high confidence	Receptor-type tyrosine-protein phosphatase-like N	PTPRN_MOUSE	no	19275	Ptprn
484	Mouse	Q60738	1 - high confidence	Zinc transporter 1	ZNT1_MOUSE	no	22782	Slc30a1
485	Mouse	Q60755	1 - high confidence	Calcitonin receptor	CALCR_MOUSE	no	12311	Calcr
486	Mouse	Q61009	1 - high confidence	Scavenger receptor class B member 1	SCRB1_MOUSE	no	20778	Scarb1
487	Mouse	Q61137	1 - high confidence	Astrotactin-1	ASTN1_MOUSE	no	11899	Astn1
488	Mouse	Q61450	1 - high confidence	Mast cell surface glycoprotein Gp49A	GP49A_MOUSE	no	14727	Gp49a
489	Mouse	Q61469	1 - high confidence	Lipid phosphate phosphohydrolase 1	LPP1_MOUSE	no	19012	Ppap2a
490	Mouse	Q61527	1 - high confidence	Receptor tyrosine-protein kinase erbB-4	ERBB4_MOUSE	no	13869	Erbb4
491	Mouse	Q61543	1 - high confidence	Golgi apparatus protein 1	GSLG1_MOUSE	no	20340	Glg1
492	Mouse	Q61549	1 - high confidence	EGF-like module-containing mucin-like hormone receptor-like 1	EMR1_MOUSE	no	13733	Emr1
493	Mouse	Q61738	1 - high confidence	Integrin alpha-7 [Cleaved into: Integrin alpha-7 heavy chain; Integrin alpha-7 light chain]	ITA7_MOUSE	no	16404	Itga7
494	Mouse	Q61809	1 - high confidence	Leucine-rich repeat neuronal protein 1	LRRN1_MOUSE	no	16979	Lrrn1
495	Mouse	Q62179	1 - high confidence	Semaphorin-4B	SEM4B_MOUSE	no	20352	Sema4b
496	Mouse	Q62313	1 - high confidence	Trans-Golgi network integral membrane protein 1	TGON1_MOUSE	no	22134	Tgoln1
497	Mouse	Q64735	1 - high confidence	Complement regulatory protein Crry	CRRY_MOUSE	no	12946	Crry
498	Mouse	Q68ED2	1 - high confidence	Metabotropic glutamate receptor 7	GRM7_MOUSE	no	108073	Grm7
499	Mouse	Q68FM6	1 - high confidence	Leucine-rich repeat and fibronectin type-III domain-containing protein 6	LRFN6_MOUSE	no	207393	Elfn2
500	Mouse	Q69ZU6	1 - high confidence	Thrombospondin type-1 domain-containing protein 7A	THS7A_MOUSE	no	330267	Thsd7a
501	Mouse	Q6DIB5	1 - high confidence	Multiple epidermal growth factor-like domains protein 10	MEG10_MOUSE	no	70417	Megf10
502	Mouse	Q6F3F9	1 - high confidence	G-protein coupled receptor 126	GP126_MOUSE	no	215798	Gpr126
503	Mouse	Q6GQU6	1 - high confidence	Leucine-rich repeat and immunoglobulin-like domain-containing nogo receptor-interacting protein 3	LIGO3_MOUSE	no	237403	Lingo3
504	Mouse	Q6IEE6	1 - high confidence	Transmembrane protein 132E	T132E_MOUSE	no	270893	Tmem132e
505	Mouse	Q6NVD0	1 - high confidence	FRAS1-related extracellular matrix protein 2	FREM2_MOUSE	no	242022	Frem2
506	Mouse	Q6P1D5	1 - high confidence	Seizure 6-like protein	SE6L1_MOUSE	no	56747	Sez6l
507	Mouse	Q6P5F6	1 - high confidence	Zinc transporter ZIP10	S39AA_MOUSE	no	227059	Slc39a10
508	Mouse	Q6P6J9	1 - high confidence	Thioredoxin domain-containing protein 15	TXD15_MOUSE	no	69672	Txndc15
509	Mouse	Q6P9J9	1 - high confidence	Anoctamin-6	ANO6_MOUSE	no	105722	Ano6
510	Mouse	Q6PGD0	1 - high confidence	Apoptosis-related protein 3	APR3_MOUSE	no	381629	4/3/2010
511	Mouse	Q6PHU5	1 - high confidence	Sortilin	SORT_MOUSE	no	20661	Sort1
512	Mouse	Q6PIC6	1 - high confidence	Sodium/potassium-transporting ATPase subunit alpha-3	AT1A3_MOUSE	no	232975	Atp1a3
513	Mouse	Q6R5N8	1 - high confidence	Toll-like receptor 13	TLR13_MOUSE	no	279572	Tlr13
514	Mouse	Q6V4S5	1 - high confidence	Protein sidekick-2	SDK2_MOUSE	no	237979	Sdk2
515	Mouse	Q6VNS1	1 - high confidence	NT-3 growth factor receptor	NTRK3_MOUSE	no	18213	Ntrk3
516	Mouse	Q6ZQA6	1 - high confidence	Immunoglobulin superfamily member 3	IGSF3_MOUSE	no	78908	Igsf3
517	Mouse	Q71M36	1 - high confidence	Chondroitin sulfate proteoglycan 5	CSPG5_MOUSE	no	29873	Cspg5
518	Mouse	Q75N73	1 - high confidence	Zinc transporter ZIP14	S39AE_MOUSE	no	213053	Slc39a14
519	Mouse	Q7TN73	1 - high confidence	CAS1 domain-containing protein 1	CASD1_MOUSE	no	213819	Casd1
520	Mouse	Q80T14	1 - high confidence	Extracellular matrix protein FRAS1	FRAS1_MOUSE	no	231470	Fras1
521	Mouse	Q80T41	1 - high confidence	Gamma-aminobutyric acid type B receptor subunit 2	GABR2_MOUSE	no	242425	Gabbr2
522	Mouse	Q80TR1	1 - high confidence	Latrophilin-1	LPHN1_MOUSE	no	330814	Lphn1
523	Mouse	Q80TS3	1 - high confidence	Latrophilin-3	LPHN3_MOUSE	no	319387	Lphn3
524	Mouse	Q80UG2	1 - high confidence	Plexin-A4	PLXA4_MOUSE	no	243743	Plxna4
525	Mouse	Q80UL9	1 - high confidence	Junctional adhesion molecule-like	JAML1_MOUSE	no	270152	Amica1
526	Mouse	Q80WT4	1 - high confidence	Probable G-protein coupled receptor 176	GP176_MOUSE	no	381413	Gpr176
527	Mouse	Q80YA8	1 - high confidence	Crumbs homolog 2	CRUM2_MOUSE	no	241324	Crb2
528	Mouse	Q80ZF8	1 - high confidence	Brain-specific angiogenesis inhibitor 3	BAI3_MOUSE	no	210933	Bai3
529	Mouse	Q810C0	1 - high confidence	SLIT and NTRK-like protein 2	SLIK2_MOUSE	no	245450	Slitrk2
530	Mouse	Q810U3	1 - high confidence	Neurofascin	NFASC_MOUSE	no	269116	Nfasc
531	Mouse	Q810U4	1 - high confidence	Neuronal cell adhesion molecule	NRCAM_MOUSE	no	319504	Nrcam
532	Mouse	Q8BH27	1 - high confidence	Multiple epidermal growth factor-like domains protein 9	MEGF9_MOUSE	no	230316	Megf9
533	Mouse	Q8BHA1	1 - high confidence	Leucine-rich repeat-containing protein 24	LRC24_MOUSE	no	378937	Lrrc24
534	Mouse	Q8BJ83	1 - high confidence	TM2 domain-containing protein 3	TM2D3_MOUSE	no	68634	Tm2d3
535	Mouse	Q8BKG3	1 - high confidence	Tyrosine-protein kinase-like 7	PTK7_MOUSE	no	71461	Ptk7
536	Mouse	Q8BLI4	1 - high confidence	Dermatan-sulfate epimerase	DSE_MOUSE	no	212898	Dse
537	Mouse	Q8BLQ9	1 - high confidence	Cell adhesion molecule 2	CADM2_MOUSE	no	239857	Cadm2
538	Mouse	Q8BMC0	1 - high confidence	Lysophosphatidic acid receptor 6	LPAR6_MOUSE	no	67168	Lpar6
539	Mouse	Q8BQC3	1 - high confidence	Immunoglobulin superfamily DCC subclass member 3	IGDC3_MOUSE	no	19289	Igdcc3
540	Mouse	Q8BR76	1 - high confidence	Meckelin	MKS3_MOUSE	no	329795	Tmem67
541	Mouse	Q8BTJ4	1 - high confidence	Ectonucleotide pyrophosphatase/phosphodiesterase family member 4	ENPP4_MOUSE	no	224794	Enpp4
542	Mouse	Q8BTY2	1 - high confidence	Sodium bicarbonate cotransporter 3	S4A7_MOUSE	no	218756	Slc4a7
543	Mouse	Q8BXN9	1 - high confidence	Transmembrane protein 87A	TM87A_MOUSE	no	211499	Tmem87a
544	Mouse	Q8C129	1 - high confidence	Leucyl-cystinyl aminopeptidase	LCAP_MOUSE	no	240028	Lnpep
545	Mouse	Q8C145	1 - high confidence	Zinc transporter ZIP6	S39A6_MOUSE	no	106957	Slc39a6
546	Mouse	Q8C341	1 - high confidence	Protein C1orf9 homolog	CA009_MOUSE	no	0	0
547	Mouse	Q8C419	1 - high confidence	Probable G-protein coupled receptor 158	GP158_MOUSE	no	241263	Gpr158
548	Mouse	Q8CBF3	1 - high confidence	Ephrin type-B receptor 1	EPHB1_MOUSE	no	270190	Ephb1
549	Mouse	Q8CEF9	1 - high confidence	Transmembrane protein 132C	T132C_MOUSE	no	208213	Tmem132c
550	Mouse	Q8CFE6	1 - high confidence	Sodium-coupled neutral amino acid transporter 2	S38A2_MOUSE	no	67760	Slc38a2
551	Mouse	Q8CGQ8	1 - high confidence	Sodium/potassium/calcium exchanger 4	NCKX4_MOUSE	no	238384	Slc24a4
552	Mouse	Q8CJH3	1 - high confidence	Plexin-B1	PLXB1_MOUSE	no	235611	Plxnb1
553	Mouse	Q8JZM4	1 - high confidence	Delta and Notch-like epidermal growth factor-related receptor	DNER_MOUSE	no	227325	Dner
554	Mouse	Q8JZZ7	1 - high confidence	Latrophilin-2	LPHN2_MOUSE	no	99633	Lphn2
555	Mouse	Q8K1S3	1 - high confidence	Netrin receptor UNC5B	UNC5B_MOUSE	no	107449	Unc5b
556	Mouse	Q8K209	1 - high confidence	G-protein coupled receptor 56	GPR56_MOUSE	no	14766	Gpr56
557	Mouse	Q8K2P7	1 - high confidence	Sodium-coupled neutral amino acid transporter 1	S38A1_MOUSE	no	105727	Slc38a1
558	Mouse	Q8R0I0	1 - high confidence	Angiotensin-converting enzyme 2	ACE2_MOUSE	no	70008	Ace2
559	Mouse	Q8R373	1 - high confidence	Adipocyte adhesion molecule	ACAM_MOUSE	no	71566	Acam
560	Mouse	Q8R3L5	1 - high confidence	Solute carrier organic anion transporter family member 3A1	SO3A1_MOUSE	no	108116	Slco3a1
561	Mouse	Q8R464	1 - high confidence	Cell adhesion molecule 4	CADM4_MOUSE	no	260299	Cadm4
562	Mouse	Q8R4Y4	1 - high confidence	Stabilin-1	STAB1_MOUSE	no	192187	Stab1
563	Mouse	Q8R5M8	1 - high confidence	Cell adhesion molecule 1	CADM1_MOUSE	no	54725	Cadm1
564	Mouse	Q8VDN2	1 - high confidence	Sodium/potassium-transporting ATPase subunit alpha-1	AT1A1_MOUSE	no	11928	Atp1a1
565	Mouse	Q8VHN7	1 - high confidence	G-protein coupled receptor 98	GPR98_MOUSE	no	110789	Gpr98
566	Mouse	Q8VHW2	1 - high confidence	Voltage-dependent calcium channel gamma-8 subunit	CCG8_MOUSE	no	81905	Cacng8
567	Mouse	Q8VHY0	1 - high confidence	Chondroitin sulfate proteoglycan 4	CSPG4_MOUSE	no	121021	Cspg4
568	Mouse	Q91V08	1 - high confidence	C-type lectin domain family 2 member D	CLC2D_MOUSE	no	93694	Clec2d
569	Mouse	Q91V14	1 - high confidence	Solute carrier family 12 member 5	S12A5_MOUSE	no	57138	Slc12a5
570	Mouse	Q91V24	1 - high confidence	ATP-binding cassette sub-family A member 7	ABCA7_MOUSE	no	27403	Abca7
571	Mouse	Q91V87	1 - high confidence	Fibroblast growth factor receptor-like 1	FGRL1_MOUSE	no	116701	Fgfrl1
572	Mouse	Q91YY5	1 - high confidence	Solute carrier organic anion transporter family member 1A5	SO1A5_MOUSE	no	108096	Slco1a5
573	Mouse	Q91ZI0	1 - high confidence	Cadherin EGF LAG seven-pass G-type receptor 3	CELR3_MOUSE	no	107934	Celsr3
574	Mouse	Q91ZV7	1 - high confidence	Plexin domain-containing protein 1	PXDC1_MOUSE	no	72324	Plxdc1
575	Mouse	Q91ZV8	1 - high confidence	Probable G-protein coupled receptor 124	GP124_MOUSE	no	78560	Gpr124
576	Mouse	Q923B6	1 - high confidence	Metalloreductase STEAP4	STEA4_MOUSE	no	117167	Steap4
577	Mouse	Q923L3	1 - high confidence	CUB and sushi domain-containing protein 1	CSMD1_MOUSE	no	94109	Csmd1
578	Mouse	Q924N4	1 - high confidence	Solute carrier family 12 member 6	S12A6_MOUSE	no	107723	Slc12a6
579	Mouse	Q99J21	1 - high confidence	Mucolipin-1	MCLN1_MOUSE	no	94178	Mcoln1
580	Mouse	Q99K10	1 - high confidence	Neuroligin-1	NLGN1_MOUSE	no	192167	Nlgn1
581	Mouse	Q99MB3	1 - high confidence	TM2 domain-containing protein 1	TM2D1_MOUSE	no	94043	Tm2d1
582	Mouse	Q99MR3	1 - high confidence	Solute carrier family 12 member 9	S12A9_MOUSE	no	83704	Slc12a9
583	Mouse	Q99N28	1 - high confidence	Cell adhesion molecule 3	CADM3_MOUSE	no	94332	Cadm3
584	Mouse	Q99P47	1 - high confidence	Contactin-associated protein-like 4	CNTP4_MOUSE	no	170571	Cntnap4
585	Mouse	Q99PD7	1 - high confidence	Sodium/potassium/calcium exchanger 3	NCKX3_MOUSE	no	94249	Slc24a3
586	Mouse	Q99PH1	1 - high confidence	Leucine-rich repeat-containing protein 4	LRRC4_MOUSE	no	192198	Lrrc4
587	Mouse	Q9CS84	1 - high confidence	Neurexin-1-alpha	NRX1A_MOUSE	no	18189	Nrxn1
588	Mouse	Q9CZ52	1 - high confidence	Anthrax toxin receptor 1	ANTR1_MOUSE	no	69538	Antxr1
589	Mouse	Q9CZT5	1 - high confidence	Vasorin	VASN_MOUSE	no	246154	Vasn
590	Mouse	Q9D1T0	1 - high confidence	Leucine-rich repeat and immunoglobulin-like domain-containing nogo receptor-interacting protein 1	LIGO1_MOUSE	no	235402	Lingo1
591	Mouse	Q9D387	1 - high confidence	LAMP family protein C20orf103 homolog	CT103_MOUSE	no	76161	0
592	Mouse	Q9D3X9	1 - high confidence	Microfibrillar-associated protein 3-like	MFA3L_MOUSE	no	71306	Mfap3l
593	Mouse	Q9D8B7	1 - high confidence	Junctional adhesion molecule C	JAM3_MOUSE	no	83964	Jam3
594	Mouse	Q9D8F3	1 - high confidence	Porcine endogenous retrovirus A receptor 2 homolog	PEVR2_MOUSE	no	52710	Gpr172b
595	Mouse	Q9DA75	1 - high confidence	Major facilitator superfamily domain-containing protein 2A	MFS2A_MOUSE	no	76574	Mfsd2a
596	Mouse	Q9DBV4	1 - high confidence	Matrix-remodeling-associated protein 8	MXRA8_MOUSE	no	74761	Mxra8
597	Mouse	Q9DBX3	1 - high confidence	Sushi domain-containing protein 2	SUSD2_MOUSE	no	71733	Susd2
598	Mouse	Q9DCP2	1 - high confidence	Sodium-coupled neutral amino acid transporter 3	S38A3_MOUSE	no	76257	Slc38a3
599	Mouse	Q9EP96	1 - high confidence	Solute carrier organic anion transporter family member 1A4	SO1A4_MOUSE	no	28250	Slco1a4
600	Mouse	Q9EPR4	1 - high confidence	Solute carrier family 23 member 2	S23A2_MOUSE	no	54338	Slc23a2
601	Mouse	Q9EPR5	1 - high confidence	VPS10 domain-containing receptor SorCS2	SORC2_MOUSE	no	81840	Sorcs2
602	Mouse	Q9EPT5	1 - high confidence	Solute carrier organic anion transporter family member 2A1	SO2A1_MOUSE	no	24059	Slco2a1
603	Mouse	Q9EQS9	1 - high confidence	Immunoglobulin superfamily DCC subclass member 4	IGDC4_MOUSE	no	56741	Igdcc4
604	Mouse	Q9ERB5	1 - high confidence	Solute carrier organic anion transporter family member 1C1	SO1C1_MOUSE	no	58807	Slco1c1
605	Mouse	Q9ES57	1 - high confidence	Cell surface glycoprotein CD200 receptor 1	MO2R1_MOUSE	no	57781	Cd200r1
606	Mouse	Q9ESG4	1 - high confidence	Collectrin	TMM27_MOUSE	no	57394	Tmem27
607	Mouse	Q9ESM6	1 - high confidence	Glycerophosphoinositol inositolphosphodiesterase GDPD2	GDPD2_MOUSE	no	71584	Gdpd2
608	Mouse	Q9JI18	1 - high confidence	Low-density lipoprotein receptor-related protein 1B	LRP1B_MOUSE	no	94217	Lrp1b
609	Mouse	Q9JIM1	1 - high confidence	Equilibrative nucleoside transporter 1	S29A1_MOUSE	no	63959	Slc29a1
610	Mouse	Q9JJF9	1 - high confidence	Signal peptide peptidase-like 2A	PSL2_MOUSE	no	66552	Sppl2a
611	Mouse	Q9JLL0	1 - high confidence	Cysteine-rich motor neuron 1 protein	CRIM1_MOUSE	no	50766	Crim1
612	Mouse	Q9JMG4	1 - high confidence	Sodium/potassium-transporting ATPase subunit beta-1-interacting protein 4	NKAI4_MOUSE	no	58237	Nkain4
613	Mouse	Q9QY40	1 - high confidence	Plexin-B3	PLXB3_MOUSE	no	140571	Plxnb3
614	Mouse	Q9R0M4	1 - high confidence	Podocalyxin-like protein 1	PODXL_MOUSE	no	27205	Podxl
615	Mouse	Q9R0Y8	1 - high confidence	Gamma-aminobutyric acid receptor subunit gamma-1	GBRG1_MOUSE	no	14405	Gabrg1
616	Mouse	Q9R100	1 - high confidence	Cadherin-17	CAD17_MOUSE	no	12557	Cdh17
617	Mouse	Q9R1W5	1 - high confidence	Calcitonin gene-related peptide type 1 receptor	CALRL_MOUSE	no	54598	Calcrl
618	Mouse	Q9WTR1	1 - high confidence	Transient receptor potential cation channel subfamily V member 2	TRPV2_MOUSE	no	22368	Trpv2
619	Mouse	Q9WU60	1 - high confidence	Attractin	ATRN_MOUSE	no	11990	Atrn
620	Mouse	Q9WUH7	1 - high confidence	Semaphorin-4G	SEM4G_MOUSE	no	26456	Sema4g
621	Mouse	Q9WV18	1 - high confidence	Gamma-aminobutyric acid type B receptor subunit 1	GABR1_MOUSE	no	54393	Gabbr1
622	Mouse	Q9WVD4	1 - high confidence	H(+)/Cl(-) exchange transporter 5	CLCN5_MOUSE	no	12728	Clcn5
623	Mouse	Q9WVL3	1 - high confidence	Solute carrier family 12 member 7	S12A7_MOUSE	no	20499	Slc12a7
624	Mouse	Q9Z0E8	1 - high confidence	Solute carrier family 22 member 5	S22A5_MOUSE	no	20520	Slc22a5
625	Mouse	Q9Z0L0	1 - high confidence	Trophoblast glycoprotein	TPBG_MOUSE	no	21983	Tpbg
626	Mouse	Q9Z0L1	1 - high confidence	Sphingosine 1-phosphate receptor 4	S1PR4_MOUSE	no	13611	S1pr4
627	Mouse	Q9Z138	1 - high confidence	Tyrosine-protein kinase transmembrane receptor ROR2	ROR2_MOUSE	no	26564	Ror2
628	Mouse	Q9Z1M0	1 - high confidence	P2X purinoceptor 7	P2RX7_MOUSE	no	18439	P2rx7
629	Mouse	Q9Z2W8	1 - high confidence	Glutamate receptor 4	GRIA4_MOUSE	no	14802	Gria4
630	Mouse	Q9Z2W9	1 - high confidence	Glutamate receptor 3	GRIA3_MOUSE	no	53623	Gria3
631	Mouse	P35436	1 - high confidence	Glutamate [NMDA] receptor subunit epsilon-1	NMDE1_MOUSE	no	14811	Grin2a
632	Mouse	Q8K1G2	1 - high confidence	Limbin	LBN_MOUSE	no	68525	Evc2
633	Mouse	Q8K1S4	1 - high confidence	Netrin receptor UNC5A	UNC5A_MOUSE	no	107448	Unc5a
634	Mouse	Q8VIM0	1 - high confidence	Hepatitis A virus cellular receptor 2 homolog	TIMD3_MOUSE	no	171285	Havcr2
635	Mouse	P01897	1 - high confidence	H-2 class I histocompatibility antigen, L-D alpha chain	HA1L_MOUSE	no	14980	H2-L
636	Mouse	Q80UP8	1 - high confidence	Sodium-dependent phosphate transporter 2	S20A2_MOUSE	no	20516	Slc20a2
637	Mouse	Q61559	1 - high confidence	IgG receptor FcRn large subunit p51	FCGRN_MOUSE	no	14132	Fcgrt
638	Mouse	P06339	1 - high confidence	H-2 class I histocompatibility antigen, D-37 alpha chain	HA15_MOUSE	no	15040	H2-T23
639	Mouse	P01901	1 - high confidence	H-2 class I histocompatibility antigen, K-B alpha chain	HA1B_MOUSE	no	14972	H2-K1
640	Mouse	Q62312	1 - high confidence	TGF-beta receptor type-2	TGFR2_MOUSE	no	21813	Tgfbr2
641	Mouse	O35607	1 - high confidence	Bone morphogenetic protein receptor type-2	BMPR2_MOUSE	no	12168	Bmpr2
642	Mouse	P98154	1 - high confidence	Integral membrane protein DGCR2/IDD	IDD_MOUSE	no	13356	Dgcr2
643	Mouse	Q03137	1 - high confidence	Ephrin type-A receptor 4	EPHA4_MOUSE	no	13838	Epha4
644	Mouse	Q8BGD4	1 - high confidence	Solute carrier organic anion transporter family member 4C1	SO4C1_MOUSE	no	227394	Slco4c1
645	Mouse	Q8R139	1 - high confidence	Equilibrative nucleoside transporter 4	S29A4_MOUSE	no	243328	Slc29a4
646	Mouse	Q91WN2	1 - high confidence	Transmembrane protein 150A	T150A_MOUSE	no	232086	Tmem150A
647	Mouse	Q91ZV3	1 - high confidence	Discoidin, CUB and LCCL domain-containing protein 2	DCBD2_MOUSE	no	73379	Dcbld2
648	Mouse	Q925Q3	1 - high confidence	Sodium/potassium/calcium exchanger 6	NCKX6_MOUSE	no	170756	Slc24a6
649	Mouse	Q9R1V7	1 - high confidence	Disintegrin and metalloproteinase domain-containing protein 23	ADA23_MOUSE	no	23792	Adam23
650	Mouse	Q61526	1 - high confidence	Receptor tyrosine-protein kinase erbB-3	ERBB3_MOUSE	no	13867	Erbb3
651	Mouse	Q9Z2I4	1 - high confidence	Roundabout homolog 3	ROBO3_MOUSE	no	19649	Robo3
652	Mouse	P22723	1 - high confidence	Gamma-aminobutyric acid receptor subunit gamma-2	GBRG2_MOUSE	no	14406	Gabrg2
653	Mouse	P34968	1 - high confidence	5-hydroxytryptamine receptor 2C	5HT2C_MOUSE	no	15560	Htr2c
654	Mouse	P63080	1 - high confidence	Gamma-aminobutyric acid receptor subunit beta-3	GBRB3_MOUSE	no	14402	Gabrb3
655	Mouse	P97717	1 - high confidence	Alpha-1B adrenergic receptor	ADA1B_MOUSE	no	11548	Adra1b
656	Mouse	Q64326	1 - high confidence	Adrenocorticotropic hormone receptor	ACTHR_MOUSE	no	17200	Mc2r
657	Mouse	Q69ZK9	1 - high confidence	Neuroligin-2	NLGN2_MOUSE	no	216856	Nlgn2
658	Mouse	Q7TSK2	1 - high confidence	Seizure protein 6	SEZ6_MOUSE	no	20370	Sez6
659	Mouse	Q80Z10	1 - high confidence	Astrotactin-2	ASTN2_MOUSE	no	56079	Astn2
660	Mouse	Q80ZD8	1 - high confidence	Amphoterin-induced protein 1	AMGO1_MOUSE	no	229715	Amigo1
661	Mouse	Q810B8	1 - high confidence	SLIT and NTRK-like protein 4	SLIK4_MOUSE	no	245446	Slitrk4
662	Mouse	Q8BYG9	1 - high confidence	Ephrin type-A receptor 10	EPHAA_MOUSE	no	230735	Epha10
663	Mouse	Q8CAE9	1 - high confidence	Podocalyxin-like protein 2	PDXL2_MOUSE	no	319655	Podxl2
664	Mouse	Q8VI51	1 - high confidence	VPS10 domain-containing receptor SorCS3	SORC3_MOUSE	no	66673	Sorcs3
665	Mouse	Q60614	1 - high confidence	Adenosine receptor A2b	AA2BR_MOUSE	no	11541	Adora2b
666	Mouse	Q61627	1 - high confidence	Glutamate receptor delta-1 subunit	GRID1_MOUSE	no	14803	Grid1
667	Mouse	Q8BH24	1 - high confidence	Transmembrane 9 superfamily member 4	TM9S4_MOUSE	no	99237	Tm9sf4
668	Mouse	Q99PJ1	1 - high confidence	Protocadherin-15	PCD15_MOUSE	no	11994	Pcdh15
669	Mouse	Q9Z0M3	1 - high confidence	Cadherin-20	CAD20_MOUSE	no	23836	Cdh20
670	Mouse	P29319	1 - high confidence	Ephrin type-A receptor 3	EPHA3_MOUSE	no	13837	Epha3
671	Mouse	P29754	1 - high confidence	Type-1A angiotensin II receptor	AGTRA_MOUSE	no	11607	Agtr1a
672	Mouse	P32211	1 - high confidence	Muscarinic acetylcholine receptor M4	ACM4_MOUSE	no	12672	Chrm4
673	Mouse	P70211	1 - high confidence	Netrin receptor DCC	DCC_MOUSE	no	13176	Dcc
674	Mouse	Q32MD9	1 - high confidence	Cell adhesion molecule-related/down-regulated by oncogenes	CDON_MOUSE	no	57810	Cdon
675	Mouse	Q64487	1 - high confidence	Receptor-type tyrosine-protein phosphatase delta	PTPRD_MOUSE	no	19266	Ptprd
676	Mouse	Q6AZB0	1 - high confidence	Brother of CDO	BOC_MOUSE	no	117606	Boc
677	Mouse	Q8BZ81	1 - high confidence	Leucine-rich repeat transmembrane neuronal protein 3	LRRT3_MOUSE	no	216028	Lrrtm3
678	Mouse	A2A699	1 - high confidence	Protein FAM171A2	F1712_MOUSE	no	217219	Fam171a2
679	Mouse	P33896	1 - high confidence	Interferon alpha/beta receptor 1	INAR1_MOUSE	no	15975	Ifnar1
680	Mouse	Q9JL06	1 - high confidence	Lysophosphatidic acid receptor 2	LPAR2_MOUSE	no	53978	Lpar2
681	Mouse	O35375	1 - high confidence	Neuropilin-2	NRP2_MOUSE	no	18187	Nrp2
682	Mouse	O35379	1 - high confidence	Multidrug resistance-associated protein 1	MRP1_MOUSE	no	17250	Abcc1
683	Mouse	P10761	1 - high confidence	Zona pellucida sperm-binding protein 3	ZP3_MOUSE	no	22788	Zp3
684	Mouse	P35951	1 - high confidence	Low-density lipoprotein receptor	LDLR_MOUSE	no	16835	Ldlr
685	Mouse	P37172	1 - high confidence	Activin receptor type-1	ACVR1_MOUSE	no	11477	Acvr1
686	Mouse	P52795	1 - high confidence	Ephrin-B1	EFNB1_MOUSE	no	13641	Efnb1
687	Mouse	P54754	1 - high confidence	Ephrin type-B receptor 3	EPHB3_MOUSE	no	13845	Ephb3
688	Mouse	P59383	1 - high confidence	Leucine-rich repeat neuronal protein 4	LRRN4_MOUSE	no	320974	Lrrn4
689	Mouse	P61622	1 - high confidence	Integrin alpha-11	ITA11_MOUSE	no	319480	Itga11
690	Mouse	P82347	1 - high confidence	Delta-sarcoglycan	SGCD_MOUSE	no	24052	Sgcd
691	Mouse	P82349	1 - high confidence	Beta-sarcoglycan	SGCB_MOUSE	no	24051	Sgcb
692	Mouse	Q3TWN3	1 - high confidence	Metal transporter CNNM2	CNNM2_MOUSE	no	94219	Cnnm2
693	Mouse	Q60750	1 - high confidence	Ephrin type-A receptor 1	EPHA1_MOUSE	no	13835	Epha1
694	Mouse	Q62165	1 - high confidence	Dystroglycan	DAG1_MOUSE	no	13138	Dag1
695	Mouse	Q64151	1 - high confidence	Semaphorin-4C	SEM4C_MOUSE	no	20353	Sema4c
696	Mouse	Q69ZF7	1 - high confidence	Metal transporter CNNM4	CNNM4_MOUSE	no	94220	Cnnm4
697	Mouse	Q6P5F7	1 - high confidence	Protein tweety homolog 3	TTYH3_MOUSE	no	78339	Ttyh3
698	Mouse	Q6PEM8	1 - high confidence	Proton-coupled folate transporter	PCFT_MOUSE	no	52466	Slc46a1
699	Mouse	Q6PFE7	1 - high confidence	Tomoregulin-1	TEFF1_MOUSE	no	230157	Tmeff1
700	Mouse	Q6VVW5	1 - high confidence	Atrial natriuretic peptide receptor 2	ANPRB_MOUSE	no	230103	Npr2
701	Mouse	Q7TT36	1 - high confidence	Probable G-protein coupled receptor 125	GP125_MOUSE	no	70693	Gpr125
702	Mouse	Q80W68	1 - high confidence	Kin of IRRE-like protein 1	KIRR1_MOUSE	no	170643	Kirrel
703	Mouse	Q8BKU8	1 - high confidence	Transmembrane protein 87B	TM87B_MOUSE	no	72477	Tmem87b
704	Mouse	Q8BLG2	1 - high confidence	Lysophosphatidic acid receptor 4	LPAR4_MOUSE	no	78134	Lpar4
705	Mouse	Q8C6Z1	1 - high confidence	Mucin-15	MUC15_MOUSE	no	269328	Muc15
706	Mouse	Q8C7X2	1 - high confidence	Uncharacterized protein KIAA0090	K0090_MOUSE	no	230866	Kiaa0090
707	Mouse	Q8K078	1 - high confidence	Solute carrier organic anion transporter family member 4A1	SO4A1_MOUSE	no	108115	Slco4a1
708	Mouse	Q8VI56	1 - high confidence	Low-density lipoprotein receptor-related protein 4	LRP4_MOUSE	no	228357	Lrp4
709	Mouse	Q91WR6	1 - high confidence	Uncharacterized protein C6orf72 homolog	CF072_MOUSE	no	215751	0
710	Mouse	Q9DC11	1 - high confidence	Plexin domain-containing protein 2	PXDC2_MOUSE	no	67448	Plxdc2
711	Mouse	Q9ET30	1 - high confidence	Transmembrane 9 superfamily member 3	TM9S3_MOUSE	no	107358	Tm9sf3
712	Mouse	Q9R069	1 - high confidence	Basal cell adhesion molecule	BCAM_MOUSE	no	57278	Bcam
713	Mouse	Q9R0M0	1 - high confidence	Cadherin EGF LAG seven-pass G-type receptor 2	CELR2_MOUSE	no	53883	Celsr2
714	Mouse	O55111	1 - high confidence	Desmoglein-2	DSG2_MOUSE	no	13511	Dsg2
715	Mouse	P97326	1 - high confidence	Cadherin-6	CADH6_MOUSE	no	12563	Cdh6
716	Mouse	Q61625	1 - high confidence	Glutamate receptor delta-2 subunit	GRID2_MOUSE	no	14804	Grid2
717	Mouse	Q61730	1 - high confidence	Interleukin-1 receptor accessory protein	IL1AP_MOUSE	no	16180	Il1rap
718	Mouse	Q61824	1 - high confidence	Disintegrin and metalloproteinase domain-containing protein 12	ADA12_MOUSE	no	11489	Adam12
719	Mouse	Q6NXK8	1 - high confidence	Amiloride-sensitive cation channel 2, neuronal	ACCN2_MOUSE	no	11419	Accn2
720	Mouse	Q9DBY4	1 - high confidence	Leucine-rich repeat-containing protein KIAA0644	K0644_MOUSE	no	66873	KIAA0644
721	Mouse	Q80TF3	1 - high confidence	Protocadherin-19	PCD19_MOUSE	no	279653	Pcdh19
722	Mouse	Q8JZL1	1 - high confidence	Interleukin-17 receptor D	I17RD_MOUSE	no	171463	Il17rd
723	Mouse	Q9D8N1	1 - high confidence	Uncharacterized protein C11orf24 homolog	CK024_MOUSE	no	72056	0
724	Mouse	Q8BHY3	1 - high confidence	Anoctamin-1	ANO1_MOUSE	no	101772	Ano1
725	Mouse	Q91VN0	1 - high confidence	Low-density lipoprotein receptor-related protein 5	LRP5_MOUSE	no	16973	Lrp5
726	Mouse	Q9Z0U9	1 - high confidence	Sphingosine 1-phosphate receptor 3	S1PR3_MOUSE	no	13610	S1pr3
727	Mouse	P20489	1 - high confidence	High affinity immunoglobulin epsilon receptor subunit alpha	FCERA_MOUSE	no	14125	Fcer1a
728	Mouse	Q9EPK8	1 - high confidence	Transient receptor potential cation channel subfamily V member 4	TRPV4_MOUSE	no	63873	Trpv4
729	Mouse	Q8VD31	1 - high confidence	Tapasin-related protein	TPSNR_MOUSE	no	213233	Tapbpl
730	Mouse	Q3UUY6	1 - high confidence	Prominin-2	PROM2_MOUSE	no	192212	Prom2
731	Mouse	Q8BGV3	1 - high confidence	Tumor-associated calcium signal transducer 2	TACD2_MOUSE	no	56753	Tacstd2
732	Mouse	Q9Z0Z4	1 - high confidence	Hephaestin	HEPH_MOUSE	no	15203	Heph
733	Mouse	P26011	1 - high confidence	Integrin beta-7	ITB7_MOUSE	no	16421	Itgb7
734	Mouse	P30987	1 - high confidence	Thromboxane A2 receptor	TA2R_MOUSE	no	21390	Tbxa2r
735	Mouse	P47936	1 - high confidence	Cannabinoid receptor 2	CNR2_MOUSE	no	12802	Cnr2
736	Mouse	Q6AXF6	1 - high confidence	SID1 transmembrane family member 1	SIDT1_MOUSE	no	320007	Sidt1
737	Mouse	O70394	1 - high confidence	Interleukin-27 receptor subunit alpha	I27RA_MOUSE	no	50931	Il27ra
738	Mouse	Q9JHX3	1 - high confidence	Interleukin-21 receptor	IL21R_MOUSE	no	60504	Il21r
739	Mouse	O35664	1 - high confidence	Interferon alpha/beta receptor 2	INAR2_MOUSE	no	15976	Ifnar2
740	Mouse	O70258	1 - high confidence	Epsilon-sarcoglycan	SGCE_MOUSE	no	20392	Sgce
741	Mouse	P39038	1 - high confidence	Cadherin-4	CADH4_MOUSE	no	12561	Cdh4
742	Mouse	P48302	1 - high confidence	Endothelin B receptor	EDNRB_MOUSE	no	13618	Ednrb
743	Mouse	P56481	1 - high confidence	Gastrin/cholecystokinin type B receptor	GASR_MOUSE	no	12426	Cckbr
744	Mouse	P56485	1 - high confidence	C-X-C chemokine receptor type 7	CXCR7_MOUSE	no	12778	Cxcr7
745	Mouse	P56726	1 - high confidence	Smoothened homolog	SMO_MOUSE	no	319757	Smo
746	Mouse	P58659	1 - high confidence	Uncharacterized protein C21orf63 homolog	CU063_MOUSE	no	70967	0
747	Mouse	P60882	1 - high confidence	Multiple epidermal growth factor-like domains protein 8	MEGF8_MOUSE	no	269878	Megf8
748	Mouse	P61793	1 - high confidence	Lysophosphatidic acid receptor 1	LPAR1_MOUSE	no	14745	Lpar1
749	Mouse	P70387	1 - high confidence	Hereditary hemochromatosis protein homolog	HFE_MOUSE	no	15216	Hfe
750	Mouse	P97468	1 - high confidence	Chemokine receptor-like 1	CML1_MOUSE	no	14747	Cmklr1
751	Mouse	Q3TR08	1 - high confidence	Fibronectin type III domain-containing protein 4	FNDC4_MOUSE	no	64339	Fndc4
752	Mouse	Q3U284	1 - high confidence	UPF0513 transmembrane protein	U513_MOUSE	no	234740	0
753	Mouse	Q61072	1 - high confidence	Disintegrin and metalloproteinase domain-containing protein 9	ADAM9_MOUSE	no	11502	Adam9
754	Mouse	Q62011	1 - high confidence	Podoplanin	PDPN_MOUSE	no	14726	Pdpn
755	Mouse	Q6DFX2	1 - high confidence	Anthrax toxin receptor 2	ANTR2_MOUSE	no	71914	Antxr2
756	Mouse	Q6XJV4	1 - high confidence	Cell surface glycoprotein CD200 receptor 4	MO2R4_MOUSE	no	239849	Cd200r4
757	Mouse	Q8BNA6	1 - high confidence	Protocadherin Fat 3	FAT3_MOUSE	no	270120	Fat3
758	Mouse	Q8C8T7	1 - high confidence	Extracellular leucine-rich repeat and fibronectin type-III domain-containing protein 1	ELFN1_MOUSE	no	243312	Elfn1
759	Mouse	Q8CIF6	1 - high confidence	SID1 transmembrane family member 2	SIDT2_MOUSE	no	214597	Sidt2
760	Mouse	Q8K1T1	1 - high confidence	Leucine-rich repeat-containing protein 25	LRC25_MOUSE	no	211228	Lrrc25
761	Mouse	Q8R2Q6	1 - high confidence	Tectonic-3	TECT3_MOUSE	no	67590	Tctn3
762	Mouse	Q99JG2	1 - high confidence	Endothelin B receptor-like protein 2	ETBR2_MOUSE	no	171469	Gpr37l1
763	Mouse	Q9JHE3	1 - high confidence	Neutral ceramidase	ASAH2_MOUSE	no	54447	Asah2
764	Mouse	Q9R1V6	1 - high confidence	Disintegrin and metalloproteinase domain-containing protein 22	ADA22_MOUSE	no	11496	Adam22
765	Mouse	Q9Z139	1 - high confidence	Tyrosine-protein kinase transmembrane receptor ROR1	ROR1_MOUSE	no	26563	Ror1
766	Mouse	P41047	1 - high confidence	Tumor necrosis factor ligand superfamily member 6	TNFL6_MOUSE	no	14103	Faslg
767	Mouse	P50284	1 - high confidence	Tumor necrosis factor receptor superfamily member 3	TNR3_MOUSE	no	17000	Ltbr
768	Mouse	Q5U431	1 - high confidence	G-protein coupled receptor 39	GPR39_MOUSE	no	71111	Gpr39
769	Mouse	Q8R143	1 - high confidence	Pituitary tumor-transforming gene 1 protein-interacting protein	PTTG_MOUSE	no	108705	Pttg1ip
770	Mouse	Q8VHP6	1 - high confidence	Protocadherin-21	PCD21_MOUSE	no	170677	Pcdh21
771	Mouse	Q9QY96	1 - high confidence	Extracellular calcium-sensing receptor	CASR_MOUSE	no	12374	Casr
772	Mouse	Q64729	1 - high confidence	TGF-beta receptor type-1	TGFR1_MOUSE	no	21812	Tgfbr1
773	Mouse	Q9WTS5	1 - high confidence	Teneurin-2	TEN2_MOUSE	no	23964	Odz2
774	Mouse	Q01887	1 - high confidence	Tyrosine-protein kinase RYK	RYK_MOUSE	no	20187	Ryk
775	Mouse	P21447	1 - high confidence	Multidrug resistance protein 3	MDR3_MOUSE	no	18671	Abcb1a
776	Mouse	Q9WUP1	1 - high confidence	Receptor activity-modifying protein 3	RAMP3_MOUSE	no	56089	Ramp3
777	Mouse	Q60805	1 - high confidence	Tyrosine-protein kinase Mer	MERTK_MOUSE	no	17289	Mertk
778	Mouse	Q8BYM5	1 - high confidence	Neuroligin-3	NLGN3_MOUSE	no	245537	Nlgn3
779	Mouse	Q9D3A9	1 - high confidence	Protein tweety homolog 1	TTYH1_MOUSE	no	57776	Ttyh1
780	Mouse	Q9JIP4	1 - high confidence	Pannexin-1	PANX1_MOUSE	no	55991	Panx1
781	Mouse	Q9QYS2	1 - high confidence	Metabotropic glutamate receptor 3	GRM3_MOUSE	no	108069	Grm3
782	Mouse	Q14B62	1 - high confidence	Patched domain-containing protein 1	PTHD1_MOUSE	no	211612	Ptchd1
783	Mouse	Q9JJR8	1 - high confidence	Transmembrane protein 9B	TMM9B_MOUSE	no	56786	Tmem9b
784	Mouse	P55144	1 - high confidence	Tyrosine-protein kinase receptor TYRO3	TYRO3_MOUSE	no	22174	Tyro3
785	Mouse	P70193	1 - high confidence	Leucine-rich repeats and immunoglobulin-like domains protein 1	LRIG1_MOUSE	no	16206	Lrig1
786	Mouse	B0V2N1	1 - high confidence	Receptor-type tyrosine-protein phosphatase S	PTPRS_MOUSE	no	19280	Ptprs
787	Mouse	P20826	1 - high confidence	Kit ligand	SCF_MOUSE	no	17311	Kitlg
788	Mouse	P55288	1 - high confidence	Cadherin-11	CAD11_MOUSE	no	12552	Cdh11
789	Mouse	Q80XU8	1 - high confidence	Leucine-rich repeat and fibronectin type-III domain-containing protein 4	LRFN4_MOUSE	no	225875	Lrfn4
790	Mouse	Q8BR86	1 - high confidence	Kin of IRRE-like protein 3	KIRR3_MOUSE	no	67703	Kirrel3
791	Mouse	Q9EQD0	1 - high confidence	Frizzled-5	FZD5_MOUSE	no	14367	Fzd5
792	Mouse	Q8BHE4	1 - high confidence	Transmembrane protein 108	TM108_MOUSE	no	81907	Tmem108
793	Mouse	O35516	1 - high confidence	Neurogenic locus notch homolog protein 2	NOTC2_MOUSE	no	18129	Notch2
794	Mouse	Q9ER65	1 - high confidence	Calsyntenin-2	CSTN2_MOUSE	no	64085	Clstn2
795	Mouse	Q8CI85	1 - high confidence	Carbonic anhydrase 12	CAH12_MOUSE	no	76459	Ca12
796	Mouse	P35802	1 - high confidence	Neuronal membrane glycoprotein M6-a	GPM6A_MOUSE	no	234267	Gpm6a
797	Mouse	A2ARA8	1 - high confidence	Integrin alpha-8 [Cleaved into: Integrin alpha-8 heavy chain; Integrin alpha-8 light chain]	ITA8_MOUSE	no	241226	Itga8
798	Mouse	Q8VCJ6	1 - high confidence	Mas-related G-protein coupled receptor member F	MRGRF_MOUSE	no	211577	Mrgprf
799	Mouse	Q7TPD3	1 - high confidence	Roundabout homolog 2	ROBO2_MOUSE	no	268902	Robo2
800	Mouse	P23819	1 - high confidence	Glutamate receptor 2	GRIA2_MOUSE	no	14800	Gria2
801	Mouse	P27040	1 - high confidence	Activin receptor type-2B	AVR2B_MOUSE	no	11481	Acvr2b
802	Mouse	Q60519	1 - high confidence	Semaphorin-5B	SEM5B_MOUSE	no	20357	Sema5b
803	Mouse	Q8BGT0	1 - high confidence	Osteopetrosis-associated transmembrane protein 1	OSTM1_MOUSE	no	14628	Ostm1
804	Mouse	Q99NH8	1 - high confidence	Triggering receptor expressed on myeloid cells 2	TREM2_MOUSE	no	83433	Trem2
805	Mouse	Q9D780	1 - high confidence	SLAM family member 9	SLAF9_MOUSE	no	98365	Slamf9
806	Mouse	Q3TYX2	1 - high confidence	LRRN4 C-terminal-like protein	LRN4L_MOUSE	no	68852	Lrrn4cl
807	Mouse	Q8CG64	1 - high confidence	Fukutin-related protein	FKRP_MOUSE	no	243853	Fkrp
808	Mouse	O89026	1 - high confidence	Roundabout homolog 1	ROBO1_MOUSE	no	19876	Robo1
809	Mouse	Q9D4J3	1 - high confidence	Discoidin, CUB and LCCL domain-containing protein 1	DCBD1_MOUSE	no	66686	Dcbld1
810	Mouse	Q9JIF3	1 - high confidence	Solute carrier family 2, facilitated glucose transporter member 8	GTR8_MOUSE	no	56017	Slc2a8
811	Mouse	Q52KR2	1 - high confidence	Leucine-rich repeats and immunoglobulin-like domains protein 2	LRIG2_MOUSE	no	269473	Lrig2
812	Mouse	Q6PHS9	1 - high confidence	Voltage-dependent calcium channel subunit alpha-2/delta-2	CA2D2_MOUSE	no	56808	Cacna2d2
813	Mouse	Q75VT8	1 - high confidence	Protein HIDE1	HIDE1_MOUSE	no	382062	Hide1
814	Mouse	Q9JKA5	1 - high confidence	Cell surface A33 antigen	GPA33_MOUSE	no	59290	Gpa33
815	Mouse	Q9D659	1 - high confidence	Platelet receptor Gi24	GI24_MOUSE	no	74048	0
816	Mouse	Q62035	1 - high confidence	Platelet-activating factor receptor	PTAFR_MOUSE	no	19204	Ptafr
817	Mouse	Q78IQ7	1 - high confidence	Zinc transporter ZIP4	S39A4_MOUSE	no	72027	Slc39a4
818	Mouse	Q8CB67	1 - high confidence	Low-density lipoprotein receptor-related protein 11	LRP11_MOUSE	no	237253	Lrp11
819	Mouse	Q8BFU7	1 - high confidence	Putative P2Y purinoceptor 10	P2Y10_MOUSE	no	78826	P2ry10
820	Mouse	Q6PDJ1	1 - high confidence	VWFA and cache domain-containing protein 1	CAHD1_MOUSE	no	320508	Cachd1
821	Mouse	Q61614	1 - high confidence	Endothelin-1 receptor	EDNRA_MOUSE	no	13617	Ednra
822	Mouse	P35917	1 - high confidence	Vascular endothelial growth factor receptor 3	VGFR3_MOUSE	no	14257	Flt4
823	Mouse	Q9ET39	1 - high confidence	SLAM family member 6	SLAF6_MOUSE	no	30925	Slamf6
824	Mouse	P70180	1 - high confidence	Atrial natriuretic peptide receptor 3	ANPRC_MOUSE	no	18162	Npr3
825	Mouse	Q8BMK4	1 - high confidence	Cytoskeleton-associated protein 4	CKAP4_MOUSE	no	216197	Ckap4
826	Mouse	Q80TG9	1 - high confidence	Leucine-rich repeat and fibronectin type-III domain-containing protein 2	LRFN2_MOUSE	no	70530	Lrfn2
827	Mouse	Q504P2	1 - high confidence	C-type lectin domain family 12 member A	CL12A_MOUSE	no	232413	Clec12a
828	Mouse	Q8K5B1	1 - high confidence	Interleukin-31 receptor subunit alpha	IL31R_MOUSE	no	218624	Il31ra
829	Mouse	P39087	1 - high confidence	Glutamate receptor, ionotropic kainate 2	GRIK2_MOUSE	no	14806	Grik2
830	Mouse	Q9D6W7	1 - high confidence	CD164 sialomucin-like 2 protein	C16L2_MOUSE	no	69655	Cd164l2
831	Mouse	Q925F2	1 - high confidence	Endothelial cell-selective adhesion molecule	ESAM_MOUSE	no	69524	Esam
832	Mouse	O08852	1 - high confidence	Polycystin-1	PKD1_MOUSE	no	18763	Pkd1
833	Mouse	P24638	1 - high confidence	Lysosomal acid phosphatase	PPAL_MOUSE	no	11432	Acp2
834	Mouse	P24668	1 - high confidence	Cation-dependent mannose-6-phosphate receptor	MPRD_MOUSE	no	17113	M6pr
835	Mouse	P28078	1 - high confidence	Class II histocompatibility antigen, M alpha chain	2DMA_MOUSE	no	14998	H2-DMa
836	Mouse	Q3TB92	1 - high confidence	Mast cell antigen 32	MCA32_MOUSE	no	380732	Mca32
837	Mouse	Q3TD49	1 - high confidence	Signal peptide peptidase-like 2B	PSL1_MOUSE	no	73218	Sppl2b
838	Mouse	Q640R3	1 - high confidence	Hepatocyte cell adhesion molecule	HECAM_MOUSE	no	72927	Hepacam
839	Mouse	Q69ZS6	1 - high confidence	Synaptic vesicle glycoprotein 2C	SV2C_MOUSE	no	75209	Sv2c
840	Mouse	Q6GU68	1 - high confidence	Immunoglobulin superfamily containing leucine-rich repeat protein	ISLR_MOUSE	no	26968	Islr
841	Mouse	Q6NXM3	1 - high confidence	Transmembrane protein 130	TM130_MOUSE	no	243339	Tmem130
842	Mouse	Q7TQA1	1 - high confidence	Immunoglobulin superfamily member 1	IGSF1_MOUSE	no	209268	Igsf1
843	Mouse	Q8BJ48	1 - high confidence	N-acetylglucosamine-1-phosphodiester alpha-N-acetylglucosaminidase	NAGPA_MOUSE	no	27426	Nagpa
844	Mouse	Q8BXZ1	1 - high confidence	Protein disulfide-isomerase TMX3	TMX3_MOUSE	no	67988	Tmx3
845	Mouse	Q8K4Z2	1 - high confidence	Fibronectin type III domain-containing protein 5	FNDC5_MOUSE	no	384061	Fndc5
846	Mouse	Q8R1V4	1 - high confidence	Transmembrane emp24 domain-containing protein 4	TMED4_MOUSE	no	103694	Tmed4
847	Mouse	Q91YQ5	1 - high confidence	Dolichyl-diphosphooligosaccharide--protein glycosyltransferase subunit 1	RPN1_MOUSE	no	103963	Rpn1
848	Mouse	Q922P8	1 - high confidence	Transmembrane protein 132A	T132A_MOUSE	no	98170	Tmem132a
849	Mouse	Q99KF1	1 - high confidence	Transmembrane emp24 domain-containing protein 9	TMED9_MOUSE	no	67511	Tmed9
850	Mouse	Q99P91	1 - high confidence	Transmembrane glycoprotein NMB	GPNMB_MOUSE	no	93695	Gpnmb
851	Mouse	Q9CPW5	1 - high confidence	Translocon-associated protein subunit beta	SSRB_MOUSE	no	66256	Ssr2
852	Mouse	Q9CR23	1 - high confidence	Transmembrane protein 9	TMEM9_MOUSE	no	66241	Tmem9
853	Mouse	Q9CXI3	1 - high confidence	DBH-like monooxygenase protein 1	MOXD1_MOUSE	no	59012	Moxd1
854	Mouse	Q9CY50	1 - high confidence	Translocon-associated protein subunit alpha	SSRA_MOUSE	no	107513	Ssr1
855	Mouse	Q9DBG6	1 - high confidence	Dolichyl-diphosphooligosaccharide--protein glycosyltransferase subunit 2	RPN2_MOUSE	no	20014	Rpn2
856	Mouse	Q9DBH5	1 - high confidence	Vesicular integral-membrane protein VIP36	LMAN2_MOUSE	no	66890	Lman2
857	Mouse	Q9JHJ3	1 - high confidence	Lysosomal protein NCU-G1	NCUG1_MOUSE	no	56700	0
858	Mouse	Q9JIS5	1 - high confidence	Synaptic vesicle glycoprotein 2A	SV2A_MOUSE	no	64051	Sv2a
859	Mouse	Q9QY81	1 - high confidence	Nuclear pore membrane glycoprotein 210	PO210_MOUSE	no	54563	Nup210
860	Mouse	Q9R1Q9	1 - high confidence	V-type proton ATPase subunit S1	VAS1_MOUSE	no	54411	Atp6ap1
861	Mouse	Q9WTZ2	1 - high confidence	Membrane-bound transcription factor site-1 protease	MBTP1_MOUSE	no	56453	Mbtps1
862	Mouse	Q9EQG7	1 - high confidence	Ectonucleotide pyrophosphatase/phosphodiesterase family member 5	ENPP5_MOUSE	no	83965	Enpp5
863	Mouse	Q9Z2G6	1 - high confidence	Protein sel-1 homolog 1	SE1L1_MOUSE	no	20338	Sel1l
864	Mouse	P59481	1 - high confidence	VIP36-like protein	LMA2L_MOUSE	no	214895	Lman2l
865	Mouse	Q8BXQ2	1 - high confidence	GPI transamidase component PIG-T	PIGT_MOUSE	no	78928	Pigt
866	Mouse	Q9DBU0	1 - high confidence	Transmembrane 9 superfamily member 1	TM9S1_MOUSE	no	74140	Tm9sf1
867	Mouse	O54965	1 - high confidence	RING finger protein 13	RNF13_MOUSE	no	24017	Rnf13
868	Mouse	O35604	1 - high confidence	Niemann-Pick C1 protein	NPC1_MOUSE	no	18145	Npc1
869	Mouse	Q3TXX4	1 - high confidence	Vesicular glutamate transporter 1	VGLU1_MOUSE	no	72961	Slc17a7
870	Mouse	Q8BG39	1 - high confidence	Synaptic vesicle glycoprotein 2B	SV2B_MOUSE	no	64176	Sv2b
871	Mouse	O08912	1 - high confidence	Polypeptide N-acetylgalactosaminyltransferase 1	GALT1_MOUSE	no	14423	Galnt1
872	Mouse	Q8VCM8	1 - high confidence	Nicalin	NCLN_MOUSE	no	103425	Ncln
873	Mouse	Q99KW9	1 - high confidence	T-cell immunomodulatory protein	TIP_MOUSE	no	71927	Itfg1
874	Mouse	Q9JL18	1 - high confidence	Beta-secretase 2	BACE2_MOUSE	no	56175	Bace2
875	Mouse	Q62277	1 - high confidence	Synaptophysin	SYPH_MOUSE	no	20977	Syp
876	Mouse	Q8BGN8	1 - high confidence	Synaptoporin	SYNPR_MOUSE	no	72003	Synpr
877	Mouse	P14142	1 - high confidence	Solute carrier family 2, facilitated glucose transporter member 4	GTR4_MOUSE	no	20528	Slc2a4
878	Mouse	O08602	1 - high confidence	Retinoic acid early-inducible protein 1-alpha	RAE1A_MOUSE	no	19368	Raet1a
879	Mouse	O08604	1 - high confidence	Retinoic acid early-inducible protein 1-gamma	RAE1C_MOUSE	no	19370	Raet1c
880	Mouse	O35136	1 - high confidence	Neural cell adhesion molecule 2	NCAM2_MOUSE	no	17968	Ncam2
881	Mouse	P12960	1 - high confidence	Contactin-1	CNTN1_MOUSE	no	12805	Cntn1
882	Mouse	P97785	1 - high confidence	GDNF family receptor alpha-1	GFRA1_MOUSE	no	14585	Gfra1
883	Mouse	Q07409	1 - high confidence	Contactin-3	CNTN3_MOUSE	no	18488	Cntn3
884	Mouse	Q7TSP5	1 - high confidence	V-set domain containing T-cell activation inhibitor 1	VTCN1_MOUSE	no	242122	Vtcn1
885	Mouse	Q80V42	1 - high confidence	Carboxypeptidase M	CBPM_MOUSE	no	70574	Cpm
886	Mouse	Q80Z24	1 - high confidence	Neuronal growth regulator 1	NEGR1_MOUSE	no	320840	Negr1
887	Mouse	Q8CFZ4	1 - high confidence	Glypican-3 [Cleaved into: Secreted glypican-3]	GPC3_MOUSE	no	14734	Gpc3
888	Mouse	Q99PI8	1 - high confidence	Reticulon-4 receptor	RTN4R_MOUSE	no	65079	Rtn4r
889	Mouse	Q9CZQ6	1 - high confidence	Retinoic acid early-inducible protein 1-epsilon	RAE1E_MOUSE	no	379043	Raet1e
890	Mouse	Q9QZF2	1 - high confidence	Glypican-1 [Cleaved into: Secreted glypican-1]	GPC1_MOUSE	no	14733	Gpc1
891	Mouse	Q9Z0J1	1 - high confidence	Reversion-inducing cysteine-rich protein with Kazal motifs	RECK_MOUSE	no	53614	Reck
892	Mouse	Q9Z0K8	1 - high confidence	Pantetheinase	VNN1_MOUSE	no	22361	Vnn1
893	Mouse	P60755	1 - high confidence	MAM domain-containing glycosylphosphatidylinositol anchor protein 2	MDGA2_MOUSE	no	320772	Mdga2
894	Mouse	O08545	1 - high confidence	Ephrin-A3	EFNA3_MOUSE	no	13638	Efna3
895	Mouse	O08603	1 - high confidence	Retinoic acid early-inducible protein 1-beta	RAE1B_MOUSE	no	19369	Raet1b
896	Mouse	Q9WTR5	1 - high confidence	Cadherin-13	CAD13_MOUSE	no	12554	Cdh13
897	Mouse	Q61468	1 - high confidence	Mesothelin	MSLN_MOUSE	no	56047	Msln
898	Mouse	O35975	1 - high confidence	T-cell ecto-ADP-ribosyltransferase 2	NAR2B_MOUSE	no	11872	Art2b
899	Mouse	Q62086	3 - unspecific	Serum paraoxonase/arylesterase 2	PON2_MOUSE	no	330260	Pon2
900	Mouse	P17439	3 - unspecific	Glucosylceramidase	GLCM_MOUSE	no	14466	Gba
901	Mouse	Q8CFG0	3 - unspecific	Extracellular sulfatase Sulf-2	SULF2_MOUSE	no	72043	Sulf2
902	Mouse	Q8K007	3 - unspecific	Extracellular sulfatase Sulf-1	SULF1_MOUSE	no	240725	Sulf1
903	Mouse	Q8R180	3 - unspecific	ERO1-like protein alpha	ERO1A_MOUSE	no	50527	Ero1l
904	Mouse	Q8R2E9	3 - unspecific	ERO1-like protein beta	ERO1B_MOUSE	no	67475	Ero1lb
905	Mouse	Q9JLB4	3 - unspecific	Cubilin	CUBN_MOUSE	no	65969	Cubn
906	Mouse	Q9R0B9	3 - unspecific	Procollagen-lysine,2-oxoglutarate 5-dioxygenase 2	PLOD2_MOUSE	no	26432	Plod2
907	Mouse	Q9R0E2	3 - unspecific	Procollagen-lysine,2-oxoglutarate 5-dioxygenase 1	PLOD1_MOUSE	no	18822	Plod1
908	Mouse	Q9R0E1	3 - unspecific	Procollagen-lysine,2-oxoglutarate 5-dioxygenase 3	PLOD3_MOUSE	no	26433	Plod3
909	Mouse	P55302	3 - unspecific	Alpha-2-macroglobulin receptor-associated protein	AMRP_MOUSE	no	16976	Lrpap1
910	Mouse	Q05769	3 - unspecific	Prostaglandin G/H synthase 2	PGH2_MOUSE	no	19225	Ptgs2
911	Mouse	P08113	3 - unspecific	Endoplasmin	ENPL_MOUSE	no	22027	Hsp90b1
912	Mouse	P16675	3 - unspecific	Lysosomal protective protein	PPGB_MOUSE	no	19025	Ctsa
913	Mouse	P21661	3 - unspecific	Neuroendocrine convertase 2	NEC2_MOUSE	no	18549	Pcsk2
914	Mouse	P24369	3 - unspecific	Peptidyl-prolyl cis-trans isomerase B	PPIB_MOUSE	no	19035	Ppib
915	Mouse	P35441	3 - unspecific	Thrombospondin-1	TSP1_MOUSE	no	21825	Thbs1
916	Mouse	P97821	3 - unspecific	Dipeptidyl peptidase 1	CATC_MOUSE	no	13032	Ctsc
917	Mouse	Q61576	3 - unspecific	Peptidyl-prolyl cis-trans isomerase FKBP10	FKB10_MOUSE	no	14230	Fkbp10
918	Mouse	Q8BFR4	3 - unspecific	N-acetylglucosamine-6-sulfatase	GNS_MOUSE	no	75612	Gns
919	Mouse	Q8BH97	3 - unspecific	Reticulocalbin-3	RCN3_MOUSE	no	52377	Rcn3
920	Mouse	Q920P3	3 - unspecific	Deleted in bladder cancer protein 1 homolog	DBC1_MOUSE	no	56710	Dbc1
921	Mouse	Q9CQF9	3 - unspecific	Prenylcysteine oxidase	PCYOX_MOUSE	no	66881	Pcyox1
922	Mouse	Q9D7J6	3 - unspecific	Deoxyribonuclease-1-like 1	DNSL1_MOUSE	no	69537	Dnase1l1
923	Mouse	Q9ER41	3 - unspecific	Torsin-1B	TOR1B_MOUSE	no	30934	Tor1b
924	Mouse	Q9JHP7	3 - unspecific	KDEL motif-containing protein 1	KDEL1_MOUSE	no	72050	Kdelc1
925	Mouse	Q9JKR6	3 - unspecific	Hypoxia up-regulated protein 1	HYOU1_MOUSE	no	12282	Hyou1
926	Mouse	Q9QWR8	3 - unspecific	Alpha-N-acetylgalactosaminidase	NAGAB_MOUSE	no	17939	Naga
927	Mouse	Q9Z247	3 - unspecific	Peptidyl-prolyl cis-trans isomerase FKBP9	FKBP9_MOUSE	no	27055	Fkbp9
928	Mouse	O89023	3 - unspecific	Tripeptidyl-peptidase 1	TPP1_MOUSE	no	12751	Tpp1
929	Mouse	Q9ER38	3 - unspecific	Torsin-3A	TOR3A_MOUSE	no	30935	Tor3a
930	Mouse	Q9EPL4	3 - unspecific	Methyltransferase-like protein 9	METL9_MOUSE	no	59052	Mettl9
931	Mouse	Q9R013	3 - unspecific	Cathepsin F	CATF_MOUSE	no	56464	Ctsf
932	Mouse	Q3UMW8	3 - unspecific	Ceroid-lipofuscinosis neuronal protein 5 homolog	CLN5_MOUSE	no	211286	Cln5
933	Mouse	P06797	3 - unspecific	Cathepsin L1	CATL1_MOUSE	no	13039	Ctsl1
934	Mouse	P15089	3 - unspecific	Mast cell carboxypeptidase A	CBPA3_MOUSE	no	12873	Cpa3
935	Mouse	P29416	3 - unspecific	Beta-hexosaminidase subunit alpha	HEXA_MOUSE	no	15211	Hexa
936	Mouse	Q60715	3 - unspecific	Prolyl 4-hydroxylase subunit alpha-1	P4HA1_MOUSE	no	18451	P4ha1
937	Mouse	Q8K297	3 - unspecific	Procollagen galactosyltransferase 1	GT251_MOUSE	no	234407	Glt25d1
938	Mouse	Q8R0F3	3 - unspecific	Sulfatase-modifying factor 1	SUMF1_MOUSE	no	58911	Sumf1
939	Mouse	Q9WV54	3 - unspecific	Acid ceramidase	ASAH1_MOUSE	no	11886	Asah1
940	Mouse	Q8BM72	3 - unspecific	Heat shock 70 kDa protein 13	HSP13_MOUSE	no	110920	Hspa13
941	Mouse	P12265	3 - unspecific	Beta-glucuronidase	BGLR_MOUSE	no	110006	Gusb
942	Mouse	O09159	3 - unspecific	Lysosomal alpha-mannosidase	MA2B1_MOUSE	no	17159	Man2b1
943	Mouse	P04214	3 - unspecific	T-cell receptor beta chain V region E1	TVB6_MOUSE	no	0	0
944	Mouse	Q2HXL6	3 - unspecific	ER degradation-enhancing alpha-mannosidase-like 3	EDEM3_MOUSE	no	66967	Edem3
945	Mouse	Q8BYB9	3 - unspecific	KTEL motif-containing protein 1	KTEL1_MOUSE	no	224143	Ktelc1
946	Mouse	Q8VHI3	3 - unspecific	GDP-fucose protein O-fucosyltransferase 2	OFUT2_MOUSE	no	80294	Pofut2
947	Mouse	P20060	3 - unspecific	Beta-hexosaminidase subunit beta	HEXB_MOUSE	no	15212	Hexb
948	Mouse	Q60716	3 - unspecific	Prolyl 4-hydroxylase subunit alpha-2	P4HA2_MOUSE	no	18452	P4ha2
949	Mouse	Q9EPK6	3 - unspecific	Nucleotide exchange factor SIL1	SIL1_MOUSE	no	81500	Sil1
950	Mouse	P19324	3 - unspecific	Serpin H1	SERPH_MOUSE	no	12406	Serpinh1
951	Mouse	O08795	3 - unspecific	Glucosidase 2 subunit beta	GLU2B_MOUSE	no	19089	Prkcsh
952	Mouse	O70423	3 - unspecific	Membrane primary amine oxidase	AOC3_MOUSE	no	11754	Aoc3
953	Mouse	Q8VDX6	3 - unspecific	Transmembrane protein 5	TMEM5_MOUSE	no	216395	Tmem5
954	Mouse	Q99JP7	3 - unspecific	Gamma-glutamyltransferase 7	GGT7_MOUSE	no	207182	Ggt7
955	Mouse	Q9Z2A9	3 - unspecific	Gamma-glutamyltransferase 5	GGT5_MOUSE	no	23887	Ggt5
956	Mouse	Q99J85	3 - unspecific	Neuronal pentraxin receptor	NPTXR_MOUSE	no	73340	Nptxr
957	Mouse	Q9QYK5	3 - unspecific	Heparan-sulfate 6-O-sulfotransferase 1	H6ST1_MOUSE	no	50785	Hs6st1
958	Mouse	Q6NSU3	3 - unspecific	Glycosyltransferase 8 domain-containing protein 1	GL8D1_MOUSE	no	76485	Glt8d1
959	Mouse	Q3UHH8	3 - unspecific	Glucoside xylosyltransferase 1	GXLT1_MOUSE	no	223827	Gxylt1
960	Mouse	Q6A058	3 - unspecific	Armadillo repeat-containing X-linked protein 2	ARMX2_MOUSE	no	67416	Armcx2
961	Mouse	O09009	3 - unspecific	Beta-1,3-N-acetylglucosaminyltransferase radical fringe	RFNG_MOUSE	no	19719	Rfng
962	Mouse	O09010	3 - unspecific	Beta-1,3-N-acetylglucosaminyltransferase lunatic fringe	LFNG_MOUSE	no	16848	Lfng
963	Mouse	P68372	3 - unspecific	Tubulin beta-2C chain	TBB2C_MOUSE	no	227613	Tubb2c
964	Mouse	P99024	3 - unspecific	Tubulin beta-5 chain	TBB5_MOUSE	no	22154	Tubb5
965	Mouse	Q09200	3 - unspecific	Beta-1,4 N-acetylgalactosaminyltransferase 1	B4GN1_MOUSE	no	14421	B4galnt1
966	Mouse	Q68FD5	3 - unspecific	Clathrin heavy chain 1	CLH_MOUSE	no	67300	Cltc
967	Mouse	Q6ZQ11	3 - unspecific	Chondroitin sulfate synthase 1	CHSS1_MOUSE	no	269941	Chsy1
968	Mouse	Q8BLF1	3 - unspecific	Neutral cholesterol ester hydrolase 1	ADCL1_MOUSE	no	320024	Nceh1
969	Mouse	Q8VEK3	3 - unspecific	Heterogeneous nuclear ribonucleoprotein U	HNRPU_MOUSE	no	51810	Hnrnpu
970	Mouse	Q922F4	3 - unspecific	Tubulin beta-6 chain	TBB6_MOUSE	no	67951	Tubb6
971	Mouse	Q9CR89	3 - unspecific	Endoplasmic reticulum-Golgi intermediate compartment protein 2	ERGI2_MOUSE	no	67456	Ergic2
972	Mouse	Q9EP78	3 - unspecific	Carbohydrate sulfotransferase 7	CHST7_MOUSE	no	60322	Chst7
973	Mouse	Q7TMM9	3 - unspecific	Tubulin beta-2A chain	TBB2A_MOUSE	no	22151	Tubb2a
974	Mouse	Q91Z92	3 - unspecific	Beta-1,3-galactosyltransferase 6	B3GT6_MOUSE	no	117592	B3galt6
975	Mouse	Q922Q6	3 - unspecific	Abhydrolase domain-containing protein 14A	ABHEA_MOUSE	no	68644	Abhd14a
976	Mouse	P61315	3 - unspecific	Galactose-3-O-sulfotransferase 3	G3ST3_MOUSE	no	545276	Gal3st3
977	Mouse	Q5F2L2	3 - unspecific	Alpha-(1,3)-fucosyltransferase 10	FUT10_MOUSE	no	171167	Fut10
978	Mouse	Q9CQ75	3 - unspecific	NADH dehydrogenase [ubiquinone] 1 alpha subcomplex subunit 2	NDUA2_MOUSE	no	17991	Ndufa2
979	Mouse	Q8BHT6	3 - unspecific	Beta-1,3-glucosyltransferase	B3GLT_MOUSE	no	381694	B3galtl
980	Mouse	Q812F8	3 - unspecific	Alpha-1,3-mannosyl-glycoprotein 4-beta-N-acetylglucosaminyltransferase B	MGT4B_MOUSE	no	103534	Mgat4b
981	Mouse	Q8R3H7	3 - unspecific	Heparan sulfate 2-O-sulfotransferase 1	HS2ST_MOUSE	no	23908	Hs2st1
982	Mouse	Q91XA2	3 - unspecific	Golgi membrane protein 1	GOLM1_MOUSE	no	105348	Golm1
983	Mouse	Q921V5	3 - unspecific	Alpha-1,6-mannosyl-glycoprotein 2-beta-N-acetylglucosaminyltransferase	MGAT2_MOUSE	no	217664	Mgat2
984	Mouse	Q9EPS3	3 - unspecific	D-glucuronyl C5-epimerase	GLCE_MOUSE	no	93683	Glce
985	Mouse	Q91Y74	3 - unspecific	CMP-N-acetylneuraminate-beta-galactosamide-alpha-2,3-sialyltransferase 4	SIA4C_MOUSE	no	20443	St3gal4
986	Mouse	O54904	3 - unspecific	Beta-1,3-galactosyltransferase 1	B3GT1_MOUSE	no	26877	B3galt1
987	Mouse	O35696	3 - unspecific	Alpha-2,8-sialyltransferase 8B	SIA8B_MOUSE	no	20450	St8sia2
988	Mouse	Q91YY2	3 - unspecific	Beta-1,4-galactosyltransferase 3	B4GT3_MOUSE	no	57370	B4galt3
989	Mouse	P58158	3 - unspecific	Galactosylgalactosylxylosylprotein 3-beta-glucuronosyltransferase 3	B3GA3_MOUSE	no	72727	B3gat3
990	Mouse	Q9QXL1	3 - unspecific	Kinesin-like protein KIF21B	KI21B_MOUSE	no	16565	Kif21b
991	Mouse	O88856	3 - unspecific	Protein-tyrosine sulfotransferase 2	TPST2_MOUSE	no	22022	Tpst2
992	Mouse	Q9JME2	3 - unspecific	Carbohydrate sulfotransferase 11	CHSTB_MOUSE	no	58250	Chst11
993	Mouse	Q9CQA3	3 - unspecific	Succinate dehydrogenase [ubiquinone] iron-sulfur subunit, mitochondrial	DHSB_MOUSE	no	67680	Sdhb
994	Mouse	Q01063	3 - unspecific	cAMP-specific 3',5'-cyclic phosphodiesterase 4D	PDE4D_MOUSE	no	238871	Pde4d
995	Mouse	Q9D620	3 - unspecific	Rab11 family-interacting protein 1	RFIP1_MOUSE	no	75767	Rab11fip1
996	Mouse	P00186	3 - unspecific	Cytochrome P450 1A2	CP1A2_MOUSE	no	13077	Cyp1a2
997	Mouse	Q91XQ0	3 - unspecific	Dynein heavy chain 8, axonemal	DYH8_MOUSE	no	13417	Dnahc8
998	Mouse	O88477	3 - unspecific	Insulin-like growth factor 2 mRNA-binding protein 1	IF2B1_MOUSE	no	140486	Igf2bp1
999	Mouse	P03995	3 - unspecific	Glial fibrillary acidic protein	GFAP_MOUSE	no	14580	Gfap
1000	Mouse	P07901	3 - unspecific	Heat shock protein HSP 90-alpha	HS90A_MOUSE	no	15519	Hsp90aa1
1001	Mouse	P11499	3 - unspecific	Heat shock protein HSP 90-beta	HS90B_MOUSE	no	15516	Hsp90ab1
1002	Mouse	P14115	3 - unspecific	60S ribosomal protein L27a	RL27A_MOUSE	no	26451	Rpl27a
1003	Mouse	P15864	3 - unspecific	Histone H1.2	H12_MOUSE	no	50708	Hist1h1c
1004	Mouse	P16858	3 - unspecific	Glyceraldehyde-3-phosphate dehydrogenase	G3P_MOUSE	no	14433	Gapdh
1005	Mouse	P27659	3 - unspecific	60S ribosomal protein L3	RL3_MOUSE	no	27367	Rpl3
1006	Mouse	P35980	3 - unspecific	60S ribosomal protein L18	RL18_MOUSE	no	19899	Rpl18
1007	Mouse	P43277	3 - unspecific	Histone H1.3	H13_MOUSE	no	14957	Hist1h1d
1008	Mouse	P51410	3 - unspecific	60S ribosomal protein L9	RL9_MOUSE	no	20005	Rpl9
1009	Mouse	P51880	3 - unspecific	Fatty acid-binding protein, brain	FABP7_MOUSE	no	12140	Fabp7
1010	Mouse	P52480	3 - unspecific	Pyruvate kinase isozymes M1/M2	KPYM_MOUSE	no	18746	Pkm2
1011	Mouse	P58252	3 - unspecific	Elongation factor 2	EF2_MOUSE	no	13629	Eef2
1012	Mouse	P62317	3 - unspecific	Small nuclear ribonucleoprotein Sm D2	SMD2_MOUSE	no	107686	Snrpd2
1013	Mouse	P62821	3 - unspecific	Ras-related protein Rab-1A	RAB1A_MOUSE	no	19324	Rab1A
1014	Mouse	P63017	3 - unspecific	Heat shock cognate 71 kDa protein	HSP7C_MOUSE	no	15481	Hspa8
1015	Mouse	P63038	3 - unspecific	60 kDa heat shock protein, mitochondrial	CH60_MOUSE	no	15510	Hspd1
1016	Mouse	P84104	3 - unspecific	Splicing factor, arginine/serine-rich 3	SFRS3_MOUSE	no	20383	Sfrs3
1017	Mouse	P99027	3 - unspecific	60S acidic ribosomal protein P2	RLA2_MOUSE	no	67186	Rplp2
1018	Mouse	Q8CGC7	3 - unspecific	Bifunctional aminoacyl-tRNA synthetase [Includes: Glutamyl-tRNA synthetase	SYEP_MOUSE	no	107508	Eprs
1019	Mouse	Q8K2B0	3 - unspecific	Synaptonemal complex protein SC65	SC65_MOUSE	no	66180	Sc65
1020	Mouse	Q9CPR4	3 - unspecific	60S ribosomal protein L17	RL17_MOUSE	no	319195	Rpl17
1021	Mouse	Q9D8E6	3 - unspecific	60S ribosomal protein L4	RL4_MOUSE	no	67891	Rpl4
1022	Mouse	Q9DCX2	3 - unspecific	ATP synthase subunit d, mitochondrial	ATP5H_MOUSE	no	71679	Atp5h
1023	Mouse	P09405	3 - unspecific	Nucleolin	NUCL_MOUSE	no	17975	Ncl
1024	Mouse	P43274	3 - unspecific	Histone H1.4	H14_MOUSE	no	50709	Hist1h1e
1025	Mouse	P62911	3 - unspecific	60S ribosomal protein L32	RL32_MOUSE	no	19951	Rpl32
1026	Mouse	Q3THE2	3 - unspecific	Myosin regulatory light chain 12B	ML12B_MOUSE	no	67938	Myl12b
1027	Mouse	Q6ZWV7	3 - unspecific	60S ribosomal protein L35	RL35_MOUSE	no	66489	Rpl35
1028	Mouse	Q91V92	3 - unspecific	ATP-citrate synthase	ACLY_MOUSE	no	104112	Acly
1029	Mouse	Q9Z2C9	3 - unspecific	Myotubularin-related protein 7	MTMR7_MOUSE	no	54384	Mtmr7
1030	Mouse	P16381	3 - unspecific	Putative ATP-dependent RNA helicase Pl10	DDX3L_MOUSE	no	110957	D1Pas1
1031	Mouse	P62245	3 - unspecific	40S ribosomal protein S15a	RS15A_MOUSE	no	267019	Rps15a
1032	Mouse	Q9CQT2	3 - unspecific	RNA-binding protein 7	RBM7_MOUSE	no	67010	Rbm7
1033	Mouse	Q9CZ42	3 - unspecific	Carbohydrate kinase domain-containing protein	CARKD_MOUSE	no	69225	Carkd
1034	Mouse	Q8CG48	3 - unspecific	Structural maintenance of chromosomes protein 2	SMC2_MOUSE	no	14211	Smc2
1035	Mouse	O55142	3 - unspecific	60S ribosomal protein L35a	RL35A_MOUSE	no	57808	Rpl35a
1036	Mouse	P97315	3 - unspecific	Cysteine and glycine-rich protein 1	CSRP1_MOUSE	no	13007	Csrp1
1037	Mouse	Q62318	3 - unspecific	Transcription intermediary factor 1-beta	TIF1B_MOUSE	no	21849	Trim28
1038	Mouse	Q60930	3 - unspecific	Voltage-dependent anion-selective channel protein 2	VDAC2_MOUSE	no	22334	Vdac2
1039	Mouse	Q9CQN1	3 - unspecific	Heat shock protein 75 kDa, mitochondrial	TRAP1_MOUSE	no	68015	Trap1
1040	Mouse	O09167	3 - unspecific	60S ribosomal protein L21	RL21_MOUSE	no	19933	Rpl21
1041	Mouse	Q9D1M4	3 - unspecific	Eukaryotic translation elongation factor 1 epsilon-1	MCA3_MOUSE	no	66143	Eef1e1
1042	Mouse	O35129	3 - unspecific	Prohibitin-2	PHB2_MOUSE	no	12034	Phb2
1043	Mouse	Q9ESX5	3 - unspecific	H/ACA ribonucleoprotein complex subunit 4	DKC1_MOUSE	no	245474	Dkc1
1044	Mouse	P06336	3 - unspecific	Ig epsilon chain C region	IGHE_MOUSE	no	0	0
1045	Mouse	P60335	3 - unspecific	Poly(rC)-binding protein 1	PCBP1_MOUSE	no	23983	Pcbp1
1046	Mouse	P62267	3 - unspecific	40S ribosomal protein S23	RS23_MOUSE	no	66475	Rps23
1047	Mouse	P50516	3 - unspecific	V-type proton ATPase catalytic subunit A	VATA_MOUSE	no	11964	Atp6v1a
1048	Mouse	Q9ESJ0	3 - unspecific	Exportin-4	XPO4_MOUSE	no	57258	Xpo4
1049	Mouse	Q9D883	3 - unspecific	Splicing factor U2AF 35 kDa subunit	U2AF1_MOUSE	no	108121	U2af1
1050	Mouse	Q99L45	3 - unspecific	Eukaryotic translation initiation factor 2 subunit 2	IF2B_MOUSE	no	67204	Eif2s2
1051	Mouse	Q64467	3 - unspecific	Glyceraldehyde-3-phosphate dehydrogenase, testis-specific	G3PT_MOUSE	no	14447	Gapdhs
1052	Mouse	P50580	3 - unspecific	Proliferation-associated protein 2G4	PA2G4_MOUSE	no	18813	Pa2g4
1053	Mouse	Q8CG03	3 - unspecific	cGMP-specific 3',5'-cyclic phosphodiesterase	PDE5A_MOUSE	no	242202	Pde5a
1054	Mouse	Q8BWT1	3 - unspecific	3-ketoacyl-CoA thiolase, mitochondrial	THIM_MOUSE	no	52538	Acaa2
1055	Mouse	A2A6M5	3 - unspecific	Calcium-binding and coiled-coil domain-containing protein 2	CACO2_MOUSE	no	76815	Calcoco2
1056	Mouse	Q9D1R9	3 - unspecific	60S ribosomal protein L34	RL34_MOUSE	no	68436	Rpl34
1057	Mouse	A2ASS6	3 - unspecific	Titin	TITIN_MOUSE	no	22138	Ttn
1058	Mouse	P62242	3 - unspecific	40S ribosomal protein S8	RS8_MOUSE	no	20116	Rps8
1059	Mouse	Q8K3M5	3 - unspecific	CDK5 and ABL1 enzyme substrate 2	CABL2_MOUSE	no	252966	Cables2
1060	Mouse	Q80TE4	3 - unspecific	Signal-induced proliferation-associated 1-like protein 2	SI1L2_MOUSE	no	244668	Sipa1l2
1061	Mouse	Q64737	3 - unspecific	Trifunctional purine biosynthetic protein adenosine-3 [Includes: Phosphoribosylamine--glycine ligase	PUR2_MOUSE	no	14450	Gart
1062	Mouse	Q99PP2	3 - unspecific	Zinc finger protein 318	ZN318_MOUSE	no	57908	Znf318
1063	Mouse	P42228	3 - unspecific	Signal transducer and activator of transcription 4	STAT4_MOUSE	no	20849	Stat4
1064	Mouse	Q9D6Z1	3 - unspecific	Nucleolar protein 56	NOP56_MOUSE	no	67134	Nop56
1065	Mouse	P17918	3 - unspecific	Proliferating cell nuclear antigen	PCNA_MOUSE	no	18538	Pcna
1066	Mouse	P54797	3 - unspecific	Ser/Thr-rich protein T10 in DGCR region	T10_MOUSE	no	0	T10
1067	Mouse	O35134	3 - unspecific	DNA-directed RNA polymerase I subunit RPA1	RPA1_MOUSE	no	20019	Polr1a
1068	Mouse	Q8CFL8	3 - unspecific	Zinc finger SWIM domain-containing protein 3	ZSWM3_MOUSE	no	67538	Zswim3
1069	Mouse	Q7TT23	3 - unspecific	Uncharacterized protein C20orf194 homolog	CT194_MOUSE	no	228602	0
1070	Mouse	P97313	3 - unspecific	DNA-dependent protein kinase catalytic subunit	PRKDC_MOUSE	no	19090	Prkdc
1071	Mouse	Q8C310	2 - putative	Roundabout homolog 4	ROBO4_MOUSE	no	74144	Robo4
1072	Mouse	P70699	2 - putative	Lysosomal alpha-glucosidase	LYAG_MOUSE	no	14387	Gaa
1073	Mouse	A2AVZ9	2 - putative	Solute carrier family 43 member 3	S43A3_MOUSE	no	58207	Slc43a3
1074	Mouse	O35874	2 - putative	Neutral amino acid transporter A	SATT_MOUSE	no	55963	Slc1a4
1075	Mouse	O55026	2 - putative	Ectonucleoside triphosphate diphosphohydrolase 2	ENTP2_MOUSE	no	12496	Entpd2
1076	Mouse	O55192	2 - putative	Sodium-dependent noradrenaline transporter	SC6A2_MOUSE	no	20538	Slc6a2
1077	Mouse	O70472	2 - putative	Transmembrane protein 131	TM131_MOUSE	no	56030	Tmem131
1078	Mouse	O88627	2 - putative	Sodium/nucleoside cotransporter 2	S28A2_MOUSE	no	269346	Slc28a2
1079	Mouse	P01849	2 - putative	T-cell receptor alpha chain C region	TCA_MOUSE	no	0	0
1080	Mouse	P01851	2 - putative	T-cell receptor beta-2 chain C region	TCB2_MOUSE	no	0	0
1081	Mouse	P01895	2 - putative	H-2 class I histocompatibility antigen, alpha chain	HA1Y_MOUSE	no	14964	H2-D1
1082	Mouse	P04227	2 - putative	H-2 class II histocompatibility antigen, A-Q alpha chain	HA2Q_MOUSE	no	14960	H2-Aa
1083	Mouse	P13808	2 - putative	Anion exchange protein 2	B3A2_MOUSE	no	20535	Slc4a2
1084	Mouse	P28571	2 - putative	Sodium- and chloride-dependent glycine transporter 1	SC6A9_MOUSE	no	14664	Slc6a9
1085	Mouse	P31650	2 - putative	Sodium- and chloride-dependent GABA transporter 3	S6A11_MOUSE	no	243616	Slc6a11
1086	Mouse	P32037	2 - putative	Solute carrier family 2, facilitated glucose transporter member 3	GTR3_MOUSE	no	20527	Slc2a3
1087	Mouse	P41155	2 - putative	Lymphotoxin-beta	TNFC_MOUSE	no	16994	Ltb
1088	Mouse	P41233	2 - putative	ATP-binding cassette sub-family A member 1	ABCA1_MOUSE	no	11303	Abca1
1089	Mouse	P41234	2 - putative	ATP-binding cassette sub-family A member 2	ABCA2_MOUSE	no	11305	Abca2
1090	Mouse	P41274	2 - putative	Tumor necrosis factor ligand superfamily member 9	TNFL9_MOUSE	no	21950	Tnfsf9
1091	Mouse	P43006	2 - putative	Excitatory amino acid transporter 2	EAA2_MOUSE	no	20511	Slc1a2
1092	Mouse	P47801	2 - putative	Epithelial membrane protein 1	EMP1_MOUSE	no	13730	Emp1
1093	Mouse	P51830	2 - putative	Adenylate cyclase type 9	ADCY9_MOUSE	no	11515	Adcy9
1094	Mouse	P51906	2 - putative	Excitatory amino acid transporter 3	EAA3_MOUSE	no	20510	Slc1a1
1095	Mouse	P55012	2 - putative	Solute carrier family 12 member 2	S12A2_MOUSE	no	20496	Slc12a2
1096	Mouse	P56564	2 - putative	Excitatory amino acid transporter 1	EAA1_MOUSE	no	20512	Slc1a3
1097	Mouse	P56677	2 - putative	Suppressor of tumorigenicity 14 protein homolog	ST14_MOUSE	no	19143	St14
1098	Mouse	Q3TWI9	2 - putative	Transmembrane protein 63B	TM63B_MOUSE	no	224807	Tmem63b
1099	Mouse	Q3UHH2	2 - putative	Solute carrier family 22 member 23	S22AN_MOUSE	no	73102	Slc22a23
1100	Mouse	Q3UHK6	2 - putative	Teneurin-4	TEN4_MOUSE	no	23966	Odz4
1101	Mouse	Q3UP23	2 - putative	Transmembrane protein 26	TMM26_MOUSE	no	327766	Tmem26
1102	Mouse	Q5FWI3	2 - putative	Transmembrane protein 2	TMEM2_MOUSE	no	83921	Tmem2
1103	Mouse	Q5XF89	2 - putative	Probable cation-transporting ATPase 13A3	AT133_MOUSE	no	224088	Atp13a3
1104	Mouse	Q60660	2 - putative	Killer cell lectin-like receptor 2	KLRA2_MOUSE	no	16633	Klra2
1105	Mouse	Q61115	2 - putative	Protein patched homolog 1	PTC1_MOUSE	no	19206	Ptch1
1106	Mouse	Q62273	2 - putative	Sulfate transporter	S26A2_MOUSE	no	13521	Slc26a2
1107	Mouse	Q64302	2 - putative	Transmembrane 4 L6 family member 1	T4S1_MOUSE	no	17112	Tm4sf1
1108	Mouse	Q68FD9	2 - putative	UPF0606 protein KIAA1549	K1549_MOUSE	no	330286	Kiaa1549
1109	Mouse	Q69ZQ1	2 - putative	Uncharacterized family 31 glucosidase KIAA1161	K1161_MOUSE	no	329828	Kiaa1161
1110	Mouse	Q6P2L7	2 - putative	Protein CASC4	CASC4_MOUSE	no	319996	Casc4
1111	Mouse	Q80UW0	2 - putative	Heparan-sulfate 6-O-sulfotransferase 2	H6ST2_MOUSE	no	50786	Hs6st2
1112	Mouse	Q80V26	2 - putative	Inositol monophosphatase 3	IMPA3_MOUSE	no	242291	Impad1
1113	Mouse	Q80WG5	2 - putative	Leucine-rich repeat-containing protein 8A	LRC8A_MOUSE	no	241296	Lrrc8a
1114	Mouse	Q80X71	2 - putative	Transmembrane protein 106B	T106B_MOUSE	no	71900	Tmem106b
1115	Mouse	Q8BFZ2	2 - putative	Lipid phosphate phosphatase-related protein type 1	LPPR1_MOUSE	no	0	Lppr1
1116	Mouse	Q8BG16	2 - putative	Orphan sodium- and chloride-dependent neurotransmitter transporter NTT73	S6A15_MOUSE	no	103098	Slc6a15
1117	Mouse	Q8BS35	2 - putative	Transmembrane protein 195	TM195_MOUSE	no	319660	Tmem195
1118	Mouse	Q8BSM7	2 - putative	Large neutral amino acids transporter small subunit 3	LAT3_MOUSE	no	72401	Slc43a1
1119	Mouse	Q8BY89	2 - putative	Choline transporter-like protein 2	CTL2_MOUSE	no	68682	Slc44a2
1120	Mouse	Q8BYI8	2 - putative	Uncharacterized protein KIAA1467	K1467_MOUSE	no	74525	Kiaa1467
1121	Mouse	Q8C0Z1	2 - putative	Protein ITFG3	ITFG3_MOUSE	no	106581	Itfg3
1122	Mouse	Q8CBX0	2 - putative	Transmembrane protein 63C	TM63C_MOUSE	no	217733	Tmem63c
1123	Mouse	Q8CJ91	2 - putative	CD209 antigen-like protein B	C209B_MOUSE	no	69165	Cd209b
1124	Mouse	Q8K0E3	2 - putative	Sodium/myo-inositol cotransporter 2	SC5AB_MOUSE	no	233836	Slc5a11
1125	Mouse	Q8K385	2 - putative	Ferric-chelate reductase 1	FRRS1_MOUSE	no	20321	FRRS1
1126	Mouse	Q8K4Q8	2 - putative	Collectin-12	COL12_MOUSE	no	140792	Colec12
1127	Mouse	Q8QZW3	2 - putative	Protein FAM151A	F151A_MOUSE	no	230579	Fam151a
1128	Mouse	Q8R502	2 - putative	Leucine-rich repeat-containing protein 8C	LRC8C_MOUSE	no	100604	Lrrc8c
1129	Mouse	Q8VBW1	2 - putative	Sodium- and chloride-dependent creatine transporter 1	SC6A8_MOUSE	no	102857	Slc6a8
1130	Mouse	Q8VEK0	2 - putative	Cell cycle control protein 50A	CC50A_MOUSE	no	69981	Tmem30a
1131	Mouse	Q91W10	2 - putative	Zinc transporter ZIP8	S39A8_MOUSE	no	67547	Slc39a8
1132	Mouse	Q91W98	2 - putative	Solute carrier family 15 member 4	S15A4_MOUSE	no	100561	Slc15a4
1133	Mouse	Q91YT8	2 - putative	Transmembrane protein 63A	TM63A_MOUSE	no	208795	Tmem63a
1134	Mouse	Q921V7	2 - putative	Choline transporter-like protein 3	CTL3_MOUSE	no	213603	Slc44a3
1135	Mouse	Q9CQ88	2 - putative	Tetraspanin-31	TSN31_MOUSE	no	67125	Tspan31
1136	Mouse	Q9CQX5	2 - putative	Claudin domain-containing protein 1	CLDN1_MOUSE	no	224250	Cldnd1
1137	Mouse	Q9CZR2	2 - putative	N-acetylated-alpha-linked acidic dipeptidase 2	NALD2_MOUSE	no	72560	Naalad2
1138	Mouse	Q9D771	2 - putative	Transmembrane protein 206	TM206_MOUSE	no	66950	Tmem206
1139	Mouse	Q9DBP0	2 - putative	Sodium-dependent phosphate transport protein 2B	NPT2B_MOUSE	no	20531	Slc34a2
1140	Mouse	Q9ES07	2 - putative	Solute carrier family 15 member 2	S15A2_MOUSE	no	57738	Slc15a2
1141	Mouse	Q9JJX6	2 - putative	P2X purinoceptor 4	P2RX4_MOUSE	no	18438	P2rx4
1142	Mouse	Q9JKZ2	2 - putative	Sodium/myo-inositol cotransporter	SC5A3_MOUSE	no	53881	Slc5a3
1143	Mouse	Q9JMI0	2 - putative	Endothelin-converting enzyme-like 1	ECEL1_MOUSE	no	13599	Ecel1
1144	Mouse	Q9WTS6	2 - putative	Teneurin-3	TEN3_MOUSE	no	23965	Odz3
1145	Mouse	Q9Z306	2 - putative	Solute carrier family 22 member 4	S22A4_MOUSE	no	30805	Slc22a4
1146	Mouse	P11370	2 - putative	Retrovirus-related Env polyprotein from Fv-4 locus	ENV2_MOUSE	no	14352	Fv4
1147	Mouse	Q6ZQE4	2 - putative	Transmembrane protein 194A	T194A_MOUSE	no	210035	Tmem194a
1148	Mouse	Q80XL7	2 - putative	Metallophosphoesterase 1	MPPE1_MOUSE	no	225651	Mppe1
1149	Mouse	Q8BG19	2 - putative	Transmembrane and TPR repeat-containing protein 4	TMTC4_MOUSE	no	70551	Tmtc4
1150	Mouse	Q8BHG3	2 - putative	Cell cycle control protein 50B	CC50B_MOUSE	no	238257	Tmem30b
1151	Mouse	Q8BX35	2 - putative	Tumor necrosis factor receptor superfamily member 27	TNR27_MOUSE	no	245527	Eda2r
1152	Mouse	Q9D7N9	2 - putative	Adipocyte plasma membrane-associated protein	APMAP_MOUSE	no	71881	Apmap
1153	Mouse	Q9Z1X2	2 - putative	Phosphatidylserine synthase 2	PTSS2_MOUSE	no	27388	Ptdss2
1154	Mouse	O55017	2 - putative	Voltage-dependent N-type calcium channel subunit alpha-1B	CAC1B_MOUSE	no	12287	Cacna1b
1155	Mouse	Q6NXK7	2 - putative	Inactive dipeptidyl peptidase 10	DPP10_MOUSE	no	269109	Dpp10
1156	Mouse	Q8R420	2 - putative	ATP-binding cassette sub-family A member 3	ABCA3_MOUSE	no	27410	Abca3
1157	Mouse	Q8BMD6	2 - putative	UPF0679 protein C14orf101 homolog	CN101_MOUSE	no	218989	0
1158	Mouse	Q8BXJ9	2 - putative	Transmembrane protein 62	TMM62_MOUSE	no	96957	Tmem62
1159	Mouse	Q8CHX6	2 - putative	Membrane-bound transcription factor site-2 protease	MBTP2_MOUSE	no	270669	Mbtps2
1160	Mouse	Q8BGQ6	2 - putative	EF-hand domain-containing protein KIAA0494	K0494_MOUSE	no	0	Kiaa0494
1161	Mouse	P49282	2 - putative	Natural resistance-associated macrophage protein 2	NRAM2_MOUSE	no	18174	Slc11a2
1162	Mouse	P51912	2 - putative	Neutral amino acid transporter B(0)	AAAT_MOUSE	no	20514	Slc1a5
1163	Mouse	Q3TBN1	2 - putative	UPF0458 protein C7orf42 homolog	CG042_MOUSE	no	71667	0
1164	Mouse	Q3TDN0	2 - putative	Protein dispatched homolog 1	DISP1_MOUSE	no	68897	Disp1
1165	Mouse	Q8BGD6	2 - putative	Putative sodium-coupled neutral amino acid transporter 9	S38A9_MOUSE	no	268706	Slc38a9
1166	Mouse	Q921R7	2 - putative	Probable UDP-sugar transporter protein SLC35A5	S35A5_MOUSE	no	74102	Slc35a5
1167	Mouse	Q922J6	2 - putative	Tetraspanin-2	TSN2_MOUSE	no	70747	Tspan2
1168	Mouse	Q99PN0	2 - putative	Sodium/iodide cotransporter	SC5A5_MOUSE	no	114479	Slc5a5
1169	Mouse	Q9JIP7	2 - putative	Solute carrier family 15 member 1	S15A1_MOUSE	no	56643	Slc15a1
1170	Mouse	Q9JIS8	2 - putative	Solute carrier family 12 member 4	S12A4_MOUSE	no	20498	Slc12a4
1171	Mouse	Q9R0A1	2 - putative	Chloride channel protein 2	CLCN2_MOUSE	no	12724	Clcn2
1172	Mouse	Q3TB48	2 - putative	Transmembrane protein 104	TM104_MOUSE	no	320534	Tmem104
1173	Mouse	Q9QY33	2 - putative	Tetraspanin-3	TSN3_MOUSE	no	56434	Tspan3
1174	Mouse	Q02013	2 - putative	Aquaporin-1	AQP1_MOUSE	no	11826	Aqp1
1175	Mouse	Q02789	2 - putative	Voltage-dependent L-type calcium channel subunit alpha-1S	CAC1S_MOUSE	no	12292	Cacna1s
1176	Mouse	Q0P5V9	2 - putative	Solute carrier family 45 member 4	S45A4_MOUSE	no	106068	Slc45a4
1177	Mouse	Q8BXA5	2 - putative	Cleft lip and palate transmembrane protein 1-like protein	CLP1L_MOUSE	no	218335	Clptm1l
1178	Mouse	Q9JLZ8	2 - putative	Single Ig IL-1-related receptor	SIGIR_MOUSE	no	24058	Sigirr
1179	Mouse	Q3UF25	2 - putative	Transmembrane protein 110	TM110_MOUSE	no	69179	Tmem110
1180	Mouse	Q8BHN0	2 - putative	Protein phosphatase 1L	PPM1L_MOUSE	no	242083	Ppm1l
1181	Mouse	Q8VEC4	2 - putative	Calcium homeostasis modulator protein 2	CAHM2_MOUSE	no	72691	Calhm2
1182	Mouse	Q8VHW3	2 - putative	Voltage-dependent calcium channel gamma-6 subunit	CCG6_MOUSE	no	54378	Cacng6
1183	Mouse	P51576	2 - putative	P2X purinoceptor 1	P2RX1_MOUSE	no	18436	P2rx1
1184	Mouse	Q80WR1	2 - putative	Tetraspanin-18	TSN18_MOUSE	no	241556	Tspan18
1185	Mouse	Q8C9E8	2 - putative	Protein FAM26F	FA26F_MOUSE	no	215900	Fam26f
1186	Mouse	P18581	2 - putative	Low affinity cationic amino acid transporter 2	CTR2_MOUSE	no	11988	Slc7a2
1187	Mouse	Q5DU41	2 - putative	Leucine-rich repeat-containing protein 8B	LRC8B_MOUSE	no	433926	Lrrc8b
1188	Mouse	Q60754	2 - putative	Macrophage receptor MARCO	MARCO_MOUSE	no	17167	Marco
1189	Mouse	Q8BH18	2 - putative	Transmembrane protein 117	TM117_MOUSE	no	320709	Tmem117
1190	Mouse	Q8CIV2	2 - putative	Membralin	MBRL_MOUSE	no	216157	ORF61
1191	Mouse	Q8K449	2 - putative	ATP-binding cassette sub-family A member 9	ABCA9_MOUSE	no	217262	Abca9
1192	Mouse	Q91VA1	2 - putative	Choline transporter-like protein 4	CTL4_MOUSE	no	70129	Slc44a4
1193	Mouse	Q9QZ15	2 - putative	C-type lectin domain family 4 member A	CLC4A_MOUSE	no	26888	Clec4a
1194	Mouse	Q9Z218	2 - putative	Dipeptidyl aminopeptidase-like protein 6	DPP6_MOUSE	no	13483	Dpp6
1195	Mouse	Q9CQD8	2 - putative	V-type proton ATPase subunit e 1	VA0E1_MOUSE	no	11974	Atp6v0e1
1196	Mouse	P62956	2 - putative	Voltage-dependent calcium channel gamma-7 subunit	CCG7_MOUSE	no	81904	Cacng7
1197	Mouse	A2AJQ3	2 - putative	Protein dpy-19 homolog 4	D19L4_MOUSE	no	381510	Dpy19l4
1198	Mouse	O70401	2 - putative	Tetraspanin-6	TSN6_MOUSE	no	56496	Tspan6
1199	Mouse	P31651	2 - putative	Sodium- and chloride-dependent betaine transporter	S6A12_MOUSE	no	14411	Slc6a12
1200	Mouse	Q09143	2 - putative	High affinity cationic amino acid transporter 1	CTR1_MOUSE	no	11987	Slc7a1
1201	Mouse	Q3UHK1	2 - putative	Proton myo-inositol cotransporter	MYCT_MOUSE	no	239606	Slc2a13
1202	Mouse	Q8VCA5	2 - putative	Transmembrane protease serine 4	TMPS4_MOUSE	no	214523	Tmprss4
1203	Mouse	Q9D8C2	2 - putative	Tetraspanin-13	TSN13_MOUSE	no	66109	Tspan13
1204	Mouse	Q9DAX2	2 - putative	Lipid phosphate phosphohydrolase 2	LPP2_MOUSE	no	50784	Ppap2c
1205	Mouse	Q9JL99	2 - putative	C-type lectin domain family 1 member B	CLC1B_MOUSE	no	56760	Clec1b
1206	Mouse	Q5U4D8	2 - putative	Sodium-dependent multivitamin transporter	SC5A6_MOUSE	no	330064	Slc5a6
1207	Mouse	Q8BZF2	2 - putative	Magnesium transporter NIPA4	NIPA4_MOUSE	no	214112	Nipal4
1208	Mouse	Q8VBZ3	2 - putative	Cleft lip and palate transmembrane protein 1 homolog	CLPT1_MOUSE	no	56457	Clptm1
1209	Mouse	O35219	2 - putative	Potassium voltage-gated channel subfamily H member 2	KCNH2_MOUSE	no	16511	Kcnh2
1210	Mouse	O88662	2 - putative	Epithelial membrane protein 2	EMP2_MOUSE	no	13731	Emp2
1211	Mouse	P49300	2 - putative	Macrophage asialoglycoprotein-binding protein 1	MMGL_MOUSE	no	17312	Mgl1
1212	Mouse	Q8BG07	2 - putative	Phospholipase D4	PLD4_MOUSE	no	104759	Pld4
1213	Mouse	Q9R1X5	2 - putative	Multidrug resistance-associated protein 5	MRP5_MOUSE	no	27416	Abcc5
1214	Mouse	Q8C561	2 - putative	LMBR1 domain-containing protein 2	LMBD2_MOUSE	no	320506	Lmbrd2
1215	Mouse	Q8CIP5	2 - putative	Protein dispatched homolog 2	DISP2_MOUSE	no	214240	Disp2
1216	Mouse	Q8BJU2	2 - putative	Tetraspanin-9	TSN9_MOUSE	no	109246	Tspan9
1217	Mouse	Q91VU1	2 - putative	Protein YIPF1	YIPF1_MOUSE	no	230584	Yipf1
1218	Mouse	Q8C170	2 - putative	Myosin-IXa	MYO9A_MOUSE	no	270163	Myo9a
1219	Mouse	Q01341	2 - putative	Adenylate cyclase type 6	ADCY6_MOUSE	no	11512	Adcy6
1220	Mouse	Q8R1C0	2 - putative	Potassium voltage-gated channel subfamily C member 4	KCNC4_MOUSE	no	99738	Kcnc4
1221	Mouse	Q9EQJ0	2 - putative	Two pore calcium channel protein 1	TPC1_MOUSE	no	252972	Tpcn1
1222	Mouse	Q62205	2 - putative	Sodium channel protein type 9 subunit alpha	SCN9A_MOUSE	no	20274	Scn9a
1223	Mouse	P55088	2 - putative	Aquaporin-4	AQP4_MOUSE	no	11829	Aqp4
1224	Mouse	Q8K595	2 - putative	Mucolipin-2	MCLN2_MOUSE	no	68279	Mcoln2
1225	Mouse	Q9WUB7	2 - putative	Chloride channel protein ClC-Ka	CLCKA_MOUSE	no	12733	Clcnka
1226	Mouse	O09117	2 - putative	Synaptophysin-like protein 1	SYPL1_MOUSE	no	19027	Sypl1
1227	Mouse	O35114	2 - putative	Lysosome membrane protein 2	SCRB2_MOUSE	no	12492	Scarb2
1228	Mouse	O35405	2 - putative	Phospholipase D3	PLD3_MOUSE	no	18807	Pld3
1229	Mouse	O35454	2 - putative	Chloride transport protein 6	CLCN6_MOUSE	no	26372	Clcn6
1230	Mouse	P27046	2 - putative	Alpha-mannosidase 2	MA2A1_MOUSE	no	17158	Man2a1
1231	Mouse	P39098	2 - putative	Mannosyl-oligosaccharide 1,2-alpha-mannosidase IB	MA1A2_MOUSE	no	17156	Man1a2
1232	Mouse	P46978	2 - putative	Dolichyl-diphosphooligosaccharide--protein glycosyltransferase subunit STT3A	STT3A_MOUSE	no	16430	Stt3a
1233	Mouse	P57757	2 - putative	Cystinosin	CTNS_MOUSE	no	83429	Ctns
1234	Mouse	Q3TDQ1	2 - putative	Dolichyl-diphosphooligosaccharide--protein glycosyltransferase subunit STT3B	STT3B_MOUSE	no	68292	Stt3b
1235	Mouse	Q3TVI8	2 - putative	Pre-B-cell leukemia transcription factor-interacting protein 1	PBIP1_MOUSE	no	229534	Pbxip1
1236	Mouse	Q3UDW8	2 - putative	Heparan-alpha-glucosaminide N-acetyltransferase	HGNAT_MOUSE	no	52120	Hgsnat
1237	Mouse	Q3UUQ7	2 - putative	GPI inositol-deacylase	PGAP1_MOUSE	no	241062	Pgap1
1238	Mouse	Q3UVK0	2 - putative	Endoplasmic reticulum metallopeptidase 1	ERMP1_MOUSE	no	226090	Ermp1
1239	Mouse	Q64687	2 - putative	Alpha-N-acetylneuraminide alpha-2,8-sialyltransferase	SIA8A_MOUSE	no	20449	St8sia1
1240	Mouse	Q69ZN6	2 - putative	N-acetylglucosamine-1-phosphotransferase subunits alpha/beta	GNPTA_MOUSE	no	432486	Gnptab
1241	Mouse	Q7TT15	2 - putative	Putative polypeptide N-acetylgalactosaminyltransferase-like protein 3	GLTL3_MOUSE	no	212996	Wbscr17
1242	Mouse	Q80VP8	2 - putative	Transmembrane protein 106C	T106C_MOUSE	no	380967	Tmem106c
1243	Mouse	Q80WV3	2 - putative	Carbohydrate sulfotransferase 2	CHST2_MOUSE	no	54371	Chst2
1244	Mouse	Q80Z60	2 - putative	Endothelin-converting enzyme 2	ECE2_MOUSE	no	107522	Ece2
1245	Mouse	Q8BGQ4	2 - putative	Protein O-mannosyl-transferase 2	POMT2_MOUSE	no	217734	Pomt2
1246	Mouse	Q8BHJ6	2 - putative	Serine incorporator 5	SERC5_MOUSE	no	218442	Serinc5
1247	Mouse	Q8BYU6	2 - putative	Torsin-1A-interacting protein 2	TOIP2_MOUSE	no	240832	Tor1aip2
1248	Mouse	Q8BZ00	2 - putative	Sodium/hydrogen exchanger 9	SL9A9_MOUSE	no	331004	SLC9a9
1249	Mouse	Q8C3X8	2 - putative	Lipase maturation factor 2	LMF2_MOUSE	no	105847	Lmf2
1250	Mouse	Q8K0B2	2 - putative	Probable lysosomal cobalamin transporter	LMBD1_MOUSE	no	68421	Lmbrd1
1251	Mouse	Q920V1	2 - putative	UDP-GalNAc:beta-1,3-N-acetylgalactosaminyltransferase 1	B3GL1_MOUSE	no	26879	B3galnt1
1252	Mouse	Q99JY8	2 - putative	Lipid phosphate phosphohydrolase 3	LPP3_MOUSE	no	67916	Ppap2b
1253	Mouse	Q9WTN6	2 - putative	Solute carrier family 22 member 21	S22AL_MOUSE	no	56517	Slc22a21
1254	Mouse	Q9Z222	2 - putative	UDP-GlcNAc:betaGal beta-1,3-N-acetylglucosaminyltransferase 2	B3GN2_MOUSE	no	53625	B3gnt2
1255	Mouse	Q6PIX5	2 - putative	Rhomboid family member 1	RHDF1_MOUSE	no	13650	Rhbdf1
1256	Mouse	Q64518	2 - putative	Sarcoplasmic/endoplasmic reticulum calcium ATPase 3	AT2A3_MOUSE	no	53313	Atp2a3
1257	Mouse	Q6PD26	2 - putative	GPI transamidase component PIG-S	PIGS_MOUSE	no	276846	Pigs
1258	Mouse	Q8BJS4	2 - putative	Protein unc-84 homolog B	UN84B_MOUSE	no	223697	Unc84b
1259	Mouse	Q8K2W3	2 - putative	Thioredoxin domain-containing protein 11	TXD11_MOUSE	no	106200	Txndc11
1260	Mouse	Q9R1S3	2 - putative	GPI ethanolamine phosphate transferase 1	PIGN_MOUSE	no	27392	Pign
1261	Mouse	Q9Z1M7	2 - putative	Glycosyltransferase-like protein LARGE1	LARGE_MOUSE	no	16795	Large
1262	Mouse	Q9Z2E9	2 - putative	Seipin	BSCL2_MOUSE	no	14705	Bscl2
1263	Mouse	Q64689	2 - putative	Sia-alpha-2,3-Gal-beta-1,4-GlcNAc-R:alpha 2,8-sialyltransferase	SIA8C_MOUSE	no	20451	St8sia3
1264	Mouse	Q765H6	2 - putative	Alpha-1,6-mannosylglycoprotein 6-beta-N-acetylglucosaminyltransferase B	MGT5B_MOUSE	no	268510	Mgat5b
1265	Mouse	Q01237	2 - putative	3-hydroxy-3-methylglutaryl-coenzyme A reductase	HMDH_MOUSE	no	15357	Hmgcr
1266	Mouse	Q3TCT4	2 - putative	Ectonucleoside triphosphate diphosphohydrolase 7	ENTP7_MOUSE	no	93685	Entpd7
1267	Mouse	Q68FE2	2 - putative	Autophagy-related protein 9A	ATG9A_MOUSE	no	245860	Atg9a
1268	Mouse	Q8BH31	2 - putative	Major facilitator superfamily domain-containing protein 8	MFSD8_MOUSE	no	72175	Mfsd8
1269	Mouse	Q8BUB6	2 - putative	Uronyl 2-sulfotransferase	UST_MOUSE	no	338362	Ust
1270	Mouse	Q9JJI6	2 - putative	GPI ethanolamine phosphate transferase 3	PIGO_MOUSE	no	56703	Pigo
1271	Mouse	Q9DBZ1	2 - putative	Inhibitor of nuclear factor kappa-B kinase-interacting protein	IKIP_MOUSE	no	67454	Ikip
1272	Mouse	Q9WVL6	2 - putative	Exostosin-like 3	EXTL3_MOUSE	no	54616	Extl3
1273	Mouse	Q8VCF1	2 - putative	Soluble calcium-activated nucleotidase 1	CANT1_MOUSE	no	76025	Cant1
1274	Mouse	Q80WQ6	2 - putative	Rhomboid family member 2	RHDF2_MOUSE	no	217344	Rhbdf2
1275	Mouse	P11881	2 - putative	Inositol 1,4,5-trisphosphate receptor type 1	ITPR1_MOUSE	no	16438	Itpr1
1276	Mouse	Q640M6	2 - putative	Glycerophosphodiester phosphodiesterase domain-containing protein 5	GDPD5_MOUSE	no	233552	Gdpd5
1277	Mouse	Q8BLV3	2 - putative	Sodium/hydrogen exchanger 7	SL9A7_MOUSE	no	236727	Slc9a7
1278	Mouse	Q99J59	2 - putative	Tetraspanin-1	TSN1_MOUSE	no	66805	Tspan1
1279	Mouse	Q6GQT6	2 - putative	Sterol regulatory element-binding protein cleavage-activating protein	SCAP_MOUSE	no	235623	Scap
1280	Mouse	Q80UM7	2 - putative	Mannosyl-oligosaccharide glucosidase	MOGS_MOUSE	no	57377	Mogs
1281	Mouse	Q8K1B9	2 - putative	Putative polypeptide N-acetylgalactosaminyltransferase-like protein 4	GLTL4_MOUSE	no	233733	Galntl4
1282	Mouse	Q8BRU6	2 - putative	Synaptic vesicular amine transporter	VMAT2_MOUSE	no	214084	Slc18a2
1283	Mouse	Q7TN60	2 - putative	Transmembrane channel-like protein 6	TMC6_MOUSE	no	217353	Tmc6
1284	Mouse	Q99LL3	2 - putative	Carbohydrate sulfotransferase 12	CHSTC_MOUSE	no	59031	Chst12
1285	Mouse	Q8R4G6	2 - putative	Alpha-1,6-mannosylglycoprotein 6-beta-N-acetylglucosaminyltransferase A	MGT5A_MOUSE	no	107895	Mgat5
1286	Mouse	Q9EQC4	2 - putative	Elongation of very long chain fatty acids protein 4	ELOV4_MOUSE	no	83603	Elovl4
1287	Mouse	O54905	2 - putative	Beta-1,3-galactosyltransferase 2	B3GT2_MOUSE	no	26878	B3galt2
1288	Mouse	O88829	2 - putative	Lactosylceramide alpha-2,3-sialyltransferase	SIAT9_MOUSE	no	20454	St3gal5
1289	Mouse	Q61029	2 - putative	Lamina-associated polypeptide 2, isoforms beta/delta/epsilon/gamma	LAP2B_MOUSE	no	21917	Tmpo
1290	Mouse	Q7TPV4	2 - putative	Myb-binding protein 1A	MBB1A_MOUSE	no	18432	Mybbp1a
1291	Mouse	Q8VHK9	2 - putative	Probable ATP-dependent RNA helicase DHX36	DHX36_MOUSE	no	72162	Dhx36
1292	Mouse	Q8K0L3	2 - putative	Acyl-coenzyme A synthetase ACSM2, mitochondrial	ACSM2_MOUSE	no	233799	Acsm2
1293	Mouse	Q9D666	2 - putative	Protein unc-84 homolog A	UN84A_MOUSE	no	77053	Unc84a
1294	Mouse	Q8K224	2 - putative	N-acetyltransferase 10	NAT10_MOUSE	no	98956	Nat10
1295	Mouse	Q921T2	2 - putative	Torsin-1A-interacting protein 1	TOIP1_MOUSE	no	208263	Tor1aip1
1296	Mouse	Q80YY7	2 - putative	Zinc finger protein 618	ZN618_MOUSE	no	272031	Znf618

## Sheet: Dataset EV4-2.
Dataset EV4-2. 1536 TFs included in AnimalTFDB3.0.
	Species	Symbol	Ensembl	Family	Protein	Entrez ID
1	Mus_musculus	Zfp146	ENSMUSG00000037029	zf-C2H2	ENSMUSP00000058588;	26465
2	Mus_musculus	Ets1	ENSMUSG00000032035	ETS	ENSMUSP00000051303;ENSMUSP00000139107;ENSMUSP00000034534;	23871
3	Mus_musculus	Mxd3	ENSMUSG00000021485	bHLH	ENSMUSP00000021941;	17121
4	Mus_musculus	Rhox6	ENSMUSG00000097200	Homeobox	ENSMUSP00000138055;	-
5	Mus_musculus	Zfp82	ENSMUSG00000098022	zf-C2H2	ENSMUSP00000079647;ENSMUSP00000138217;	330502
6	Mus_musculus	Lef1	ENSMUSG00000027985	HMG	ENSMUSP00000067808;ENSMUSP00000101948;ENSMUSP00000029611;ENSMUSP00000096211;	16842
7	Mus_musculus	Hoxa5	ENSMUSG00000038253	Homeobox	ENSMUSP00000039012;	15402
8	Mus_musculus	Ahr	ENSMUSG00000019256	bHLH	ENSMUSP00000106434;ENSMUSP00000112137;	11622
9	Mus_musculus	Gmeb1	ENSMUSG00000028901	SAND	ENSMUSP00000101585;ENSMUSP00000030733;ENSMUSP00000101584;ENSMUSP00000131331;	56809
10	Mus_musculus	E2f5	ENSMUSG00000027552	E2F	ENSMUSP00000029069;ENSMUSP00000127877;	13559
11	Mus_musculus	Hoxb5	ENSMUSG00000038700	Homeobox	ENSMUSP00000035423;	15413
12	Mus_musculus	Nr0b1	ENSMUSG00000025056	Miscellaneous	ENSMUSP00000026036;	11614
13	Mus_musculus	Elf2	ENSMUSG00000037174	ETS	ENSMUSP00000141197;ENSMUSP00000126871;ENSMUSP00000103688;ENSMUSP00000061076;ENSMUSP00000103686;ENSMUSP00000088678;	69257
14	Mus_musculus	Rest	ENSMUSG00000029249	zf-C2H2	ENSMUSP00000079231;ENSMUSP00000109076;	19712
15	Mus_musculus	Zfp644	ENSMUSG00000049606	zf-C2H2	ENSMUSP00000122421;	52397
16	Mus_musculus	Sox6	ENSMUSG00000051910	HMG	ENSMUSP00000129512;ENSMUSP00000129027;ENSMUSP00000145931;ENSMUSP00000072583;ENSMUSP00000145732;ENSMUSP00000102223;ENSMUSP00000126404;ENSMUSP00000145919;	20679
17	Mus_musculus	Gm5294	ENSMUSG00000094504	Fork_head	ENSMUSP00000137099;	384244
18	Mus_musculus	Nfix	ENSMUSG00000001911	CTF/NFI	ENSMUSP00000076005;ENSMUSP00000105386;ENSMUSP00000105384;ENSMUSP00000096669;ENSMUSP00000115691;	18032
19	Mus_musculus	Tcf7	ENSMUSG00000000782	HMG	ENSMUSP00000104699;ENSMUSP00000084055;	21414
20	Mus_musculus	Zbtb22	ENSMUSG00000051390	ZBTB	ENSMUSP00000057466;ENSMUSP00000057466;	81630
21	Mus_musculus	Hoxd8	ENSMUSG00000027102	Homeobox	ENSMUSP00000118904;ENSMUSP00000088094;ENSMUSP00000019749;	15437
22	Mus_musculus	Tbx22	ENSMUSG00000031241	T-box	ENSMUSP00000063611;ENSMUSP00000128247;ENSMUSP00000127321;ENSMUSP00000112544;	245572
23	Mus_musculus	Zfp870	ENSMUSG00000095325	zf-C2H2	ENSMUSP00000136197;ENSMUSP00000154207;	240066
24	Mus_musculus	Zfp872	ENSMUSG00000074472	zf-C2H2	ENSMUSP00000136074;ENSMUSP00000089089;ENSMUSP00000149642;	619310
25	Mus_musculus	Gm4981	ENSMUSG00000075045	Homeobox	ENSMUSP00000097314;	245263
26	Mus_musculus	Insm2	ENSMUSG00000045440	zf-C2H2	ENSMUSP00000061046;	56856
27	Mus_musculus	Msx3	ENSMUSG00000025469	Homeobox	ENSMUSP00000133484;	17703
28	Mus_musculus	Nfe2l3	ENSMUSG00000029832	TF_bZIP	ENSMUSP00000005103;	18025
29	Mus_musculus	Gm28168	ENSMUSG00000101415	zf-C2H2	ENSMUSP00000139435;	-
30	Mus_musculus	Rfx4	ENSMUSG00000020037	RFX	ENSMUSP00000051107;	71137
31	Mus_musculus	Foxa3	ENSMUSG00000040891	Fork_head	ENSMUSP00000043173;	15377
32	Mus_musculus	Zbtb25	ENSMUSG00000056459	ZBTB	ENSMUSP00000134748;ENSMUSP00000128471;ENSMUSP00000135853;	109929
33	Mus_musculus	Gm28363	ENSMUSG00000100265	zf-C2H2	ENSMUSP00000140366;	-
34	Mus_musculus	Foxc2	ENSMUSG00000046714	Fork_head	ENSMUSP00000055290;	14234
35	Mus_musculus	Gabpa	ENSMUSG00000008976	ETS	ENSMUSP00000109822;ENSMUSP00000009120;	14390
36	Mus_musculus	Gm10226	ENSMUSG00000067929	zf-C2H2	ENSMUSP00000072002;	-
37	Mus_musculus	Hmbox1	ENSMUSG00000021972	Homeobox	ENSMUSP00000066905;ENSMUSP00000134824;ENSMUSP00000022544;ENSMUSP00000135372;ENSMUSP00000135272;ENSMUSP00000135657;ENSMUSP00000135211;ENSMUSP00000135448;	219150
38	Mus_musculus	Zfp707	ENSMUSG00000034429	zf-C2H2	ENSMUSP00000154921;ENSMUSP00000105592;ENSMUSP00000119705;ENSMUSP00000105593;	69020
39	Mus_musculus	AC113536.1	ENSMUSG00000116496	Fork_head	ENSMUSP00000155732;ENSMUSP00000155520;ENSMUSP00000155078;ENSMUSP00000155120;	-
40	Mus_musculus	Nanog	ENSMUSG00000012396	Homeobox	ENSMUSP00000012540;ENSMUSP00000108200;ENSMUSP00000108199;	71950
41	Mus_musculus	Zfp459	ENSMUSG00000055560	zf-C2H2	ENSMUSP00000153407;ENSMUSP00000063027;ENSMUSP00000153490;	328274
42	Mus_musculus	Gm9045	ENSMUSG00000112027	MYB	ENSMUSP00000151826;	-
43	Mus_musculus	Zfp202	ENSMUSG00000025602	zf-C2H2	ENSMUSP00000026693;	80902
44	Mus_musculus	Hmx3	ENSMUSG00000040148	Homeobox	ENSMUSP00000039018;	15373
45	Mus_musculus	Zfp712	ENSMUSG00000090641	zf-C2H2	ENSMUSP00000126665;	78251
46	Mus_musculus	Irf5	ENSMUSG00000029771	IRF	ENSMUSP00000126273;ENSMUSP00000145299;ENSMUSP00000130548;ENSMUSP00000004392;ENSMUSP00000127021;	27056
47	Mus_musculus	Foxi1	ENSMUSG00000047861	Fork_head	ENSMUSP00000058651;	14233
48	Mus_musculus	Zkscan7	ENSMUSG00000063488	zf-C2H2	ENSMUSP00000071695;	382118
49	Mus_musculus	Hoxa4	ENSMUSG00000000942	Homeobox	ENSMUSP00000098943;	15401
50	Mus_musculus	Sox17	ENSMUSG00000025902	HMG	ENSMUSP00000142154;ENSMUSP00000141674;ENSMUSP00000027035;ENSMUSP00000142116;ENSMUSP00000112351;ENSMUSP00000142204;	20671
51	Mus_musculus	Rhox2h	ENSMUSG00000079627	Homeobox	ENSMUSP00000110816;	622301
52	Mus_musculus	Dux	ENSMUSG00000106723	Homeobox	ENSMUSP00000145279;	-
53	Mus_musculus	Bhlhe41	ENSMUSG00000030256	bHLH	ENSMUSP00000032386;ENSMUSP00000107332;	79362
54	Mus_musculus	Baz2b	ENSMUSG00000026987	MBD	ENSMUSP00000108169;ENSMUSP00000088443;	407823
55	Mus_musculus	Gm2004	ENSMUSG00000095648	zf-C2H2	ENSMUSP00000104677;	-
56	Mus_musculus	Zkscan8	ENSMUSG00000063894	zf-C2H2	ENSMUSP00000153171;ENSMUSP00000040248;	93681
57	Mus_musculus	Npas3	ENSMUSG00000021010	bHLH	ENSMUSP00000098975;ENSMUSP00000152411;ENSMUSP00000152452;	27386
58	Mus_musculus	Gm10139	ENSMUSG00000063905	zf-C2H2	ENSMUSP00000080191;	-
59	Mus_musculus	Gm9048	ENSMUSG00000112495	MYB	ENSMUSP00000151669;	-
60	Mus_musculus	Glmp	ENSMUSG00000001418	NCU-G1	ENSMUSP00000134809;ENSMUSP00000001454;ENSMUSP00000135575;ENSMUSP00000135398;ENSMUSP00000135263;	56700
61	Mus_musculus	Zfp442	ENSMUSG00000068130	zf-C2H2	ENSMUSP00000105542;ENSMUSP00000140098;	668923
62	Mus_musculus	Zfp105	ENSMUSG00000057895	zf-C2H2	ENSMUSP00000079840;	22646
63	Mus_musculus	Spi1	ENSMUSG00000002111	ETS	ENSMUSP00000002180;	20375
64	Mus_musculus	Esr2	ENSMUSG00000021055	ESR-like	ENSMUSP00000106051;ENSMUSP00000098849;ENSMUSP00000138637;ENSMUSP00000075932;ENSMUSP00000151463;	13983
65	Mus_musculus	Zfp943	ENSMUSG00000053347	zf-C2H2	ENSMUSP00000059554;	74670
66	Mus_musculus	Gm14443	ENSMUSG00000078902	zf-C2H2	ENSMUSP00000104682;	-
67	Mus_musculus	Gm11007	ENSMUSG00000094475	zf-C2H2	ENSMUSP00000139544;ENSMUSP00000136499;	-
68	Mus_musculus	Zfp580	ENSMUSG00000055633	zf-C2H2	ENSMUSP00000147223;ENSMUSP00000065861;	68992
69	Mus_musculus	CT573016.1	ENSMUSG00000114923	zf-C2H2	ENSMUSP00000153476;ENSMUSP00000153696;	-
70	Mus_musculus	Zfp36l2	ENSMUSG00000045817	zf-CCCH	ENSMUSP00000050820;	12193
71	Mus_musculus	Foxa2	ENSMUSG00000037025	Fork_head	ENSMUSP00000105590;ENSMUSP00000134081;ENSMUSP00000045918;	15376
72	Mus_musculus	Myf6	ENSMUSG00000035923	bHLH	ENSMUSP00000047529;	17878
73	Mus_musculus	Nr1d2	ENSMUSG00000021775	THR-like	ENSMUSP00000153325;ENSMUSP00000088031;	353187
74	Mus_musculus	Six3	ENSMUSG00000038805	Homeobox	ENSMUSP00000135677;ENSMUSP00000125169;ENSMUSP00000135312;	20473
75	Mus_musculus	Zfp740	ENSMUSG00000046897	zf-C2H2	ENSMUSP00000155827;ENSMUSP00000113770;ENSMUSP00000122698;ENSMUSP00000112985;	68744
76	Mus_musculus	Nr2e3	ENSMUSG00000032292	RXR-like	ENSMUSP00000034831;	23958
77	Mus_musculus	Foxq1	ENSMUSG00000038415	Fork_head	ENSMUSP00000036952;	15220
78	Mus_musculus	Rere	ENSMUSG00000039852	zf-GATA	ENSMUSP00000101307;ENSMUSP00000101305;	68703
79	Mus_musculus	Rhox3a	ENSMUSG00000071772	Homeobox	ENSMUSP00000110857;	382209
80	Mus_musculus	Csrnp1	ENSMUSG00000032515	CSRNP_N	ENSMUSP00000149632;ENSMUSP00000149214;ENSMUSP00000035101;ENSMUSP00000150628;	215418
81	Mus_musculus	Snai2	ENSMUSG00000022676	zf-C2H2	ENSMUSP00000023356;	20583
82	Mus_musculus	Prop1	ENSMUSG00000044542	Homeobox	ENSMUSP00000057231;	19127
83	Mus_musculus	Duxf3	ENSMUSG00000075046	Homeobox	ENSMUSP00000145004;	-
84	Mus_musculus	Myf5	ENSMUSG00000000435	bHLH	ENSMUSP00000000445;	17877
85	Mus_musculus	Sox9	ENSMUSG00000000567	HMG	ENSMUSP00000000579;	20682
86	Mus_musculus	Camta2	ENSMUSG00000040712	CG-1	ENSMUSP00000043792;ENSMUSP00000113847;ENSMUSP00000104184;ENSMUSP00000123602;ENSMUSP00000113667;ENSMUSP00000098493;ENSMUSP00000104185;	216874
87	Mus_musculus	Sox4	ENSMUSG00000076431	HMG	ENSMUSP00000100013;	20677
88	Mus_musculus	Esr1	ENSMUSG00000019768	ESR-like	ENSMUSP00000070070;ENSMUSP00000101213;ENSMUSP00000101215;ENSMUSP00000101214;	13982
89	Mus_musculus	Zfp266	ENSMUSG00000060510	zf-C2H2	ENSMUSP00000134217;ENSMUSP00000066012;	77519
90	Mus_musculus	Zfp54	ENSMUSG00000023882	zf-C2H2	ENSMUSP00000007884;ENSMUSP00000127089;ENSMUSP00000132983;	22712
91	Mus_musculus	Hes6	ENSMUSG00000067071	bHLH	ENSMUSP00000084062;	55927
92	Mus_musculus	Nkx2-1	ENSMUSG00000001496	Homeobox	ENSMUSP00000136103;ENSMUSP00000001536;	21869
93	Mus_musculus	Foxo4	ENSMUSG00000042903	Fork_head	ENSMUSP00000116165;ENSMUSP00000059420;	54601
94	Mus_musculus	Aff1	ENSMUSG00000029313	AF-4	ENSMUSP00000119631;ENSMUSP00000031256;ENSMUSP00000059744;	17355
95	Mus_musculus	Tbx3	ENSMUSG00000018604	T-box	ENSMUSP00000078657;ENSMUSP00000018748;ENSMUSP00000112519;	21386
96	Mus_musculus	Gm44973	ENSMUSG00000109129	zf-C2H2	ENSMUSP00000147233;	-
97	Mus_musculus	Zfp748	ENSMUSG00000095432	zf-C2H2	ENSMUSP00000137928;	212276
98	Mus_musculus	Zfp352	ENSMUSG00000070902	zf-C2H2	ENSMUSP00000102746;ENSMUSP00000079383;	236537
99	Mus_musculus	Ssrp1	ENSMUSG00000027067	HMG	ENSMUSP00000127058;ENSMUSP00000076971;ENSMUSP00000121639;	20833
100	Mus_musculus	Zfp936	ENSMUSG00000064194	zf-C2H2	ENSMUSP00000072608;ENSMUSP00000145999;ENSMUSP00000143800;	668620
101	Mus_musculus	Arid1a	ENSMUSG00000007880	ARID	ENSMUSP00000101517;ENSMUSP00000008024;ENSMUSP00000122354;	93760
102	Mus_musculus	Tcf24	ENSMUSG00000099032	bHLH	ENSMUSP00000138827;	100039596
103	Mus_musculus	Sox2	ENSMUSG00000074637	HMG	ENSMUSP00000096755;	20674
104	Mus_musculus	Sox10	ENSMUSG00000033006	HMG	ENSMUSP00000039466;ENSMUSP00000155574;	20665
105	Mus_musculus	Thap2	ENSMUSG00000020137	THAP	ENSMUSP00000151353;	66816
106	Mus_musculus	Zfp772	ENSMUSG00000066838	zf-C2H2	ENSMUSP00000074055;	232855
107	Mus_musculus	Bbx	ENSMUSG00000022641	HMG	ENSMUSP00000086821;ENSMUSP00000119238;ENSMUSP00000110132;ENSMUSP00000110121;ENSMUSP00000086826;	70508
108	Mus_musculus	Gbx2	ENSMUSG00000034486	Homeobox	ENSMUSP00000048508;	14472
109	Mus_musculus	Rhox3g	ENSMUSG00000080933	Homeobox	ENSMUSP00000138947;	546294
110	Mus_musculus	Hlx	ENSMUSG00000039377	Homeobox	ENSMUSP00000040505;	15284
111	Mus_musculus	Fezf1	ENSMUSG00000029697	zf-C2H2	ENSMUSP00000031709;	73191
112	Mus_musculus	Eomes	ENSMUSG00000032446	T-box	ENSMUSP00000035020;ENSMUSP00000118079;ENSMUSP00000107393;	13813
113	Mus_musculus	Pitx1	ENSMUSG00000021506	Homeobox	ENSMUSP00000134609;ENSMUSP00000021968;	18740
114	Mus_musculus	Zfp866	ENSMUSG00000043090	zf-C2H2	ENSMUSP00000119781;	330788
115	Mus_musculus	Hoxc4	ENSMUSG00000075394	Homeobox	ENSMUSP00000097740;	15423
116	Mus_musculus	Tal1	ENSMUSG00000028717	bHLH	ENSMUSP00000125202;ENSMUSP00000030489;ENSMUSP00000124983;	21349
117	Mus_musculus	Gmeb2	ENSMUSG00000038705	SAND	ENSMUSP00000116479;ENSMUSP00000037075;ENSMUSP00000116854;	229004
118	Mus_musculus	Ybx3	ENSMUSG00000030189	CSD	ENSMUSP00000085172;ENSMUSP00000032309;	56449
119	Mus_musculus	Zfp874a	ENSMUSG00000069206	zf-C2H2	ENSMUSP00000074735;	238692
120	Mus_musculus	Rxra	ENSMUSG00000015846	RXR-like	ENSMUSP00000115165;ENSMUSP00000133044;ENSMUSP00000109567;ENSMUSP00000097822;ENSMUSP00000076491;	20181
121	Mus_musculus	Atf4	ENSMUSG00000042406	TF_bZIP	ENSMUSP00000105234;	11911
122	Mus_musculus	Esx1	ENSMUSG00000023443	Homeobox	ENSMUSP00000074262;ENSMUSP00000108689;	13984
123	Mus_musculus	Ascl4	ENSMUSG00000085111	bHLH	ENSMUSP00000137794;ENSMUSP00000137650;	67341
124	Mus_musculus	Zfp663	ENSMUSG00000056824	zf-C2H2	ENSMUSP00000099374;ENSMUSP00000072813;	381405
125	Mus_musculus	Zfp941	ENSMUSG00000060314	zf-C2H2	ENSMUSP00000079482;ENSMUSP00000101667;	407812
126	Mus_musculus	Sox1	ENSMUSG00000096014	HMG	ENSMUSP00000137203;	20664
127	Mus_musculus	Arid4b	ENSMUSG00000039219	ARID	ENSMUSP00000106162;ENSMUSP00000043889;ENSMUSP00000106163;ENSMUSP00000118687;ENSMUSP00000106165;	94246
128	Mus_musculus	Atf6	ENSMUSG00000026663	TF_bZIP	ENSMUSP00000027974;	226641
129	Mus_musculus	Lhx8	ENSMUSG00000096225	Homeobox	ENSMUSP00000145485;ENSMUSP00000136047;	16875
130	Mus_musculus	Tcf3	ENSMUSG00000020167	bHLH	ENSMUSP00000100983;ENSMUSP00000100979;ENSMUSP00000121172;ENSMUSP00000100981;ENSMUSP00000100982;ENSMUSP00000100978;ENSMUSP00000020379;ENSMUSP00000100977;ENSMUSP00000020377;ENSMUSP00000100980;ENSMUSP00000100976;	21423
131	Mus_musculus	Meis3	ENSMUSG00000041420	Homeobox	ENSMUSP00000134918;ENSMUSP00000002495;	17537
132	Mus_musculus	Sox13	ENSMUSG00000070643	HMG	ENSMUSP00000119729;ENSMUSP00000092130;ENSMUSP00000122980;	20668
133	Mus_musculus	Litaf	ENSMUSG00000022500	zf-LITAF-like	ENSMUSP00000023143;ENSMUSP00000112667;	545182
134	Mus_musculus	Peg3	ENSMUSG00000002265	zf-C2H2	ENSMUSP00000050750;	18616
135	Mus_musculus	Lrrfip2	ENSMUSG00000032497	LRRFIP	ENSMUSP00000143756;ENSMUSP00000095944;ENSMUSP00000142471;ENSMUSP00000142816;ENSMUSP00000151145;ENSMUSP00000142851;ENSMUSP00000149212;ENSMUSP00000035078;ENSMUSP00000149845;ENSMUSP00000143322;ENSMUSP00000142753;	71268
136	Mus_musculus	Srf	ENSMUSG00000015605	SRF	ENSMUSP00000015749;	20807
137	Mus_musculus	Lhx5	ENSMUSG00000029595	Homeobox	ENSMUSP00000031591;	16873
138	Mus_musculus	Zfp869	ENSMUSG00000054648	zf-C2H2	ENSMUSP00000079780;	66869
139	Mus_musculus	Snai3	ENSMUSG00000006587	zf-C2H2	ENSMUSP00000006762;	30927
140	Mus_musculus	Foxg1	ENSMUSG00000020950	Fork_head	ENSMUSP00000021333;ENSMUSP00000136372;	15228
141	Mus_musculus	Insm1	ENSMUSG00000068154	zf-C2H2	ENSMUSP00000092048;	53626
142	Mus_musculus	Zfp37	ENSMUSG00000028389	zf-C2H2	ENSMUSP00000152266;ENSMUSP00000070463;ENSMUSP00000152291;ENSMUSP00000152491;ENSMUSP00000152520;ENSMUSP00000152400;	22696
143	Mus_musculus	Foxo1	ENSMUSG00000044167	Fork_head	ENSMUSP00000055308;	56458
144	Mus_musculus	Zfp846	ENSMUSG00000058192	zf-C2H2	ENSMUSP00000051593;ENSMUSP00000111219;	244721
145	Mus_musculus	Zfp600	ENSMUSG00000115945	zf-C2H2	ENSMUSP00000155682;ENSMUSP00000155108;	-
146	Mus_musculus	Zfhx2	ENSMUSG00000040721	Homeobox	ENSMUSP00000045156;	239102
147	Mus_musculus	Klf7	ENSMUSG00000025959	zf-C2H2	ENSMUSP00000109720;ENSMUSP00000054674;	93691
148	Mus_musculus	Zfp455	ENSMUSG00000051037	zf-C2H2	ENSMUSP00000112546;ENSMUSP00000113356;	218311
149	Mus_musculus	Zfp654	ENSMUSG00000047141	zf-C2H2	ENSMUSP00000052946;ENSMUSP00000146656;	72020
150	Mus_musculus	Id1	ENSMUSG00000042745	bHLH	ENSMUSP00000105449;ENSMUSP00000092019;	15901
151	Mus_musculus	Tgif2lx1	ENSMUSG00000100133	Homeobox	ENSMUSP00000073522;	245583
152	Mus_musculus	Thap12	ENSMUSG00000030753	THAP	ENSMUSP00000118403;ENSMUSP00000118736;ENSMUSP00000033009;	72981
153	Mus_musculus	Gm35315	ENSMUSG00000109771	zf-C2H2	ENSMUSP00000147534;	102638847
154	Mus_musculus	Dlx2	ENSMUSG00000023391	Homeobox	ENSMUSP00000024159;	13392
155	Mus_musculus	Nfatc4	ENSMUSG00000023411	RHD	ENSMUSP00000132763;ENSMUSP00000024179;ENSMUSP00000154682;	73181
156	Mus_musculus	Klf1	ENSMUSG00000054191	zf-C2H2	ENSMUSP00000064366;	16596
157	Mus_musculus	E2f3	ENSMUSG00000016477	E2F	ENSMUSP00000152782;ENSMUSP00000100012;ENSMUSP00000152368;	13557
158	Mus_musculus	Zfp787	ENSMUSG00000046792	zf-C2H2	ENSMUSP00000147060;ENSMUSP00000092468;	67109
159	Mus_musculus	Zfp868	ENSMUSG00000060427	zf-C2H2	ENSMUSP00000113952;ENSMUSP00000074510;	234362
160	Mus_musculus	Foxj2	ENSMUSG00000003154	Fork_head	ENSMUSP00000137645;ENSMUSP00000003238;ENSMUSP00000145438;	60611
161	Mus_musculus	Zfp61	ENSMUSG00000050605	zf-C2H2	ENSMUSP00000132551;ENSMUSP00000076954;	22719
162	Mus_musculus	Terf1	ENSMUSG00000025925	MYB	ENSMUSP00000140744;ENSMUSP00000027057;	21749
163	Mus_musculus	Egr4	ENSMUSG00000071341	zf-C2H2	ENSMUSP00000093433;	13656
164	Mus_musculus	Zfp42	ENSMUSG00000051176	zf-C2H2	ENSMUSP00000147607;ENSMUSP00000147606;ENSMUSP00000080765;	22702
165	Mus_musculus	4930522L14Rik	ENSMUSG00000072762	zf-C2H2	ENSMUSP00000108166;	100041734
166	Mus_musculus	Zfp474	ENSMUSG00000046886	zf-C2H2	ENSMUSP00000147873;ENSMUSP00000072453;	66758
167	Mus_musculus	Zfp445	ENSMUSG00000047036	zf-C2H2	ENSMUSP00000055738;ENSMUSP00000151198;	235682
168	Mus_musculus	Gm10772	ENSMUSG00000091347	zf-C2H2	ENSMUSP00000126511;	-
169	Mus_musculus	Gm5141	ENSMUSG00000091183	zf-C2H2	ENSMUSP00000144368;ENSMUSP00000126604;	380850
170	Mus_musculus	Prrxl1	ENSMUSG00000041730	Homeobox	ENSMUSP00000064107;ENSMUSP00000140337;ENSMUSP00000140687;ENSMUSP00000154801;ENSMUSP00000139756;	107751
171	Mus_musculus	Stat1	ENSMUSG00000026104	STAT	ENSMUSP00000140482;ENSMUSP00000066743;ENSMUSP00000141132;ENSMUSP00000140518;ENSMUSP00000139746;ENSMUSP00000141125;ENSMUSP00000140875;	20846
172	Mus_musculus	Aff2	ENSMUSG00000031189	AF-4	ENSMUSP00000033532;	14266
173	Mus_musculus	Glis3	ENSMUSG00000052942	zf-C2H2	ENSMUSP00000124635;ENSMUSP00000108231;	226075
174	Mus_musculus	Foxo3	ENSMUSG00000048756	Fork_head	ENSMUSP00000135380;ENSMUSP00000101140;ENSMUSP00000050683;ENSMUSP00000101141;	56484
175	Mus_musculus	Foxe1	ENSMUSG00000070990	Fork_head	ENSMUSP00000092715;	110805
176	Mus_musculus	Rex2	ENSMUSG00000067919	zf-C2H2	ENSMUSP00000075179;	100043034
177	Mus_musculus	AW146154	ENSMUSG00000074166	zf-C2H2	ENSMUSP00000096109;	101835
178	Mus_musculus	Zfp473	ENSMUSG00000048012	zf-C2H2	ENSMUSP00000113316;ENSMUSP00000051069;ENSMUSP00000113774;ENSMUSP00000113789;	243963
179	Mus_musculus	Mafa	ENSMUSG00000047591	TF_bZIP	ENSMUSP00000054226;	378435
180	Mus_musculus	Zfp966	ENSMUSG00000089756	zf-C2H2	ENSMUSP00000104577;	667962
181	Mus_musculus	Zfp148	ENSMUSG00000022811	zf-C2H2	ENSMUSP00000087106;ENSMUSP00000126338;	22661
182	Mus_musculus	Gm14308	ENSMUSG00000078880	zf-C2H2	ENSMUSP00000104618;	100043381
183	Mus_musculus	Irf2	ENSMUSG00000031627	IRF	ENSMUSP00000146495;ENSMUSP00000034041;ENSMUSP00000147279;ENSMUSP00000147318;ENSMUSP00000146992;ENSMUSP00000147138;ENSMUSP00000146714;	16363
184	Mus_musculus	Zfp108	ENSMUSG00000030486	zf-C2H2	ENSMUSP00000072496;ENSMUSP00000145928;ENSMUSP00000145844;	54678
185	Mus_musculus	Zbtb45	ENSMUSG00000049600	ZBTB	ENSMUSP00000130439;ENSMUSP00000130439;ENSMUSP00000056086;ENSMUSP00000056086;ENSMUSP00000147298;ENSMUSP00000147298;ENSMUSP00000147653;	232879
186	Mus_musculus	Gm21836	ENSMUSG00000096734	zf-C2H2	ENSMUSP00000137150;	-
187	Mus_musculus	Nfatc2	ENSMUSG00000027544	RHD	ENSMUSP00000130875;ENSMUSP00000074198;ENSMUSP00000118329;ENSMUSP00000104812;ENSMUSP00000029057;	18019
188	Mus_musculus	Ascl5	ENSMUSG00000097918	bHLH	ENSMUSP00000137746;	226439
189	Mus_musculus	Zfp790	ENSMUSG00000011427	zf-C2H2	ENSMUSP00000032796;ENSMUSP00000136932;	233056
190	Mus_musculus	Prox2	ENSMUSG00000042320	HPD	ENSMUSP00000105878;ENSMUSP00000135881;	73422
191	Mus_musculus	Zbtb8a	ENSMUSG00000028807	ZBTB	ENSMUSP00000030610;ENSMUSP00000030610;	73680
192	Mus_musculus	Nfat5	ENSMUSG00000003847	RHD	ENSMUSP00000075311;ENSMUSP00000118130;ENSMUSP00000127784;ENSMUSP00000076653;ENSMUSP00000116094;ENSMUSP00000119370;	54446
193	Mus_musculus	2810021J22Rik	ENSMUSG00000020491	zf-C2H2	ENSMUSP00000073579;	69944
194	Mus_musculus	Dlx4	ENSMUSG00000020871	Homeobox	ENSMUSP00000021241;	13394
195	Mus_musculus	Zfp651	ENSMUSG00000013419	ZBTB	ENSMUSP00000091286;ENSMUSP00000091286;ENSMUSP00000150384;	270210
196	Mus_musculus	Gm9040	ENSMUSG00000112814	MYB	ENSMUSP00000151606;	-
197	Mus_musculus	Creb3	ENSMUSG00000028466	TF_bZIP	ENSMUSP00000100008;ENSMUSP00000129401;	12913
198	Mus_musculus	Gm9376	ENSMUSG00000092109	Homeobox	ENSMUSP00000128952;	668814
199	Mus_musculus	Zfp39	ENSMUSG00000037001	zf-C2H2	ENSMUSP00000099764;	22698
200	Mus_musculus	Cdc5l	ENSMUSG00000023932	MYB	ENSMUSP00000024727;	71702
201	Mus_musculus	Sebox	ENSMUSG00000001103	Homeobox	ENSMUSP00000001130;	18292
202	Mus_musculus	Tbx6	ENSMUSG00000030699	T-box	ENSMUSP00000126418;ENSMUSP00000091579;	21389
203	Mus_musculus	Cebpd	ENSMUSG00000071637	TF_bZIP	ENSMUSP00000148145;	12609
204	Mus_musculus	Hes3	ENSMUSG00000028946	bHLH	ENSMUSP00000151815;ENSMUSP00000092006;	15207
205	Mus_musculus	Smad6	ENSMUSG00000036867	MH1	ENSMUSP00000036285;	17130
206	Mus_musculus	Jazf1	ENSMUSG00000063568	zf-C2H2	ENSMUSP00000074129;	231986
207	Mus_musculus	Hif3a	ENSMUSG00000004328	bHLH	ENSMUSP00000117728;	53417
208	Mus_musculus	Mef2c	ENSMUSG00000005583	SRF	ENSMUSP00000143235;ENSMUSP00000142399;ENSMUSP00000143227;ENSMUSP00000143315;ENSMUSP00000143742;ENSMUSP00000143286;ENSMUSP00000132547;ENSMUSP00000143212;ENSMUSP00000142456;ENSMUSP00000142884;ENSMUSP00000143611;ENSMUSP00000005722;ENSMUSP00000143339;ENSMUSP00000142714;ENSMUSP00000143187;ENSMUSP00000142487;ENSMUSP00000143401;ENSMUSP00000143420;ENSMUSP00000143598;ENSMUSP00000142897;ENSMUSP00000142833;…	17260
209	Mus_musculus	Zfp940	ENSMUSG00000050855	zf-C2H2	ENSMUSP00000082947;	233057
210	Mus_musculus	Zfp808	ENSMUSG00000074867	zf-C2H2	ENSMUSP00000097048;	630579
211	Mus_musculus	AC166164	ENSMUSG00000115906	NF-YA	ENSMUSP00000154920;ENSMUSP00000155383;ENSMUSP00000155687;ENSMUSP00000155053;ENSMUSP00000155458;ENSMUSP00000155735;ENSMUSP00000155070;	-
212	Mus_musculus	Otx1	ENSMUSG00000005917	TF_Otx	ENSMUSP00000006071;ENSMUSP00000134704;	18423
213	Mus_musculus	Zfat	ENSMUSG00000022335	zf-C2H2	ENSMUSP00000125257;ENSMUSP00000124974;ENSMUSP00000125732;	380993
214	Mus_musculus	Zfp114	ENSMUSG00000068962	zf-C2H2	ENSMUSP00000146241;ENSMUSP00000083173;	232966
215	Mus_musculus	Trps1	ENSMUSG00000038679	zf-GATA	ENSMUSP00000139063;ENSMUSP00000139017;ENSMUSP00000139115;ENSMUSP00000077089;ENSMUSP00000129779;ENSMUSP00000138905;	83925
216	Mus_musculus	Barhl1	ENSMUSG00000026805	Homeobox	ENSMUSP00000053147;ENSMUSP00000109480;ENSMUSP00000109478;	54422
217	Mus_musculus	Ubtfl1	ENSMUSG00000074502	HMG	ENSMUSP00000126540;ENSMUSP00000096572;ENSMUSP00000129611;	546118
218	Mus_musculus	Zic2	ENSMUSG00000061524	zf-C2H2	ENSMUSP00000075283;	22772
219	Mus_musculus	Rhox2g	ENSMUSG00000079629	Homeobox	ENSMUSP00000110823;	434766
220	Mus_musculus	Rhox2e	ENSMUSG00000096788	Homeobox	ENSMUSP00000139210;ENSMUSP00000072030;	100040016
221	Mus_musculus	Gcfc2	ENSMUSG00000035125	GCFC	ENSMUSP00000144868;ENSMUSP00000035644;	330361
222	Mus_musculus	Myc	ENSMUSG00000022346	bHLH	ENSMUSP00000140183;ENSMUSP00000123821;ENSMUSP00000022971;ENSMUSP00000124758;ENSMUSP00000123852;ENSMUSP00000130285;ENSMUSP00000141139;	17869
223	Mus_musculus	Zfp457	ENSMUSG00000055341	zf-C2H2	ENSMUSP00000153220;ENSMUSP00000053879;	431706
224	Mus_musculus	Pou4f3	ENSMUSG00000024497	Pou	ENSMUSP00000025374;	18998
225	Mus_musculus	Zfp758	ENSMUSG00000044501	zf-C2H2	ENSMUSP00000113532;ENSMUSP00000086143;ENSMUSP00000072298;ENSMUSP00000121288;	224598
226	Mus_musculus	Gm14296	ENSMUSG00000074527	zf-C2H2	ENSMUSP00000096605;	102639598
227	Mus_musculus	Pax1	ENSMUSG00000037034	PAX	ENSMUSP00000105594;ENSMUSP00000119667;	18503
228	Mus_musculus	Nr1i3	ENSMUSG00000005677	THR-like	ENSMUSP00000005820;ENSMUSP00000137852;ENSMUSP00000137683;ENSMUSP00000106960;ENSMUSP00000074915;	12355
229	Mus_musculus	Sox5	ENSMUSG00000041540	HMG	ENSMUSP00000107378;ENSMUSP00000047567;ENSMUSP00000133041;ENSMUSP00000076403;ENSMUSP00000107377;	20678
230	Mus_musculus	AC168977.1	ENSMUSG00000079808	SAND	ENSMUSP00000111587;	102638047
231	Mus_musculus	Rit1	ENSMUSG00000048251	zf-C2H2	ENSMUSP00000068258;ENSMUSP00000105517;ENSMUSP00000105513;	58208
232	Mus_musculus	5430403G16Rik	ENSMUSG00000072763	zf-C2H2	ENSMUSP00000090395;	-
233	Mus_musculus	Foxn1	ENSMUSG00000002057	Fork_head	ENSMUSP00000103929;	15218
234	Mus_musculus	Zfp385a	ENSMUSG00000000552	zf-C2H2	ENSMUSP00000155498;ENSMUSP00000130176;ENSMUSP00000155501;	29813
235	Mus_musculus	Zfp623	ENSMUSG00000050846	zf-C2H2	ENSMUSP00000036049;	78834
236	Mus_musculus	Mta2	ENSMUSG00000071646	zf-GATA	ENSMUSP00000093959;	23942
237	Mus_musculus	Zfp985	ENSMUSG00000065999	zf-C2H2	ENSMUSP00000080438;	433804
238	Mus_musculus	Atoh1	ENSMUSG00000073043	bHLH	ENSMUSP00000098903;	11921
239	Mus_musculus	Hey2	ENSMUSG00000019789	bHLH	ENSMUSP00000019924;	15214
240	Mus_musculus	Hbp1	ENSMUSG00000002996	HMG	ENSMUSP00000131158;	73389
241	Mus_musculus	Zfp536	ENSMUSG00000043456	zf-C2H2	ENSMUSP00000134778;ENSMUSP00000135068;ENSMUSP00000058468;ENSMUSP00000135218;ENSMUSP00000135681;	243937
242	Mus_musculus	Hmgb1	ENSMUSG00000066551	HMG	ENSMUSP00000144129;ENSMUSP00000082682;ENSMUSP00000118733;ENSMUSP00000144412;ENSMUSP00000114515;ENSMUSP00000106131;ENSMUSP00000106132;	15289
243	Mus_musculus	Hnf1a	ENSMUSG00000029556	Homeobox	ENSMUSP00000031535;	21405
244	Mus_musculus	Pou4f1	ENSMUSG00000048349	Pou	ENSMUSP00000060798;	18996
245	Mus_musculus	Zfp961	ENSMUSG00000052446	zf-C2H2	ENSMUSP00000105623;ENSMUSP00000122942;	234413
246	Mus_musculus	Thap4	ENSMUSG00000026279	THAP	ENSMUSP00000108526;ENSMUSP00000140761;	67026
247	Mus_musculus	Srebf1	ENSMUSG00000020538	bHLH	ENSMUSP00000020846;ENSMUSP00000122934;ENSMUSP00000120777;	20787
248	Mus_musculus	Pbx3	ENSMUSG00000038718	Homeobox	ENSMUSP00000108757;ENSMUSP00000045281;	18516
249	Mus_musculus	Mafg	ENSMUSG00000051510	TF_bZIP	ENSMUSP00000101787;ENSMUSP00000101788;ENSMUSP00000101786;ENSMUSP00000053899;	17134
250	Mus_musculus	Ebf3	ENSMUSG00000010476	COE	ENSMUSP00000101724;ENSMUSP00000033378;ENSMUSP00000147829;ENSMUSP00000130334;ENSMUSP00000132563;ENSMUSP00000147512;	13593
251	Mus_musculus	Pitx3	ENSMUSG00000025229	Homeobox	ENSMUSP00000134563;ENSMUSP00000026259;	18742
252	Mus_musculus	Elk1	ENSMUSG00000009406	ETS	ENSMUSP00000009550;	13712
253	Mus_musculus	Nr4a3	ENSMUSG00000028341	NGFIB-like	ENSMUSP00000121455;ENSMUSP00000030025;	18124
254	Mus_musculus	Zbtb43	ENSMUSG00000026788	ZBTB	ENSMUSP00000028125;ENSMUSP00000028125;ENSMUSP00000092645;ENSMUSP00000092645;ENSMUSP00000108781;ENSMUSP00000108781;	71834
255	Mus_musculus	Zscan5b	ENSMUSG00000058028	zf-C2H2	ENSMUSP00000126044;ENSMUSP00000072449;	170734
256	Mus_musculus	Gm6020	ENSMUSG00000069475	zf-C2H2	ENSMUSP00000089726;	-
257	Mus_musculus	Zik1	ENSMUSG00000030393	zf-C2H2	ENSMUSP00000032551;	22775
258	Mus_musculus	Evx2	ENSMUSG00000001815	Homeobox	ENSMUSP00000134131;ENSMUSP00000001867;	14029
259	Mus_musculus	Arid3b	ENSMUSG00000004661	ARID	ENSMUSP00000130173;ENSMUSP00000004780;ENSMUSP00000096283;	56380
260	Mus_musculus	Gm3854	ENSMUSG00000109398	zf-C2H2	ENSMUSP00000148053;	-
261	Mus_musculus	Rhox4e	ENSMUSG00000071770	Homeobox	ENSMUSP00000086475;	194856
262	Mus_musculus	Zkscan6	ENSMUSG00000018347	zf-C2H2	ENSMUSP00000018491;ENSMUSP00000071406;	52712
263	Mus_musculus	Foxp1	ENSMUSG00000030067	Fork_head	ENSMUSP00000135041;ENSMUSP00000108952;ENSMUSP00000108954;ENSMUSP00000135098;ENSMUSP00000135764;ENSMUSP00000108955;ENSMUSP00000134817;ENSMUSP00000073953;ENSMUSP00000135181;ENSMUSP00000135635;ENSMUSP00000108948;ENSMUSP00000108950;ENSMUSP00000135809;	108655
264	Mus_musculus	Gm17655	ENSMUSG00000090963	zf-C2H2	ENSMUSP00000128849;ENSMUSP00000148155;	-
265	Mus_musculus	Nfyb	ENSMUSG00000020248	NF-YB	ENSMUSP00000116039;ENSMUSP00000122403;	18045
266	Mus_musculus	Nr3c2	ENSMUSG00000031618	ESR-like	ENSMUSP00000118222;ENSMUSP00000105537;ENSMUSP00000105538;ENSMUSP00000034031;ENSMUSP00000105539;	110784
267	Mus_musculus	Nr5a2	ENSMUSG00000026398	SF-like	ENSMUSP00000129071;ENSMUSP00000142219;ENSMUSP00000027649;ENSMUSP00000141495;ENSMUSP00000141645;	26424
268	Mus_musculus	Foxa1	ENSMUSG00000035451	Fork_head	ENSMUSP00000041118;	15375
269	Mus_musculus	Ubtf	ENSMUSG00000020923	HMG	ENSMUSP00000102736;ENSMUSP00000134665;ENSMUSP00000078539;ENSMUSP00000006754;ENSMUSP00000102734;ENSMUSP00000102740;ENSMUSP00000136310;ENSMUSP00000133844;ENSMUSP00000133611;ENSMUSP00000131930;ENSMUSP00000102732;	21429
270	Mus_musculus	Zfp41	ENSMUSG00000047003	zf-C2H2	ENSMUSP00000124887;ENSMUSP00000124626;ENSMUSP00000056510;	22701
271	Mus_musculus	L3mbtl4	ENSMUSG00000041565	zf-C2HC	ENSMUSP00000121045;ENSMUSP00000094892;	320858
272	Mus_musculus	Zfp251	ENSMUSG00000022526	zf-C2H2	ENSMUSP00000155649;ENSMUSP00000079268;	71591
273	Mus_musculus	Duxbl1	ENSMUSG00000048502	Homeobox	ENSMUSP00000134001;ENSMUSP00000134483;ENSMUSP00000056056;ENSMUSP00000133570;	278672
274	Mus_musculus	Zfp273	ENSMUSG00000030446	zf-C2H2	ENSMUSP00000012725;ENSMUSP00000137903;	212569
275	Mus_musculus	Tox3	ENSMUSG00000043668	HMG	ENSMUSP00000105250;ENSMUSP00000135697;	244579
276	Mus_musculus	Hoxa1	ENSMUSG00000029844	Homeobox	ENSMUSP00000000964;	15394
277	Mus_musculus	Fosb	ENSMUSG00000003545	TF_bZIP	ENSMUSP00000003640;ENSMUSP00000146789;ENSMUSP00000146569;	14282
278	Mus_musculus	Gm14418	ENSMUSG00000078867	zf-C2H2	ENSMUSP00000116617;	-
279	Mus_musculus	Nrf1	ENSMUSG00000058440	Nrf1	ENSMUSP00000110867;ENSMUSP00000110860;ENSMUSP00000114650;ENSMUSP00000114451;ENSMUSP00000132637;ENSMUSP00000065568;ENSMUSP00000110854;ENSMUSP00000004761;ENSMUSP00000110853;ENSMUSP00000110866;ENSMUSP00000110864;ENSMUSP00000067447;ENSMUSP00000110858;ENSMUSP00000130108;ENSMUSP00000110863;	18181
280	Mus_musculus	Foxm1	ENSMUSG00000001517	Fork_head	ENSMUSP00000073041;ENSMUSP00000107776;ENSMUSP00000145305;ENSMUSP00000145473;	14235
281	Mus_musculus	Obox8	ENSMUSG00000099216	Homeobox	ENSMUSP00000138898;	-
282	Mus_musculus	Hand2	ENSMUSG00000038193	bHLH	ENSMUSP00000044983;	15111
283	Mus_musculus	Zfp516	ENSMUSG00000058881	zf-C2H2	ENSMUSP00000071216;ENSMUSP00000126629;	329003
284	Mus_musculus	Gata1	ENSMUSG00000031162	zf-GATA	ENSMUSP00000033502;	14460
285	Mus_musculus	Atf6b	ENSMUSG00000015461	TF_bZIP	ENSMUSP00000015605;ENSMUSP00000133516;	12915
286	Mus_musculus	Zfp408	ENSMUSG00000075040	zf-C2H2	ENSMUSP00000097301;ENSMUSP00000106965;	381410
287	Mus_musculus	Hmg20a	ENSMUSG00000032329	HMG	ENSMUSP00000034879;ENSMUSP00000149375;ENSMUSP00000149359;ENSMUSP00000149698;	66867
288	Mus_musculus	Nfe2l2	ENSMUSG00000015839	TF_bZIP	ENSMUSP00000099733;	18024
289	Mus_musculus	Arnt	ENSMUSG00000015522	bHLH	ENSMUSP00000015666;ENSMUSP00000102779;ENSMUSP00000099810;ENSMUSP00000088313;	11863
290	Mus_musculus	Zbtb24	ENSMUSG00000019826	ZBTB	ENSMUSP00000148861;ENSMUSP00000148861;ENSMUSP00000079592;ENSMUSP00000079592;ENSMUSP00000150197;	268294
291	Mus_musculus	Pou4f2	ENSMUSG00000031688	Pou	ENSMUSP00000034115;	18997
292	Mus_musculus	Zfp64	ENSMUSG00000027551	zf-C2H2	ENSMUSP00000085285;ENSMUSP00000104789;ENSMUSP00000104790;	22722
293	Mus_musculus	Rhox4a	ENSMUSG00000079639	Homeobox	ENSMUSP00000110848;	664609
294	Mus_musculus	Ikzf2	ENSMUSG00000025997	zf-C2H2	ENSMUSP00000140043;ENSMUSP00000027146;ENSMUSP00000141075;ENSMUSP00000140069;ENSMUSP00000139543;	22779
295	Mus_musculus	Ebf2	ENSMUSG00000022053	COE	ENSMUSP00000135782;ENSMUSP00000022637;ENSMUSP00000135500;	13592
296	Mus_musculus	Spic	ENSMUSG00000004359	ETS	ENSMUSP00000118799;ENSMUSP00000004473;	20728
297	Mus_musculus	Vax2	ENSMUSG00000034777	Homeobox	ENSMUSP00000035976;	24113
298	Mus_musculus	Zfp949	ENSMUSG00000032425	zf-C2H2	ENSMUSP00000125325;ENSMUSP00000125017;	71640
299	Mus_musculus	Mafb	ENSMUSG00000074622	TF_bZIP	ENSMUSP00000096728;	16658
300	Mus_musculus	Zfp292	ENSMUSG00000039967	zf-C2H2	ENSMUSP00000037233;ENSMUSP00000095766;	30046
301	Mus_musculus	Pax4	ENSMUSG00000029706	PAX	ENSMUSP00000131301;ENSMUSP00000134470;ENSMUSP00000126000;ENSMUSP00000031718;	18506
302	Mus_musculus	Nr1i2	ENSMUSG00000022809	THR-like	ENSMUSP00000023504;	18171
303	Mus_musculus	Zfp969	ENSMUSG00000095545	zf-C2H2	ENSMUSP00000136479;	102639505
304	Mus_musculus	Prox1	ENSMUSG00000010175	HPD	ENSMUSP00000135703;ENSMUSP00000010319;ENSMUSP00000135066;	19130
305	Mus_musculus	Zfp275	ENSMUSG00000031365	zf-C2H2	ENSMUSP00000033731;ENSMUSP00000110143;	27081
306	Mus_musculus	Zfp980	ENSMUSG00000058186	zf-C2H2	ENSMUSP00000101364;ENSMUSP00000137589;	100041379
307	Mus_musculus	Etv2	ENSMUSG00000006311	ETS	ENSMUSP00000103782;	14008
308	Mus_musculus	Zbtb38	ENSMUSG00000040433	ZBTB	ENSMUSP00000091315;ENSMUSP00000091315;ENSMUSP00000121753;ENSMUSP00000121753;ENSMUSP00000121871;ENSMUSP00000114300;ENSMUSP00000120040;	245007
309	Mus_musculus	Mef2a	ENSMUSG00000030557	SRF	ENSMUSP00000075664;ENSMUSP00000117496;ENSMUSP00000103100;ENSMUSP00000032776;ENSMUSP00000138566;ENSMUSP00000138645;ENSMUSP00000116144;	17258
310	Mus_musculus	Zfp62	ENSMUSG00000046311	zf-C2H2	ENSMUSP00000116045;ENSMUSP00000104821;ENSMUSP00000117774;ENSMUSP00000056226;ENSMUSP00000104820;ENSMUSP00000137583;	22720
311	Mus_musculus	Arntl	ENSMUSG00000055116	bHLH	ENSMUSP00000046235;ENSMUSP00000147764;ENSMUSP00000147823;ENSMUSP00000147989;	11865
312	Mus_musculus	Lyl1	ENSMUSG00000034041	bHLH	ENSMUSP00000046010;	17095
313	Mus_musculus	Zbtb3	ENSMUSG00000071661	ZBTB	ENSMUSP00000127746;ENSMUSP00000127746;	75291
314	Mus_musculus	Mbd1	ENSMUSG00000024561	MBD	ENSMUSP00000153428;ENSMUSP00000095137;	17190
315	Mus_musculus	Rarg	ENSMUSG00000001288	THR-like	ENSMUSP00000048838;ENSMUSP00000118615;ENSMUSP00000067266;	19411
316	Mus_musculus	Erf	ENSMUSG00000040857	ETS	ENSMUSP00000112046;ENSMUSP00000041912;	13875
317	Mus_musculus	Twist2	ENSMUSG00000007805	bHLH	ENSMUSP00000139531;ENSMUSP00000007949;	13345
318	Mus_musculus	Nr0b2	ENSMUSG00000037583	Miscellaneous	ENSMUSP00000039175;	23957
319	Mus_musculus	Zfp775	ENSMUSG00000007216	zf-C2H2	ENSMUSP00000145192;ENSMUSP00000056290;ENSMUSP00000145369;	243372
320	Mus_musculus	Ahrr	ENSMUSG00000021575	bHLH	ENSMUSP00000022059;	11624
321	Mus_musculus	Msx2	ENSMUSG00000021469	Homeobox	ENSMUSP00000021922;	17702
322	Mus_musculus	Klf14	ENSMUSG00000073209	zf-C2H2	ENSMUSP00000099122;	619665
323	Mus_musculus	Elk3	ENSMUSG00000008398	ETS	ENSMUSP00000152060;ENSMUSP00000121754;ENSMUSP00000008542;ENSMUSP00000122324;	13713
324	Mus_musculus	Elk4	ENSMUSG00000026436	ETS	ENSMUSP00000118880;ENSMUSP00000027696;ENSMUSP00000083743;	13714
325	Mus_musculus	Tfap2d	ENSMUSG00000042596	AP-2	ENSMUSP00000037699;	226896
326	Mus_musculus	Atoh7	ENSMUSG00000036816	bHLH	ENSMUSP00000039801;	53404
327	Mus_musculus	Gm9772	ENSMUSG00000040775	zf-C2H2	ENSMUSP00000074538;	-
328	Mus_musculus	Creb3l3	ENSMUSG00000035041	TF_bZIP	ENSMUSP00000112836;	208677
329	Mus_musculus	Nr4a2	ENSMUSG00000026826	NGFIB-like	ENSMUSP00000108246;ENSMUSP00000108248;ENSMUSP00000028166;ENSMUSP00000138824;	18227
330	Mus_musculus	Gsx1	ENSMUSG00000053129	Homeobox	ENSMUSP00000069728;	14842
331	Mus_musculus	Nkx2-5	ENSMUSG00000015579	Homeobox	ENSMUSP00000015723;	18091
332	Mus_musculus	Zfp472	ENSMUSG00000053600	zf-C2H2	ENSMUSP00000036514;	224691
333	Mus_musculus	Rcor3	ENSMUSG00000037395	MYB	ENSMUSP00000142076;ENSMUSP00000106473;ENSMUSP00000141753;ENSMUSP00000142054;ENSMUSP00000141637;ENSMUSP00000073004;	214742
334	Mus_musculus	Sp5	ENSMUSG00000075304	zf-C2H2	ENSMUSP00000097620;	64406
335	Mus_musculus	Gm4881	ENSMUSG00000108367	ETS	ENSMUSP00000146932;	232974
336	Mus_musculus	Zfp993	ENSMUSG00000063245	zf-C2H2	ENSMUSP00000121301;	-
337	Mus_musculus	Mitf	ENSMUSG00000035158	bHLH	ENSMUSP00000098683;ENSMUSP00000144988;ENSMUSP00000044938;ENSMUSP00000145132;ENSMUSP00000108965;ENSMUSP00000044459;	17342
338	Mus_musculus	Mycn	ENSMUSG00000037169	bHLH	ENSMUSP00000045993;ENSMUSP00000114225;	18109
339	Mus_musculus	Tcf21	ENSMUSG00000045680	bHLH	ENSMUSP00000151767;ENSMUSP00000053178;	21412
340	Mus_musculus	Zfp287	ENSMUSG00000005267	zf-C2H2	ENSMUSP00000005399;ENSMUSP00000141046;ENSMUSP00000114531;	170740
341	Mus_musculus	Zfp7	ENSMUSG00000033669	zf-C2H2	ENSMUSP00000023179;ENSMUSP00000155599;	223669
342	Mus_musculus	Hmga1	ENSMUSG00000046711	HMGA	ENSMUSP00000113015;ENSMUSP00000113011;ENSMUSP00000113916;ENSMUSP00000110538;ENSMUSP00000114101;ENSMUSP00000113068;	15361
343	Mus_musculus	Rhox3e	ENSMUSG00000059626	Homeobox	ENSMUSP00000080075;ENSMUSP00000110852;	100135657
344	Mus_musculus	Rhox4a2	ENSMUSG00000094945	Homeobox	ENSMUSP00000136542;	100861640
345	Mus_musculus	Prrx2	ENSMUSG00000039476	Homeobox	ENSMUSP00000109222;ENSMUSP00000040332;	20204
346	Mus_musculus	Crx	ENSMUSG00000041578	TF_Otx	ENSMUSP00000134463;ENSMUSP00000133833;ENSMUSP00000134400;ENSMUSP00000043436;	12951
347	Mus_musculus	Foxk1	ENSMUSG00000056493	Fork_head	ENSMUSP00000072616;	17425
348	Mus_musculus	Thap1	ENSMUSG00000037214	THAP	ENSMUSP00000121153;ENSMUSP00000042464;	73754
349	Mus_musculus	Zfp433	ENSMUSG00000096795	zf-C2H2	ENSMUSP00000144123;ENSMUSP00000082807;ENSMUSP00000144100;	73610
350	Mus_musculus	Klf5	ENSMUSG00000005148	zf-C2H2	ENSMUSP00000005279;	12224
351	Mus_musculus	Hhex	ENSMUSG00000111314	Homeobox	ENSMUSP00000149660;ENSMUSP00000150958;	-
352	Mus_musculus	Zfp618	ENSMUSG00000028358	zf-C2H2	ENSMUSP00000103038;ENSMUSP00000069275;ENSMUSP00000030043;	72701
353	Mus_musculus	Nfya	ENSMUSG00000023994	NF-YA	ENSMUSP00000124404;ENSMUSP00000077853;ENSMUSP00000124245;ENSMUSP00000124115;ENSMUSP00000043909;ENSMUSP00000123785;ENSMUSP00000125034;	18044
354	Mus_musculus	Plagl2	ENSMUSG00000051413	zf-C2H2	ENSMUSP00000055709;ENSMUSP00000105419;	54711
355	Mus_musculus	Prdm14	ENSMUSG00000042414	zf-C2H2	ENSMUSP00000044245;	383491
356	Mus_musculus	Mbd2	ENSMUSG00000024513	MBD	ENSMUSP00000073701;ENSMUSP00000110596;	17191
357	Mus_musculus	Setdb2	ENSMUSG00000071350	MBD	ENSMUSP00000093450;ENSMUSP00000124696;	239122
358	Mus_musculus	Phox2b	ENSMUSG00000012520	Homeobox	ENSMUSP00000134216;ENSMUSP00000012664;	18935
359	Mus_musculus	Rcor3	ENSMUSG00000111452	MYB	ENSMUSP00000148974;ENSMUSP00000149465;ENSMUSP00000150260;ENSMUSP00000149587;ENSMUSP00000150037;ENSMUSP00000150442;	-
360	Mus_musculus	Zfp507	ENSMUSG00000044452	zf-C2H2	ENSMUSP00000058609;ENSMUSP00000145751;	668501
361	Mus_musculus	Zfp871	ENSMUSG00000024298	zf-C2H2	ENSMUSP00000127178;ENSMUSP00000050501;	208292
362	Mus_musculus	Smad1	ENSMUSG00000031681	MH1	ENSMUSP00000105511;ENSMUSP00000071035;	17125
363	Mus_musculus	Zfp970	ENSMUSG00000078866	zf-C2H2	ENSMUSP00000104580;	628308
364	Mus_musculus	Hoxb1	ENSMUSG00000018973	Homeobox	ENSMUSP00000019117;	15407
365	Mus_musculus	Six5	ENSMUSG00000040841	Homeobox	ENSMUSP00000045973;	20475
366	Mus_musculus	Zfp988	ENSMUSG00000078498	zf-C2H2	ENSMUSP00000127018;ENSMUSP00000120413;	-
367	Mus_musculus	Mixl1	ENSMUSG00000026497	Homeobox	ENSMUSP00000027778;	27217
368	Mus_musculus	Zfp59	ENSMUSG00000078779	zf-C2H2	ENSMUSP00000103968;ENSMUSP00000145671;	22717
369	Mus_musculus	Usf1	ENSMUSG00000026641	bHLH	ENSMUSP00000128913;ENSMUSP00000125363;ENSMUSP00000125729;	22278
370	Mus_musculus	Pms1	ENSMUSG00000026098	HMG	ENSMUSP00000027267;ENSMUSP00000119632;	227099
371	Mus_musculus	Ferd3l	ENSMUSG00000046518	bHLH	ENSMUSP00000058994;	114712
372	Mus_musculus	Hic1	ENSMUSG00000043099	ZBTB	ENSMUSP00000053483;ENSMUSP00000053483;	15248
373	Mus_musculus	Gm3055	ENSMUSG00000094622	zf-C2H2	ENSMUSP00000151476;	-
374	Mus_musculus	Ascl3	ENSMUSG00000035951	bHLH	ENSMUSP00000037702;	56787
375	Mus_musculus	Sohlh2	ENSMUSG00000027794	bHLH	ENSMUSP00000029369;	74434
376	Mus_musculus	Elf3	ENSMUSG00000003051	ETS	ENSMUSP00000139769;ENSMUSP00000003135;	13710
377	Mus_musculus	Zfp850	ENSMUSG00000096916	zf-C2H2	ENSMUSP00000137192;ENSMUSP00000141063;	100043772
378	Mus_musculus	Hoxb2	ENSMUSG00000075588	Homeobox	ENSMUSP00000098092;	103889
379	Mus_musculus	Zkscan2	ENSMUSG00000030757	zf-C2H2	ENSMUSP00000041821;	210162
380	Mus_musculus	AI854703	ENSMUSG00000053297	zf-C2H2	ENSMUSP00000145982;ENSMUSP00000145967;ENSMUSP00000145812;ENSMUSP00000145635;	243373
381	Mus_musculus	Zfp142	ENSMUSG00000026135	zf-C2H2	ENSMUSP00000109366;ENSMUSP00000027315;ENSMUSP00000065149;	77264
382	Mus_musculus	Mtf1	ENSMUSG00000028890	zf-C2H2	ENSMUSP00000101799;ENSMUSP00000030723;	17764
383	Mus_musculus	Zfp1	ENSMUSG00000055835	zf-C2H2	ENSMUSP00000148310;ENSMUSP00000076964;ENSMUSP00000148511;	22640
384	Mus_musculus	Sp110	ENSMUSG00000070034	SAND	ENSMUSP00000091226;	109032
385	Mus_musculus	Rara	ENSMUSG00000037992	THR-like	ENSMUSP00000069744;ENSMUSP00000103097;ENSMUSP00000103099;ENSMUSP00000129791;ENSMUSP00000103098;	19401
386	Mus_musculus	Foxd2	ENSMUSG00000055210	Fork_head	ENSMUSP00000066868;	17301
387	Mus_musculus	Baz2a	ENSMUSG00000040054	MBD	ENSMUSP00000151308;ENSMUSP00000044359;ENSMUSP00000151961;ENSMUSP00000129803;ENSMUSP00000151445;	116848
388	Mus_musculus	Zfp995	ENSMUSG00000078546	zf-C2H2	ENSMUSP00000139581;ENSMUSP00000101647;	70081
389	Mus_musculus	Gsx2	ENSMUSG00000035946	Homeobox	ENSMUSP00000036625;	14843
390	Mus_musculus	Rreb1	ENSMUSG00000039087	zf-C2H2	ENSMUSP00000115599;ENSMUSP00000121211;ENSMUSP00000105867;ENSMUSP00000049265;ENSMUSP00000124802;ENSMUSP00000105866;	68750
391	Mus_musculus	AW822073	ENSMUSG00000058537	Homeobox	ENSMUSP00000144714;	100504180
392	Mus_musculus	Sox18	ENSMUSG00000046470	HMG	ENSMUSP00000062759;	20672
393	Mus_musculus	Prdm2	ENSMUSG00000057637	zf-C2H2	ENSMUSP00000101404;	110593
394	Mus_musculus	Ddit3	ENSMUSG00000025408	TF_bZIP	ENSMUSP00000118339;ENSMUSP00000026475;	13198
395	Mus_musculus	Gm38394	ENSMUSG00000094410	zf-BED	ENSMUSP00000139417;ENSMUSP00000136026;	-
396	Mus_musculus	Cebpe	ENSMUSG00000052435	TF_bZIP	ENSMUSP00000068927;	110794
397	Mus_musculus	Zfp30	ENSMUSG00000047473	zf-C2H2	ENSMUSP00000113426;ENSMUSP00000032803;	22693
398	Mus_musculus	Zscan4d	ENSMUSG00000090714	zf-C2H2	ENSMUSP00000066504;	545913
399	Mus_musculus	Hoxa10	ENSMUSG00000000938	Homeobox	ENSMUSP00000120276;ENSMUSP00000112872;	15395
400	Mus_musculus	Zfp128	ENSMUSG00000060397	zf-C2H2	ENSMUSP00000115378;	243833
401	Mus_musculus	Zfp26	ENSMUSG00000063108	zf-C2H2	ENSMUSP00000124075;	22688
402	Mus_musculus	Zfp296	ENSMUSG00000011267	zf-C2H2	ENSMUSP00000104093;	63872
403	Mus_musculus	Alx3	ENSMUSG00000014603	Homeobox	ENSMUSP00000014747;	11694
404	Mus_musculus	Trp53	ENSMUSG00000059552	P53	ENSMUSP00000005371;ENSMUSP00000104297;ENSMUSP00000127130;ENSMUSP00000104298;	22059
405	Mus_musculus	Ncor2	ENSMUSG00000029478	MYB	ENSMUSP00000083250;ENSMUSP00000142862;ENSMUSP00000107029;ENSMUSP00000107024;ENSMUSP00000055954;ENSMUSP00000121588;ENSMUSP00000107025;ENSMUSP00000107033;	20602
406	Mus_musculus	Zfp960	ENSMUSG00000096696	zf-C2H2	ENSMUSP00000123102;	449000
407	Mus_musculus	Gm21060	ENSMUSG00000095993	zf-C2H2	ENSMUSP00000136027;	-
408	Mus_musculus	Ppara	ENSMUSG00000022383	THR-like	ENSMUSP00000105049;ENSMUSP00000059719;ENSMUSP00000105050;	19013
409	Mus_musculus	Zfp444	ENSMUSG00000044876	zf-C2H2	ENSMUSP00000050797;ENSMUSP00000104206;ENSMUSP00000104207;	72667
410	Mus_musculus	Zfp51	ENSMUSG00000023892	zf-C2H2	ENSMUSP00000045684;	22709
411	Mus_musculus	Gm14393	ENSMUSG00000078905	zf-C2H2	ENSMUSP00000072668;	664987
412	Mus_musculus	Zfp992	ENSMUSG00000115857	zf-C2H2	ENSMUSP00000155209;	-
413	Mus_musculus	Klf3	ENSMUSG00000029178	zf-C2H2	ENSMUSP00000142651;ENSMUSP00000129363;ENSMUSP00000128429;	16599
414	Mus_musculus	Foxp2	ENSMUSG00000029563	Fork_head	ENSMUSP00000111137;ENSMUSP00000111132;ENSMUSP00000111134;ENSMUSP00000031545;	114142
415	Mus_musculus	Maff	ENSMUSG00000042622	TF_bZIP	ENSMUSP00000154850;ENSMUSP00000131628;ENSMUSP00000094076;ENSMUSP00000155516;	17133
416	Mus_musculus	Cux2	ENSMUSG00000042589	CUT	ENSMUSP00000130302;ENSMUSP00000107381;ENSMUSP00000083497;	13048
417	Mus_musculus	Zfp747	ENSMUSG00000054381	zf-C2H2	ENSMUSP00000070685;	269997
418	Mus_musculus	Zhx2	ENSMUSG00000071757	Homeobox	ENSMUSP00000094164;	387609
419	Mus_musculus	Gm3604	ENSMUSG00000094942	zf-C2H2	ENSMUSP00000139845;ENSMUSP00000103623;	100041979
420	Mus_musculus	Zscan26	ENSMUSG00000022228	zf-C2H2	ENSMUSP00000106111;ENSMUSP00000032820;	432731
421	Mus_musculus	Pax7	ENSMUSG00000028736	PAX	ENSMUSP00000030508;ENSMUSP00000133536;	18509
422	Mus_musculus	Dach2	ENSMUSG00000025592	DACH	ENSMUSP00000109009;ENSMUSP00000109005;ENSMUSP00000109007;ENSMUSP00000064393;ENSMUSP00000109006;	93837
423	Mus_musculus	Foxj1	ENSMUSG00000034227	Fork_head	ENSMUSP00000038351;	15223
424	Mus_musculus	Tal2	ENSMUSG00000028417	bHLH	ENSMUSP00000030124;	21350
425	Mus_musculus	Smad5	ENSMUSG00000021540	MH1	ENSMUSP00000065798;ENSMUSP00000105500;ENSMUSP00000105502;	17129
426	Mus_musculus	Hinfp	ENSMUSG00000032119	zf-C2H2	ENSMUSP00000149879;ENSMUSP00000034629;	102423
427	Mus_musculus	Zbtb48	ENSMUSG00000028952	ZBTB	ENSMUSP00000114726;ENSMUSP00000114726;ENSMUSP00000117079;ENSMUSP00000067521;ENSMUSP00000067521;	100090
428	Mus_musculus	Dlx6	ENSMUSG00000029754	Homeobox	ENSMUSP00000128585;ENSMUSP00000031768;ENSMUSP00000124204;	13396
429	Mus_musculus	Nkx6-3	ENSMUSG00000063672	Homeobox	ENSMUSP00000071517;	74561
430	Mus_musculus	Zfp612	ENSMUSG00000044676	zf-C2H2	ENSMUSP00000148717;ENSMUSP00000062474;	234725
431	Mus_musculus	AU041133	ENSMUSG00000078435	zf-C2H2	ENSMUSP00000100951;ENSMUSP00000144661;	216177
432	Mus_musculus	Zbtb7c	ENSMUSG00000044646	ZBTB	ENSMUSP00000057856;ENSMUSP00000057856;ENSMUSP00000126808;	207259
433	Mus_musculus	Zfp831	ENSMUSG00000050600	zf-C2H2	ENSMUSP00000060255;	100043757
434	Mus_musculus	Zfp944	ENSMUSG00000033972	zf-C2H2	ENSMUSP00000111197;	319615
435	Mus_musculus	Gm14401	ENSMUSG00000078872	zf-C2H2	ENSMUSP00000104598;ENSMUSP00000119549;	-
436	Mus_musculus	Fev	ENSMUSG00000055197	ETS	ENSMUSP00000125067;ENSMUSP00000070878;	260298
437	Mus_musculus	Zfp72	ENSMUSG00000069184	zf-C2H2	ENSMUSP00000152502;ENSMUSP00000089063;	238722
438	Mus_musculus	Ikzf4	ENSMUSG00000002578	zf-C2H2	ENSMUSP00000152617;ENSMUSP00000114404;ENSMUSP00000152234;	22781
439	Mus_musculus	Zfp91	ENSMUSG00000024695	zf-C2H2	ENSMUSP00000124424;ENSMUSP00000037971;	664779
440	Mus_musculus	Pax6	ENSMUSG00000027168	PAX	ENSMUSP00000119375;ENSMUSP00000106714;ENSMUSP00000106717;ENSMUSP00000106715;ENSMUSP00000129344;ENSMUSP00000106711;ENSMUSP00000106712;ENSMUSP00000087870;ENSMUSP00000087878;ENSMUSP00000106716;	18508
441	Mus_musculus	Zfp407	ENSMUSG00000048410	zf-C2H2	ENSMUSP00000118361;ENSMUSP00000138633;	240476
442	Mus_musculus	Cphx1	ENSMUSG00000095975	Homeobox	ENSMUSP00000139237;	105594
443	Mus_musculus	Zfp809	ENSMUSG00000057982	zf-C2H2	ENSMUSP00000072286;ENSMUSP00000151180;	235047
444	Mus_musculus	Crem	ENSMUSG00000063889	TF_bZIP	ENSMUSP00000118267;ENSMUSP00000118578;ENSMUSP00000117438;ENSMUSP00000114280;ENSMUSP00000061925;ENSMUSP00000122123;ENSMUSP00000114780;ENSMUSP00000115471;ENSMUSP00000119638;ENSMUSP00000115336;ENSMUSP00000118649;ENSMUSP00000121352;ENSMUSP00000122179;ENSMUSP00000080780;ENSMUSP00000121388;ENSMUSP00000122051;ENSMUSP00000120349;ENSMUSP00000119194;ENSMUSP00000121118;ENSMUSP00000115363;ENSMUSP00000127353;…	12916
445	Mus_musculus	Rarb	ENSMUSG00000017491	THR-like	ENSMUSP00000153178;ENSMUSP00000067694;ENSMUSP00000153519;ENSMUSP00000152980;	218772
446	Mus_musculus	Erg	ENSMUSG00000040732	ETS	ENSMUSP00000132766;ENSMUSP00000112698;ENSMUSP00000134930;ENSMUSP00000109479;ENSMUSP00000076949;ENSMUSP00000135568;ENSMUSP00000109477;ENSMUSP00000113723;ENSMUSP00000114072;	13876
447	Mus_musculus	Sox15	ENSMUSG00000041287	HMG	ENSMUSP00000048524;	20670
448	Mus_musculus	Deaf1	ENSMUSG00000058886	SAND	ENSMUSP00000147728;ENSMUSP00000147631;ENSMUSP00000148149;ENSMUSP00000079395;ENSMUSP00000148125;	54006
449	Mus_musculus	Zfp2	ENSMUSG00000049321	zf-C2H2	ENSMUSP00000104757;ENSMUSP00000112079;ENSMUSP00000104756;	22678
450	Mus_musculus	Hsf2	ENSMUSG00000019878	HSF	ENSMUSP00000151957;ENSMUSP00000078761;ENSMUSP00000152013;	15500
451	Mus_musculus	Nr2f2	ENSMUSG00000030551	RXR-like	ENSMUSP00000086993;ENSMUSP00000032768;ENSMUSP00000147190;	11819
452	Mus_musculus	E2f1	ENSMUSG00000027490	E2F	ENSMUSP00000099434;ENSMUSP00000000894;	13555
453	Mus_musculus	Tcf23	ENSMUSG00000006642	bHLH	ENSMUSP00000006818;	69852
454	Mus_musculus	Nfib	ENSMUSG00000008575	CTF/NFI	ENSMUSP00000102868;ENSMUSP00000052863;ENSMUSP00000067629;ENSMUSP00000102865;ENSMUSP00000102866;ENSMUSP00000123169;ENSMUSP00000102869;	18028
455	Mus_musculus	Hoxb4	ENSMUSG00000038692	Homeobox	ENSMUSP00000048002;	15412
456	Mus_musculus	Hmx2	ENSMUSG00000050100	Homeobox	ENSMUSP00000138799;ENSMUSP00000058205;	15372
457	Mus_musculus	Zfp647	ENSMUSG00000054967	zf-C2H2	ENSMUSP00000041575;ENSMUSP00000155685;	239546
458	Mus_musculus	Nfkb1	ENSMUSG00000028163	RHD	ENSMUSP00000143601;ENSMUSP00000029812;ENSMUSP00000128345;	18033
459	Mus_musculus	Prdm1	ENSMUSG00000038151	zf-C2H2	ENSMUSP00000101129;ENSMUSP00000151237;ENSMUSP00000039248;	12142
460	Mus_musculus	Zfp964	ENSMUSG00000091764	zf-C2H2	ENSMUSP00000145354;ENSMUSP00000129822;	636741
461	Mus_musculus	Zfp78	ENSMUSG00000055150	zf-C2H2	ENSMUSP00000146578;ENSMUSP00000083503;ENSMUSP00000146592;ENSMUSP00000147228;ENSMUSP00000104199;ENSMUSP00000147154;	330463
462	Mus_musculus	Zbtb20	ENSMUSG00000022708	ZBTB	ENSMUSP00000110339;ENSMUSP00000110339;ENSMUSP00000110343;ENSMUSP00000110343;ENSMUSP00000078410;ENSMUSP00000078410;ENSMUSP00000110338;ENSMUSP00000110338;ENSMUSP00000110342;ENSMUSP00000110342;	56490
463	Mus_musculus	Nfil3	ENSMUSG00000056749	TF_bZIP	ENSMUSP00000065363;	18030
464	Mus_musculus	Zscan4b	ENSMUSG00000095339	zf-C2H2	ENSMUSP00000148157;ENSMUSP00000127301;	665780
465	Mus_musculus	Sub1	ENSMUSG00000022205	PC4	ENSMUSP00000022816;ENSMUSP00000106130;	20024
466	Mus_musculus	Zfp990	ENSMUSG00000078503	zf-C2H2	ENSMUSP00000101368;ENSMUSP00000101367;	101056073
467	Mus_musculus	Ctcf	ENSMUSG00000005698	zf-C2H2	ENSMUSP00000005841;	13018
468	Mus_musculus	Ovol1	ENSMUSG00000024922	zf-C2H2	ENSMUSP00000025861;	18426
469	Mus_musculus	Obox3	ENSMUSG00000066772	Homeobox	ENSMUSP00000134531;ENSMUSP00000092842;ENSMUSP00000134526;ENSMUSP00000133814;ENSMUSP00000133788;ENSMUSP00000133427;ENSMUSP00000083291;	246791
470	Mus_musculus	Foxr2	ENSMUSG00000071665	Fork_head	ENSMUSP00000128452;ENSMUSP00000093984;	436240
471	Mus_musculus	Sox30	ENSMUSG00000040489	HMG	ENSMUSP00000037519;	214105
472	Mus_musculus	Mkrn2	ENSMUSG00000000439	zf-CCCH	ENSMUSP00000000449;	67027
473	Mus_musculus	Zfp697	ENSMUSG00000050064	zf-C2H2	ENSMUSP00000136417;ENSMUSP00000056979;	242109
474	Mus_musculus	Zfp746	ENSMUSG00000057691	zf-C2H2	ENSMUSP00000145506;ENSMUSP00000072868;	69228
475	Mus_musculus	Zfp235	ENSMUSG00000047603	zf-C2H2	ENSMUSP00000050803;	56525
476	Mus_musculus	Zfp600	ENSMUSG00000066007	zf-C2H2	ENSMUSP00000090425;ENSMUSP00000126879;	667666
477	Mus_musculus	Mecp2	ENSMUSG00000031393	MBD	ENSMUSP00000098314;ENSMUSP00000119947;ENSMUSP00000127115;ENSMUSP00000033770;ENSMUSP00000118842;	17257
478	Mus_musculus	Nr2c1	ENSMUSG00000005897	RXR-like	ENSMUSP00000096945;ENSMUSP00000089858;ENSMUSP00000100927;	22025
479	Mus_musculus	LO018689.4	ENSMUSG00000116005	zf-C2H2	ENSMUSP00000154937;ENSMUSP00000155524;	-
480	Mus_musculus	Evx1	ENSMUSG00000005503	Homeobox	ENSMUSP00000031787;	14028
481	Mus_musculus	Spib	ENSMUSG00000008193	ETS	ENSMUSP00000145968;ENSMUSP00000035539;ENSMUSP00000096084;	272382
482	Mus_musculus	Gm14403	ENSMUSG00000094786	zf-C2H2	ENSMUSP00000104575;	-
483	Mus_musculus	Hoxa13	ENSMUSG00000038203	Homeobox	ENSMUSP00000125221;ENSMUSP00000110059;ENSMUSP00000039170;	-
484	Mus_musculus	Spdef	ENSMUSG00000024215	ETS	ENSMUSP00000110520;ENSMUSP00000127056;ENSMUSP00000025054;	30051
485	Mus_musculus	Gm32717	ENSMUSG00000112216	MYB	ENSMUSP00000151792;	-
486	Mus_musculus	Gcm2	ENSMUSG00000021362	GCM	ENSMUSP00000021791;ENSMUSP00000153244;	107889
487	Mus_musculus	Zfp605	ENSMUSG00000023284	zf-C2H2	ENSMUSP00000108147;ENSMUSP00000083891;	675812
488	Mus_musculus	Pgr	ENSMUSG00000031870	ESR-like	ENSMUSP00000096584;ENSMUSP00000063562;ENSMUSP00000140124;	18667
489	Mus_musculus	Dlx3	ENSMUSG00000001510	Homeobox	ENSMUSP00000090443;	13393
490	Mus_musculus	Hoxb9	ENSMUSG00000020875	Homeobox	ENSMUSP00000000010;	15417
491	Mus_musculus	Shox2	ENSMUSG00000027833	Homeobox	ENSMUSP00000029422;ENSMUSP00000141625;ENSMUSP00000125031;ENSMUSP00000123838;ENSMUSP00000124924;	20429
492	Mus_musculus	Zfp236	ENSMUSG00000041258	zf-C2H2	ENSMUSP00000138179;ENSMUSP00000138557;ENSMUSP00000138344;ENSMUSP00000130004;	329002
493	Mus_musculus	Mafk	ENSMUSG00000018143	TF_bZIP	ENSMUSP00000018287;ENSMUSP00000106460;	17135
494	Mus_musculus	Zfp157	ENSMUSG00000036898	zf-C2H2	ENSMUSP00000083018;	72154
495	Mus_musculus	Fli1	ENSMUSG00000016087	ETS	ENSMUSP00000016231;	14247
496	Mus_musculus	Dmrt1	ENSMUSG00000024837	DM	ENSMUSP00000025755;ENSMUSP00000084803;	50796
497	Mus_musculus	Max	ENSMUSG00000059436	bHLH	ENSMUSP00000106025;ENSMUSP00000080778;	17187
498	Mus_musculus	Mxd1	ENSMUSG00000001156	bHLH	ENSMUSP00000145081;ENSMUSP00000001184;	17119
499	Mus_musculus	Hoxc9	ENSMUSG00000036139	Homeobox	ENSMUSP00000001706;	15427
500	Mus_musculus	2610044O15Rik8	ENSMUSG00000071302	zf-C2H2	ENSMUSP00000140654;	72139
501	Mus_musculus	Rhox2d	ENSMUSG00000095698	Homeobox	ENSMUSP00000110833;	434760
502	Mus_musculus	Prdm12	ENSMUSG00000079466	zf-C2H2	ENSMUSP00000109098;	381359
503	Mus_musculus	Zfp938	ENSMUSG00000062931	zf-C2H2	ENSMUSP00000047110;	237411
504	Mus_musculus	Zfp112	ENSMUSG00000052675	zf-C2H2	ENSMUSP00000113031;ENSMUSP00000005413;ENSMUSP00000150734;	57745
505	Mus_musculus	Tada2b	ENSMUSG00000029196	MYB	ENSMUSP00000031097;	231151
506	Mus_musculus	Klf9	ENSMUSG00000033863	zf-C2H2	ENSMUSP00000045639;	16601
507	Mus_musculus	Zfp169	ENSMUSG00000050954	zf-C2H2	ENSMUSP00000135414;ENSMUSP00000105737;	67911
508	Mus_musculus	2410141K09Rik	ENSMUSG00000074832	zf-C2H2	ENSMUSP00000134352;	76803
509	Mus_musculus	Trp63	ENSMUSG00000022510	P53	ENSMUSP00000110961;ENSMUSP00000110965;ENSMUSP00000110963;ENSMUSP00000110962;ENSMUSP00000067005;ENSMUSP00000038117;ENSMUSP00000110960;ENSMUSP00000110959;	22061
510	Mus_musculus	Zfp60	ENSMUSG00000037640	zf-C2H2	ENSMUSP00000132607;ENSMUSP00000036627;ENSMUSP00000103973;	22718
511	Mus_musculus	Nr3c1	ENSMUSG00000024431	ESR-like	ENSMUSP00000111229;ENSMUSP00000095199;ENSMUSP00000120082;ENSMUSP00000111233;ENSMUSP00000025300;	14815
512	Mus_musculus	Zfp182	ENSMUSG00000054737	zf-C2H2	ENSMUSP00000110990;ENSMUSP00000045005;ENSMUSP00000110989;	319535
513	Mus_musculus	Zfp646	ENSMUSG00000049739	zf-C2H2	ENSMUSP00000115499;ENSMUSP00000145675;ENSMUSP00000052641;	233905
514	Mus_musculus	Zkscan5	ENSMUSG00000055991	zf-C2H2	ENSMUSP00000031601;ENSMUSP00000082814;	22757
515	Mus_musculus	Tead1	ENSMUSG00000055320	TEA	ENSMUSP00000129798;ENSMUSP00000131221;ENSMUSP00000128439;ENSMUSP00000133025;ENSMUSP00000081755;ENSMUSP00000102249;ENSMUSP00000130459;ENSMUSP00000060671;ENSMUSP00000127574;ENSMUSP00000130564;	21676
516	Mus_musculus	Hoxa6	ENSMUSG00000043219	Homeobox	ENSMUSP00000058755;	15403
517	Mus_musculus	Nfe2l1	ENSMUSG00000038615	TF_bZIP	ENSMUSP00000103286;ENSMUSP00000103285;ENSMUSP00000131585;ENSMUSP00000103284;ENSMUSP00000080467;ENSMUSP00000127804;ENSMUSP00000128527;	18023
518	Mus_musculus	Prdm8	ENSMUSG00000035456	zf-C2H2	ENSMUSP00000108583;ENSMUSP00000147333;	77630
519	Mus_musculus	Zmiz2	ENSMUSG00000041164	zf-MIZ	ENSMUSP00000099978;ENSMUSP00000105410;ENSMUSP00000105408;ENSMUSP00000105409;ENSMUSP00000012612;	52915
520	Mus_musculus	Ovol2	ENSMUSG00000037279	zf-C2H2	ENSMUSP00000044026;ENSMUSP00000099460;	107586
521	Mus_musculus	Zfp523	ENSMUSG00000024220	zf-C2H2	ENSMUSP00000073226;ENSMUSP00000002318;ENSMUSP00000123127;	224656
522	Mus_musculus	Zfp94	ENSMUSG00000074282	zf-C2H2	ENSMUSP00000032673;ENSMUSP00000104075;	22756
523	Mus_musculus	Mesp2	ENSMUSG00000030543	bHLH	ENSMUSP00000103017;	17293
524	Mus_musculus	Zfp658	ENSMUSG00000056592	zf-C2H2	ENSMUSP00000005597;ENSMUSP00000103606;	210104
525	Mus_musculus	Tcf7l1	ENSMUSG00000055799	HMG	ENSMUSP00000109687;ENSMUSP00000069403;	21415
526	Mus_musculus	Hdx	ENSMUSG00000034551	Homeobox	ENSMUSP00000109049;ENSMUSP00000043482;	245596
527	Mus_musculus	Barx1	ENSMUSG00000021381	Homeobox	ENSMUSP00000021813;	12022
528	Mus_musculus	Zfp46	ENSMUSG00000051351	zf-C2H2	ENSMUSP00000070216;ENSMUSP00000118495;	22704
529	Mus_musculus	Bhlhe23	ENSMUSG00000045493	bHLH	ENSMUSP00000104506;	140489
530	Mus_musculus	Tfam	ENSMUSG00000003923	HMG	ENSMUSP00000090086;ENSMUSP00000120871;ENSMUSP00000113581;ENSMUSP00000101072;	21780
531	Mus_musculus	Bach2	ENSMUSG00000040270	TF_bZIP	ENSMUSP00000103815;ENSMUSP00000131592;ENSMUSP00000043693;	12014
532	Mus_musculus	Zfp109	ENSMUSG00000074283	zf-C2H2	ENSMUSP00000045498;ENSMUSP00000145925;ENSMUSP00000146043;	56869
533	Mus_musculus	Tox	ENSMUSG00000041272	HMG	ENSMUSP00000037966;	252838
534	Mus_musculus	Gm14419	ENSMUSG00000078875	zf-C2H2	ENSMUSP00000118666;	-
535	Mus_musculus	Stat6	ENSMUSG00000002147	STAT	ENSMUSP00000089708;	20852
536	Mus_musculus	Gfi1b	ENSMUSG00000026815	zf-C2H2	ENSMUSP00000028156;ENSMUSP00000128052;	14582
537	Mus_musculus	Sox12	ENSMUSG00000051817	HMG	ENSMUSP00000138293;ENSMUSP00000064250;	20667
538	Mus_musculus	Gtf3a	ENSMUSG00000016503	zf-C2H2	ENSMUSP00000119607;ENSMUSP00000115824;	66596
539	Mus_musculus	Lhx6	ENSMUSG00000026890	Homeobox	ENSMUSP00000108584;ENSMUSP00000108587;ENSMUSP00000108591;ENSMUSP00000135776;ENSMUSP00000108585;ENSMUSP00000108590;ENSMUSP00000135693;	16874
540	Mus_musculus	Pou3f3	ENSMUSG00000045515	Pou	ENSMUSP00000052088;	18993
541	Mus_musculus	Gm12258	ENSMUSG00000072915	zf-C2H2	ENSMUSP00000117644;ENSMUSP00000091282;	108167848
542	Mus_musculus	Stat3	ENSMUSG00000004040	STAT	ENSMUSP00000120152;ENSMUSP00000099403;ENSMUSP00000121677;ENSMUSP00000090342;	20848
543	Mus_musculus	Gm5767	ENSMUSG00000107252	zf-LITAF-like	ENSMUSP00000143858;ENSMUSP00000148509;	-
544	Mus_musculus	Zfp28	ENSMUSG00000062861	zf-C2H2	ENSMUSP00000079812;	22690
545	Mus_musculus	Pou2f3	ENSMUSG00000032015	Pou	ENSMUSP00000135115;ENSMUSP00000034513;	18988
546	Mus_musculus	Zfx	ENSMUSG00000079509	zf-C2H2	ENSMUSP00000109560;ENSMUSP00000109559;ENSMUSP00000085423;	22764
547	Mus_musculus	Rfx3	ENSMUSG00000040929	RFX	ENSMUSP00000133461;ENSMUSP00000126313;ENSMUSP00000038760;ENSMUSP00000133367;ENSMUSP00000134141;	19726
548	Mus_musculus	Dach1	ENSMUSG00000055639	DACH	ENSMUSP00000064970;ENSMUSP00000071464;	13134
549	Mus_musculus	Arid5a	ENSMUSG00000037447	ARID	ENSMUSP00000110684;ENSMUSP00000115490;ENSMUSP00000095385;ENSMUSP00000110683;	214855
550	Mus_musculus	Satb1	ENSMUSG00000023927	CUT	ENSMUSP00000128841;ENSMUSP00000118839;ENSMUSP00000116020;ENSMUSP00000119842;ENSMUSP00000116006;ENSMUSP00000134957;ENSMUSP00000120536;	20230
551	Mus_musculus	Tfap2c	ENSMUSG00000028640	AP-2	ENSMUSP00000129922;ENSMUSP00000030391;ENSMUSP00000096657;	21420
552	Mus_musculus	Cux1	ENSMUSG00000029705	CUT	ENSMUSP00000004097;ENSMUSP00000135086;ENSMUSP00000135892;ENSMUSP00000135223;ENSMUSP00000135370;	13047
553	Mus_musculus	Zfp429	ENSMUSG00000078994	zf-C2H2	ENSMUSP00000105354;	72807
554	Mus_musculus	Zfp541	ENSMUSG00000078796	zf-C2H2	ENSMUSP00000104149;ENSMUSP00000148143;ENSMUSP00000147475;	666528
555	Mus_musculus	Smad3	ENSMUSG00000032402	MH1	ENSMUSP00000034973;ENSMUSP00000116790;ENSMUSP00000122217;	17127
556	Mus_musculus	Yy2	ENSMUSG00000091736	zf-C2H2	ENSMUSP00000070112;	100073351
557	Mus_musculus	Zfp81	ENSMUSG00000003929	zf-C2H2	ENSMUSP00000050728;	224694
558	Mus_musculus	Olig1	ENSMUSG00000046160	bHLH	ENSMUSP00000061408;	50914
559	Mus_musculus	Sox14	ENSMUSG00000053747	HMG	ENSMUSP00000091310;ENSMUSP00000138239;	20669
560	Mus_musculus	Pknox2	ENSMUSG00000035934	Homeobox	ENSMUSP00000079578;ENSMUSP00000035806;ENSMUSP00000135581;	208076
561	Mus_musculus	Ctcfl	ENSMUSG00000070495	zf-C2H2	ENSMUSP00000091845;ENSMUSP00000135932;	664799
562	Mus_musculus	Nobox	ENSMUSG00000029736	Homeobox	ENSMUSP00000133353;ENSMUSP00000031749;	18291
563	Mus_musculus	Tada2a	ENSMUSG00000018651	MYB	ENSMUSP00000018795;	217031
564	Mus_musculus	Bcl6	ENSMUSG00000022508	ZBTB	ENSMUSP00000023151;ENSMUSP00000023151;	12053
565	Mus_musculus	Jun	ENSMUSG00000052684	TF_bZIP	ENSMUSP00000102711;	16476
566	Mus_musculus	Tbx15	ENSMUSG00000027868	T-box	ENSMUSP00000143417;ENSMUSP00000142358;ENSMUSP00000029462;	21384
567	Mus_musculus	Tlx2	ENSMUSG00000068327	Homeobox	ENSMUSP00000133420;ENSMUSP00000087069;	21909
568	Mus_musculus	Mzf1	ENSMUSG00000030380	zf-C2H2	ENSMUSP00000138271;ENSMUSP00000138387;	109889
569	Mus_musculus	Clock	ENSMUSG00000029238	bHLH	ENSMUSP00000074656;ENSMUSP00000144022;ENSMUSP00000143939;	12753
570	Mus_musculus	Zfp974	ENSMUSG00000070709	zf-C2H2	ENSMUSP00000096238;	73430
571	Mus_musculus	Ikzf5	ENSMUSG00000040167	zf-C2H2	ENSMUSP00000123530;ENSMUSP00000035583;	67143
572	Mus_musculus	Zfp90	ENSMUSG00000031907	zf-C2H2	ENSMUSP00000034382;ENSMUSP00000148744;	22751
573	Mus_musculus	Zfp683	ENSMUSG00000049410	zf-C2H2	ENSMUSP00000101508;	-
574	Mus_musculus	Zfp989	ENSMUSG00000086147	zf-C2H2	ENSMUSP00000135720;	-
575	Mus_musculus	Foxi2	ENSMUSG00000048377	Fork_head	ENSMUSP00000053641;	270004
576	Mus_musculus	Prdm10	ENSMUSG00000042496	zf-C2H2	ENSMUSP00000149699;ENSMUSP00000074104;ENSMUSP00000149526;	382066
577	Mus_musculus	Jarid2	ENSMUSG00000038518	ARID	ENSMUSP00000134630;ENSMUSP00000037774;ENSMUSP00000134205;ENSMUSP00000134675;	16468
578	Mus_musculus	Nrl	ENSMUSG00000040632	TF_bZIP	ENSMUSP00000107035;ENSMUSP00000136445;ENSMUSP00000054457;ENSMUSP00000153933;	18185
579	Mus_musculus	Foxe3	ENSMUSG00000044518	Fork_head	ENSMUSP00000050445;	30923
580	Mus_musculus	Csrnp2	ENSMUSG00000044636	CSRNP_N	ENSMUSP00000052144;	207785
581	Mus_musculus	Tlx1	ENSMUSG00000025215	Homeobox	ENSMUSP00000026236;ENSMUSP00000133627;	21908
582	Mus_musculus	Rcor1	ENSMUSG00000037896	MYB	ENSMUSP00000112089;ENSMUSP00000082034;	217864
583	Mus_musculus	Pou3f1	ENSMUSG00000090125	Pou	ENSMUSP00000137374;	18991
584	Mus_musculus	Arid3a	ENSMUSG00000019564	ARID	ENSMUSP00000101015;ENSMUSP00000019708;ENSMUSP00000101016;	13496
585	Mus_musculus	Lmx1a	ENSMUSG00000026686	Homeobox	ENSMUSP00000028003;ENSMUSP00000107008;	110648
586	Mus_musculus	Tcf4	ENSMUSG00000053477	bHLH	ENSMUSP00000144169;ENSMUSP00000110628;ENSMUSP00000067318;ENSMUSP00000144647;ENSMUSP00000144285;ENSMUSP00000077577;ENSMUSP00000144221;ENSMUSP00000143875;ENSMUSP00000144670;ENSMUSP00000144273;ENSMUSP00000144646;ENSMUSP00000143950;ENSMUSP00000143820;ENSMUSP00000144407;ENSMUSP00000144209;ENSMUSP00000144512;ENSMUSP00000143987;ENSMUSP00000110629;ENSMUSP00000143857;ENSMUSP00000110633;ENSMUSP00000144219;…	21413
587	Mus_musculus	Gm15446	ENSMUSG00000090015	zf-C2H2	ENSMUSP00000108163;	100642166
588	Mus_musculus	Zfp759	ENSMUSG00000057396	zf-C2H2	ENSMUSP00000049650;	268670
589	Mus_musculus	Zfp947	ENSMUSG00000063383	zf-C2H2	ENSMUSP00000079137;	210853
590	Mus_musculus	Zfp607b	ENSMUSG00000057093	zf-C2H2	ENSMUSP00000075755;ENSMUSP00000112494;	112415
591	Mus_musculus	Tbx20	ENSMUSG00000031965	T-box	ENSMUSP00000126318;ENSMUSP00000149186;ENSMUSP00000052591;	57246
592	Mus_musculus	Zfp945	ENSMUSG00000059142	zf-C2H2	ENSMUSP00000124123;ENSMUSP00000086074;	240041
593	Mus_musculus	Zfp84	ENSMUSG00000046185	zf-C2H2	ENSMUSP00000032802;	74352
594	Mus_musculus	Mef2b	ENSMUSG00000079033	SRF	ENSMUSP00000132314;ENSMUSP00000105773;ENSMUSP00000105767;ENSMUSP00000105768;ENSMUSP00000105770;	105980076
595	Mus_musculus	Six6	ENSMUSG00000021099	Homeobox	ENSMUSP00000021519;	20476
596	Mus_musculus	Zic5	ENSMUSG00000041703	zf-C2H2	ENSMUSP00000035754;	65100
597	Mus_musculus	Rorb	ENSMUSG00000036192	THR-like	ENSMUSP00000108451;ENSMUSP00000108447;ENSMUSP00000047597;	225998
598	Mus_musculus	Nr1h3	ENSMUSG00000002108	THR-like	ENSMUSP00000106988;ENSMUSP00000106987;ENSMUSP00000106986;ENSMUSP00000002177;	22259
599	Mus_musculus	Mbd4	ENSMUSG00000030322	MBD	ENSMUSP00000032469;ENSMUSP00000145433;ENSMUSP00000125619;	17193
600	Mus_musculus	AC153379	ENSMUSG00000116458	zf-C2H2	ENSMUSP00000155634;ENSMUSP00000155032;ENSMUSP00000155704;	-
601	Mus_musculus	Arid5b	ENSMUSG00000019947	ARID	ENSMUSP00000151227;ENSMUSP00000151665;	71371
602	Mus_musculus	Rxrb	ENSMUSG00000039656	RXR-like	ENSMUSP00000133661;ENSMUSP00000134299;ENSMUSP00000036585;ENSMUSP00000133775;ENSMUSP00000112311;	20182
603	Mus_musculus	Vsx1	ENSMUSG00000033080	Homeobox	ENSMUSP00000039088;	114889
604	Mus_musculus	Zfp953	ENSMUSG00000098905	zf-C2H2	ENSMUSP00000076700;	629016
605	Mus_musculus	Dbx1	ENSMUSG00000030507	Homeobox	ENSMUSP00000032717;	13172
606	Mus_musculus	Gm28557	ENSMUSG00000100235	zf-C2H2	ENSMUSP00000140296;	-
607	Mus_musculus	Foxb1	ENSMUSG00000059246	Fork_head	ENSMUSP00000096197;	64290
608	Mus_musculus	Tsc22d2	ENSMUSG00000027806	TSC22	ENSMUSP00000143364;ENSMUSP00000096688;	72033
609	Mus_musculus	Sim1	ENSMUSG00000019913	bHLH	ENSMUSP00000020071;ENSMUSP00000151816;	20464
610	Mus_musculus	Klf10	ENSMUSG00000037465	zf-C2H2	ENSMUSP00000154702;ENSMUSP00000073690;ENSMUSP00000154265;	21847
611	Mus_musculus	Tsc22d4	ENSMUSG00000029723	TSC22	ENSMUSP00000098107;ENSMUSP00000120835;ENSMUSP00000106613;	78829
612	Mus_musculus	Mbd3	ENSMUSG00000035478	MBD	ENSMUSP00000100984;ENSMUSP00000100985;ENSMUSP00000089948;ENSMUSP00000100986;	17192
613	Mus_musculus	E2f8	ENSMUSG00000046179	E2F	ENSMUSP00000112883;ENSMUSP00000056778;	108961
614	Mus_musculus	Rhox2c	ENSMUSG00000079637	Homeobox	ENSMUSP00000110844;ENSMUSP00000134224;ENSMUSP00000139080;	100039948
615	Mus_musculus	Zfp141	ENSMUSG00000092416	zf-C2H2	ENSMUSP00000133899;	434178
616	Mus_musculus	Gm14406	ENSMUSG00000078865	zf-C2H2	ENSMUSP00000104573;	-
617	Mus_musculus	Klf2	ENSMUSG00000055148	zf-C2H2	ENSMUSP00000064823;	16598
618	Mus_musculus	Gm14434	ENSMUSG00000078881	zf-C2H2	ENSMUSP00000112478;	668039
619	Mus_musculus	Onecut3	ENSMUSG00000045518	CUT	ENSMUSP00000053288;	246086
620	Mus_musculus	Zfp689	ENSMUSG00000048921	zf-C2H2	ENSMUSP00000101906;ENSMUSP00000056610;	71131
621	Mus_musculus	Klf12	ENSMUSG00000072294	zf-C2H2	ENSMUSP00000153901;ENSMUSP00000094844;	16597
622	Mus_musculus	Zbed4	ENSMUSG00000034333	zf-BED	ENSMUSP00000035437;	223773
623	Mus_musculus	Satb2	ENSMUSG00000038331	CUT	ENSMUSP00000046067;ENSMUSP00000110057;ENSMUSP00000135391;	212712
624	Mus_musculus	Mybl1	ENSMUSG00000025912	MYB	ENSMUSP00000086034;ENSMUSP00000111128;ENSMUSP00000139818;	17864
625	Mus_musculus	Hnf1b	ENSMUSG00000020679	Homeobox	ENSMUSP00000103748;ENSMUSP00000103749;ENSMUSP00000123297;ENSMUSP00000021016;	21410
626	Mus_musculus	Zfp950	ENSMUSG00000074733	zf-C2H2	ENSMUSP00000146243;ENSMUSP00000145709;ENSMUSP00000145648;	414758
627	Mus_musculus	Rhox7a	ENSMUSG00000071767	Homeobox	ENSMUSP00000094193;	547168
628	Mus_musculus	Maf	ENSMUSG00000055435	TF_bZIP	ENSMUSP00000067704;ENSMUSP00000104732;	17132
629	Mus_musculus	Cphx2	ENSMUSG00000098463	Homeobox	ENSMUSP00000130311;	100039213
630	Mus_musculus	Zfp286	ENSMUSG00000047342	zf-C2H2	ENSMUSP00000055517;	192651
631	Mus_musculus	Zfp709	ENSMUSG00000056019	zf-C2H2	ENSMUSP00000140285;ENSMUSP00000034259;	236193
632	Mus_musculus	Gm4767	ENSMUSG00000094076	zf-C2H2	ENSMUSP00000097038;ENSMUSP00000139439;	210583
633	Mus_musculus	Hoxc8	ENSMUSG00000001657	Homeobox	ENSMUSP00000001703;	15426
634	Mus_musculus	Klf11	ENSMUSG00000020653	zf-C2H2	ENSMUSP00000020982;	194655
635	Mus_musculus	Prdm9	ENSMUSG00000051977	zf-C2H2	ENSMUSP00000131871;	213389
636	Mus_musculus	Usf2	ENSMUSG00000058239	bHLH	ENSMUSP00000132833;ENSMUSP00000130298;ENSMUSP00000132021;ENSMUSP00000132256;ENSMUSP00000125520;	22282
637	Mus_musculus	Etv3	ENSMUSG00000003382	ETS	ENSMUSP00000127419;ENSMUSP00000112915;ENSMUSP00000114047;	27049
638	Mus_musculus	Ybx1	ENSMUSG00000028639	CSD	ENSMUSP00000078589;	22608
639	Mus_musculus	Pknox1	ENSMUSG00000006705	Homeobox	ENSMUSP00000134852;ENSMUSP00000094966;ENSMUSP00000135804;	18771
640	Mus_musculus	Gm13212	ENSMUSG00000078502	zf-C2H2	ENSMUSP00000112918;ENSMUSP00000095402;ENSMUSP00000101365;	433801
641	Mus_musculus	2210418O10Rik	ENSMUSG00000078894	zf-C2H2	ENSMUSP00000118168;ENSMUSP00000096607;	100504263
642	Mus_musculus	Zfp976	ENSMUSG00000074158	zf-C2H2	ENSMUSP00000141023;ENSMUSP00000096105;	208111
643	Mus_musculus	Duxbl2	ENSMUSG00000072675	Homeobox	ENSMUSP00000098373;ENSMUSP00000128018;ENSMUSP00000134235;ENSMUSP00000133830;	100039227
644	Mus_musculus	Foxl2	ENSMUSG00000050397	Fork_head	ENSMUSP00000053297;	26927
645	Mus_musculus	Creb3l4	ENSMUSG00000027938	TF_bZIP	ENSMUSP00000029547;ENSMUSP00000102992;	78284
646	Mus_musculus	Zbtb14	ENSMUSG00000049672	ZBTB	ENSMUSP00000108294;ENSMUSP00000108294;ENSMUSP00000108296;ENSMUSP00000108296;ENSMUSP00000054897;ENSMUSP00000054897;	22666
647	Mus_musculus	Mlxip	ENSMUSG00000038342	bHLH	ENSMUSP00000064943;ENSMUSP00000120510;	208104
648	Mus_musculus	Nfxl1	ENSMUSG00000072889	zf-NF-X1	ENSMUSP00000084467;ENSMUSP00000074481;ENSMUSP00000114355;	100978
649	Mus_musculus	Zfp652	ENSMUSG00000075595	zf-C2H2	ENSMUSP00000122280;ENSMUSP00000115393;ENSMUSP00000103345;ENSMUSP00000089153;	268469
650	Mus_musculus	Zscan4e	ENSMUSG00000095936	zf-C2H2	ENSMUSP00000147356;ENSMUSP00000147491;	-
651	Mus_musculus	Sp7	ENSMUSG00000060284	zf-C2H2	ENSMUSP00000077596;ENSMUSP00000154859;	170574
652	Mus_musculus	Dmrtc2	ENSMUSG00000011349	DM	ENSMUSP00000011493;	71241
653	Mus_musculus	LO018689.1	ENSMUSG00000115853	zf-C2H2	ENSMUSP00000155600;ENSMUSP00000154833;	-
654	Mus_musculus	Ebf1	ENSMUSG00000057098	COE	ENSMUSP00000099857;ENSMUSP00000104891;ENSMUSP00000080020;	13591
655	Mus_musculus	Osr2	ENSMUSG00000022330	zf-C2H2	ENSMUSP00000154286;ENSMUSP00000022952;	107587
656	Mus_musculus	Zfp418	ENSMUSG00000034538	zf-C2H2	ENSMUSP00000057159;	232854
657	Mus_musculus	Mnt	ENSMUSG00000000282	bHLH	ENSMUSP00000118435;ENSMUSP00000000291;	17428
658	Mus_musculus	Creb3l1	ENSMUSG00000027230	TF_bZIP	ENSMUSP00000028663;	26427
659	Mus_musculus	Hoxc12	ENSMUSG00000050328	Homeobox	ENSMUSP00000051003;	15421
660	Mus_musculus	Atf5	ENSMUSG00000038539	TF_bZIP	ENSMUSP00000047771;ENSMUSP00000103525;	107503
661	Mus_musculus	Prdm16	ENSMUSG00000039410	zf-C2H2	ENSMUSP00000101262;ENSMUSP00000101261;ENSMUSP00000095365;ENSMUSP00000101263;ENSMUSP00000030902;ENSMUSP00000064546;	70673
662	Mus_musculus	Tfdp2	ENSMUSG00000032411	E2F	ENSMUSP00000128260;ENSMUSP00000139891;ENSMUSP00000132934;ENSMUSP00000141084;ENSMUSP00000137176;ENSMUSP00000139926;ENSMUSP00000140359;ENSMUSP00000140061;ENSMUSP00000034982;ENSMUSP00000136817;ENSMUSP00000139848;	211586
663	Mus_musculus	Zhx1	ENSMUSG00000116334	Homeobox	ENSMUSP00000155504;ENSMUSP00000155586;ENSMUSP00000155709;ENSMUSP00000154900;	-
664	Mus_musculus	Hoxd1	ENSMUSG00000042448	Homeobox	ENSMUSP00000043078;	15429
665	Mus_musculus	Repin1	ENSMUSG00000052751	zf-C2H2	ENSMUSP00000121975;ENSMUSP00000009420;ENSMUSP00000113548;ENSMUSP00000118890;ENSMUSP00000132365;	58887
666	Mus_musculus	Zbtb46	ENSMUSG00000027583	ZBTB	ENSMUSP00000029106;ENSMUSP00000029106;ENSMUSP00000137014;ENSMUSP00000137014;	72147
667	Mus_musculus	Zfp113	ENSMUSG00000037007	zf-C2H2	ENSMUSP00000127561;ENSMUSP00000041796;	56314
668	Mus_musculus	Setdb1	ENSMUSG00000015697	MBD	ENSMUSP00000102788;ENSMUSP00000015841;ENSMUSP00000102789;	84505
669	Mus_musculus	Gm10509	ENSMUSG00000073448	zf-C2H2	ENSMUSP00000094996;	-
670	Mus_musculus	Zfp987	ENSMUSG00000116232	zf-C2H2	ENSMUSP00000155733;	-
671	Mus_musculus	Lbx1	ENSMUSG00000025216	Homeobox	ENSMUSP00000096997;	16814
672	Mus_musculus	Zfpm1	ENSMUSG00000049577	zf-C2H2	ENSMUSP00000058037;	22761
673	Mus_musculus	Gm10770	ENSMUSG00000074837	zf-C2H2	ENSMUSP00000097015;	-
674	Mus_musculus	Thap7	ENSMUSG00000022760	THAP	ENSMUSP00000097701;	69009
675	Mus_musculus	Mier3	ENSMUSG00000032727	MYB	ENSMUSP00000104895;ENSMUSP00000104894;ENSMUSP00000036809;	218613
676	Mus_musculus	Irf9	ENSMUSG00000002325	IRF	ENSMUSP00000120359;ENSMUSP00000120525;ENSMUSP00000119477;	16391
677	Mus_musculus	Grhl2	ENSMUSG00000022286	CP2	ENSMUSP00000125410;ENSMUSP00000022895;	252973
678	Mus_musculus	Hoxb6	ENSMUSG00000000690	Homeobox	ENSMUSP00000133281;ENSMUSP00000000704;	15414
679	Mus_musculus	Zfp551	ENSMUSG00000034071	zf-C2H2	ENSMUSP00000079222;	619331
680	Mus_musculus	Olig2	ENSMUSG00000039830	bHLH	ENSMUSP00000036797;	50913
681	Mus_musculus	E2f2	ENSMUSG00000018983	E2F	ENSMUSP00000050047;	242705
682	Mus_musculus	Zfp692	ENSMUSG00000037243	zf-C2H2	ENSMUSP00000126674;ENSMUSP00000131896;	103836
683	Mus_musculus	Esrra	ENSMUSG00000024955	ESR-like	ENSMUSP00000025906;ENSMUSP00000134587;ENSMUSP00000133916;	26379
684	Mus_musculus	Tfe3	ENSMUSG00000000134	bHLH	ENSMUSP00000111343;ENSMUSP00000078498;ENSMUSP00000076864;ENSMUSP00000111341;ENSMUSP00000111342;ENSMUSP00000099219;ENSMUSP00000134125;	209446
685	Mus_musculus	Zfp667	ENSMUSG00000054893	zf-C2H2	ENSMUSP00000128658;ENSMUSP00000104202;ENSMUSP00000083507;	384763
686	Mus_musculus	Pias4	ENSMUSG00000004934	zf-MIZ	ENSMUSP00000005064;	59004
687	Mus_musculus	En2	ENSMUSG00000039095	Homeobox	ENSMUSP00000036761;	13799
688	Mus_musculus	Zfp120	ENSMUSG00000068134	zf-C2H2	ENSMUSP00000092116;ENSMUSP00000086615;	104348
689	Mus_musculus	Jund	ENSMUSG00000071076	TF_bZIP	ENSMUSP00000092901;	16478
690	Mus_musculus	Prdm15	ENSMUSG00000014039	zf-C2H2	ENSMUSP00000093533;ENSMUSP00000120497;ENSMUSP00000113791;	114604
691	Mus_musculus	Klf15	ENSMUSG00000030087	zf-C2H2	ENSMUSP00000144962;ENSMUSP00000144808;ENSMUSP00000109158;ENSMUSP00000032174;	66277
692	Mus_musculus	Jund	ENSMUSG00000110974	TF_bZIP	ENSMUSP00000150017;	-
693	Mus_musculus	Mycl	ENSMUSG00000028654	bHLH	ENSMUSP00000030407;ENSMUSP00000101859;	16918
694	Mus_musculus	Zfp800	ENSMUSG00000039841	zf-C2H2	ENSMUSP00000039222;ENSMUSP00000110975;ENSMUSP00000110976;	627049
695	Mus_musculus	Zfp58	ENSMUSG00000071291	zf-C2H2	ENSMUSP00000132285;ENSMUSP00000075487;ENSMUSP00000129177;ENSMUSP00000089108;	238693
696	Mus_musculus	Tfap2b	ENSMUSG00000025927	AP-2	ENSMUSP00000064488;ENSMUSP00000140213;ENSMUSP00000027059;	21419
697	Mus_musculus	Dmrta1	ENSMUSG00000043753	DM	ENSMUSP00000057488;	242523
698	Mus_musculus	Nr1h2	ENSMUSG00000060601	THR-like	ENSMUSP00000146466;ENSMUSP00000103544;ENSMUSP00000073188;ENSMUSP00000146826;ENSMUSP00000103545;ENSMUSP00000103543;ENSMUSP00000146455;ENSMUSP00000126788;	22260
699	Mus_musculus	Fos	ENSMUSG00000021250	TF_bZIP	ENSMUSP00000021674;	14281
700	Mus_musculus	Zfp24	ENSMUSG00000051469	zf-C2H2	ENSMUSP00000064637;ENSMUSP00000122579;	59057
701	Mus_musculus	Nr2c2	ENSMUSG00000005893	RXR-like	ENSMUSP00000109090;ENSMUSP00000109087;ENSMUSP00000138465;	22026
702	Mus_musculus	Ebf4	ENSMUSG00000053552	COE	ENSMUSP00000105916;ENSMUSP00000105917;ENSMUSP00000134520;ENSMUSP00000133528;ENSMUSP00000105915;	228598
703	Mus_musculus	Zbtb18	ENSMUSG00000063659	ZBTB	ENSMUSP00000091831;ENSMUSP00000091831;ENSMUSP00000141724;ENSMUSP00000142073;ENSMUSP00000076463;ENSMUSP00000141337;ENSMUSP00000142256;ENSMUSP00000142124;	30928
704	Mus_musculus	Foxp3	ENSMUSG00000039521	Fork_head	ENSMUSP00000111404;ENSMUSP00000111405;ENSMUSP00000111403;ENSMUSP00000041953;	20371
705	Mus_musculus	Runx3	ENSMUSG00000070691	Runt	ENSMUSP00000113159;ENSMUSP00000050353;	12399
706	Mus_musculus	Tfec	ENSMUSG00000029553	bHLH	ENSMUSP00000031533;	21426
707	Mus_musculus	Gsc2	ENSMUSG00000022738	Homeobox	ENSMUSP00000012279;	195333
708	Mus_musculus	Nfatc1	ENSMUSG00000033016	RHD	ENSMUSP00000126884;ENSMUSP00000129001;ENSMUSP00000077196;ENSMUSP00000046312;	18018
709	Mus_musculus	Gm28360	ENSMUSG00000100305	zf-C2H2	ENSMUSP00000140444;	-
710	Mus_musculus	Tcfl5	ENSMUSG00000038932	bHLH	ENSMUSP00000040611;	277353
711	Mus_musculus	Zfp575	ENSMUSG00000066721	zf-C2H2	ENSMUSP00000092294;	101544
712	Mus_musculus	Zfp956	ENSMUSG00000045466	zf-C2H2	ENSMUSP00000098989;	101197
713	Mus_musculus	Gm14412	ENSMUSG00000078868	zf-C2H2	ENSMUSP00000104587;	-
714	Mus_musculus	Wiz	ENSMUSG00000024050	zf-C2H2	ENSMUSP00000069443;ENSMUSP00000126253;ENSMUSP00000084993;	22404
715	Mus_musculus	Gm21994	ENSMUSG00000074735	zf-C2H2	ENSMUSP00000075719;	-
716	Mus_musculus	T	ENSMUSG00000062327	T-box	ENSMUSP00000074236;ENSMUSP00000135526;ENSMUSP00000119581;	20997
717	Mus_musculus	Zfp397	ENSMUSG00000024276	zf-C2H2	ENSMUSP00000057253;	69256
718	Mus_musculus	Sim2	ENSMUSG00000062713	bHLH	ENSMUSP00000072043;	20465
719	Mus_musculus	Zfp426	ENSMUSG00000059475	zf-C2H2	ENSMUSP00000130945;ENSMUSP00000127045;ENSMUSP00000079250;ENSMUSP00000129727;ENSMUSP00000126446;ENSMUSP00000111224;	235028
720	Mus_musculus	Zfp771	ENSMUSG00000054716	zf-C2H2	ENSMUSP00000056959;	244216
721	Mus_musculus	Gm9049	ENSMUSG00000112919	MYB	ENSMUSP00000151392;	-
722	Mus_musculus	Zfp984	ENSMUSG00000078495	zf-C2H2	ENSMUSP00000101360;ENSMUSP00000114023;	100041677
723	Mus_musculus	Tcf15	ENSMUSG00000068079	bHLH	ENSMUSP00000086511;	21407
724	Mus_musculus	Arx	ENSMUSG00000035277	Homeobox	ENSMUSP00000109580;ENSMUSP00000049039;	11878
725	Mus_musculus	Zfp882	ENSMUSG00000089857	zf-C2H2	ENSMUSP00000105629;	382019
726	Mus_musculus	Neurod2	ENSMUSG00000038255	bHLH	ENSMUSP00000041373;	18013
727	Mus_musculus	Zfp946	ENSMUSG00000071266	zf-C2H2	ENSMUSP00000132940;ENSMUSP00000086141;ENSMUSP00000113244;	74149
728	Mus_musculus	Gm14139	ENSMUSG00000079009	zf-C2H2	ENSMUSP00000105552;ENSMUSP00000105555;	100271882
729	Mus_musculus	Smarce1	ENSMUSG00000037935	HMG	ENSMUSP00000099422;	57376
730	Mus_musculus	Ncor1	ENSMUSG00000018501	MYB	ENSMUSP00000018645;ENSMUSP00000124045;ENSMUSP00000124698;ENSMUSP00000121806;ENSMUSP00000125317;ENSMUSP00000124120;ENSMUSP00000098627;ENSMUSP00000098628;	20185
731	Mus_musculus	Zfp189	ENSMUSG00000039634	zf-C2H2	ENSMUSP00000103324;ENSMUSP00000036663;	230162
732	Mus_musculus	Sp1	ENSMUSG00000001280	zf-C2H2	ENSMUSP00000130747;ENSMUSP00000001326;	20683
733	Mus_musculus	Nkx2-3	ENSMUSG00000044220	Homeobox	ENSMUSP00000050933;	18089
734	Mus_musculus	Zfp260	ENSMUSG00000049421	zf-C2H2	ENSMUSP00000052200;ENSMUSP00000103835;	26466
735	Mus_musculus	Rhox4g	ENSMUSG00000079628	Homeobox	ENSMUSP00000110820;	664608
736	Mus_musculus	Aff3	ENSMUSG00000037138	AF-4	ENSMUSP00000092637;ENSMUSP00000148461;ENSMUSP00000044128;	16764
737	Mus_musculus	Sall2	ENSMUSG00000049532	zf-C2H2	ENSMUSP00000154331;ENSMUSP00000056401;	50524
738	Mus_musculus	Zfp579	ENSMUSG00000051550	zf-C2H2	ENSMUSP00000123963;ENSMUSP00000104212;ENSMUSP00000124074;	68490
739	Mus_musculus	Hey1	ENSMUSG00000040289	bHLH	ENSMUSP00000038014;	15213
740	Mus_musculus	Prdm4	ENSMUSG00000035529	zf-C2H2	ENSMUSP00000041942;ENSMUSP00000151931;	72843
741	Mus_musculus	Tshz1	ENSMUSG00000046982	zf-C2H2	ENSMUSP00000089388;	110796
742	Mus_musculus	Zfp768	ENSMUSG00000047371	zf-C2H2	ENSMUSP00000055374;ENSMUSP00000145704;	233890
743	Mus_musculus	Zfp958	ENSMUSG00000058748	zf-C2H2	ENSMUSP00000072937;ENSMUSP00000143842;	233987
744	Mus_musculus	Maz	ENSMUSG00000030678	zf-C2H2	ENSMUSP00000145619;ENSMUSP00000032916;ENSMUSP00000145610;	17188
745	Mus_musculus	Zkscan16	ENSMUSG00000038630	zf-C2H2	ENSMUSP00000103178;	100041581
746	Mus_musculus	Zfp160	ENSMUSG00000067942	zf-C2H2	ENSMUSP00000086191;	224585
747	Mus_musculus	Zfp963	ENSMUSG00000092260	zf-C2H2	ENSMUSP00000119087;	620419
748	Mus_musculus	Zfp672	ENSMUSG00000049755	zf-C2H2	ENSMUSP00000104457;ENSMUSP00000114561;ENSMUSP00000070567;ENSMUSP00000140236;ENSMUSP00000060088;	319475
749	Mus_musculus	Zbtb37	ENSMUSG00000043467	ZBTB	ENSMUSP00000134769;ENSMUSP00000134769;ENSMUSP00000125253;ENSMUSP00000125253;ENSMUSP00000134753;ENSMUSP00000125417;ENSMUSP00000131576;	240869
750	Mus_musculus	D130040H23Rik	ENSMUSG00000079038	zf-C2H2	ENSMUSP00000148399;	211135
751	Mus_musculus	Zfp13	ENSMUSG00000062012	zf-C2H2	ENSMUSP00000111178;ENSMUSP00000054595;	22654
752	Mus_musculus	Zfp616	ENSMUSG00000069476	zf-C2H2	ENSMUSP00000136549;	327963
753	Mus_musculus	Zbtb2	ENSMUSG00000075327	ZBTB	ENSMUSP00000097656;ENSMUSP00000097656;ENSMUSP00000097655;ENSMUSP00000097655;	381990
754	Mus_musculus	Irf1	ENSMUSG00000018899	IRF	ENSMUSP00000122101;ENSMUSP00000104550;ENSMUSP00000118314;ENSMUSP00000118795;ENSMUSP00000116656;ENSMUSP00000019043;ENSMUSP00000104548;ENSMUSP00000114315;	16362
755	Mus_musculus	Zbtb26	ENSMUSG00000050714	ZBTB	ENSMUSP00000070071;ENSMUSP00000070071;ENSMUSP00000099850;ENSMUSP00000099850;	320633
756	Mus_musculus	Mlx	ENSMUSG00000017801	bHLH	ENSMUSP00000017945;ENSMUSP00000121600;ENSMUSP00000102923;ENSMUSP00000102924;	21428
757	Mus_musculus	Sp100	ENSMUSG00000026222	SAND	ENSMUSP00000122670;ENSMUSP00000118481;ENSMUSP00000120267;ENSMUSP00000122899;ENSMUSP00000066399;ENSMUSP00000116942;	20684
758	Mus_musculus	Crebzf	ENSMUSG00000051451	TF_bZIP	ENSMUSP00000050972;	233490
759	Mus_musculus	Zfhx4	ENSMUSG00000025255	Homeobox	ENSMUSP00000026284;ENSMUSP00000135289;ENSMUSP00000135827;	80892
760	Mus_musculus	Ikzf1	ENSMUSG00000018654	zf-C2H2	ENSMUSP00000075992;ENSMUSP00000018798;ENSMUSP00000046974;ENSMUSP00000119960;ENSMUSP00000067372;	22778
761	Mus_musculus	En1	ENSMUSG00000058665	Homeobox	ENSMUSP00000078659;	13798
762	Mus_musculus	Atf7	ENSMUSG00000099083	TF_bZIP	ENSMUSP00000104456;ENSMUSP00000130130;ENSMUSP00000139181;ENSMUSP00000139367;ENSMUSP00000139308;ENSMUSP00000139243;	223922
763	Mus_musculus	Pou2f1	ENSMUSG00000026565	Pou	ENSMUSP00000107057;ENSMUSP00000064000;ENSMUSP00000107055;ENSMUSP00000125444;ENSMUSP00000124738;ENSMUSP00000027850;ENSMUSP00000107056;ENSMUSP00000138962;ENSMUSP00000125371;	18986
764	Mus_musculus	Grhl1	ENSMUSG00000020656	CP2	ENSMUSP00000082689;ENSMUSP00000020985;	195733
765	Mus_musculus	Zscan4-ps1	ENSMUSG00000110103	zf-C2H2	ENSMUSP00000131258;	-
766	Mus_musculus	Gm14322	ENSMUSG00000078864	zf-C2H2	ENSMUSP00000104570;ENSMUSP00000136870;	626802
767	Mus_musculus	Zfp968	ENSMUSG00000078898	zf-C2H2	ENSMUSP00000104675;	100043914
768	Mus_musculus	Zfp383	ENSMUSG00000099689	zf-C2H2	ENSMUSP00000140742;	73729
769	Mus_musculus	Zfp454	ENSMUSG00000048728	zf-C2H2	ENSMUSP00000061824;ENSMUSP00000129125;ENSMUSP00000104759;	237758
770	Mus_musculus	Foxi3	ENSMUSG00000055874	Fork_head	ENSMUSP00000065664;ENSMUSP00000125380;	232077
771	Mus_musculus	Smad4	ENSMUSG00000024515	MH1	ENSMUSP00000025393;ENSMUSP00000110589;	17128
772	Mus_musculus	Zfp977	ENSMUSG00000092335	zf-C2H2	ENSMUSP00000134517;	208111
773	Mus_musculus	Irx1	ENSMUSG00000060969	Homeobox	ENSMUSP00000152128;ENSMUSP00000076562;	16371
774	Mus_musculus	Zfp967	ENSMUSG00000095199	zf-C2H2	ENSMUSP00000136521;	100303732
775	Mus_musculus	Sp3	ENSMUSG00000027109	zf-C2H2	ENSMUSP00000099750;ENSMUSP00000065807;	20687
776	Mus_musculus	Zfp362	ENSMUSG00000028799	zf-C2H2	ENSMUSP00000101686;ENSMUSP00000065733;ENSMUSP00000128499;	230761
777	Mus_musculus	Zbtb5	ENSMUSG00000049657	ZBTB	ENSMUSP00000136507;ENSMUSP00000136507;ENSMUSP00000103447;ENSMUSP00000103447;ENSMUSP00000059919;ENSMUSP00000059919;	230119
778	Mus_musculus	Zbtb39	ENSMUSG00000044617	ZBTB	ENSMUSP00000052717;ENSMUSP00000052717;	320080
779	Mus_musculus	Zkscan1	ENSMUSG00000029729	zf-C2H2	ENSMUSP00000106588;ENSMUSP00000019660;ENSMUSP00000106587;ENSMUSP00000068480;	74570
780	Mus_musculus	Etv1	ENSMUSG00000004151	ETS	ENSMUSP00000093442;ENSMUSP00000125733;ENSMUSP00000125157;ENSMUSP00000125676;ENSMUSP00000125692;ENSMUSP00000124736;ENSMUSP00000124019;	14009
781	Mus_musculus	Glis2	ENSMUSG00000014303	zf-C2H2	ENSMUSP00000014447;	83396
782	Mus_musculus	Gm2026	ENSMUSG00000078886	zf-C2H2	ENSMUSP00000104636;	100039060
783	Mus_musculus	Mxi1	ENSMUSG00000025025	bHLH	ENSMUSP00000025998;ENSMUSP00000003870;ENSMUSP00000107366;	17859
784	Mus_musculus	Ets2	ENSMUSG00000022895	ETS	ENSMUSP00000023612;	23872
785	Mus_musculus	Creb1	ENSMUSG00000025958	TF_bZIP	ENSMUSP00000084624;ENSMUSP00000139995;ENSMUSP00000140112;ENSMUSP00000132860;ENSMUSP00000059973;	12912
786	Mus_musculus	Gm45871	ENSMUSG00000110277	zf-C2H2	ENSMUSP00000147542;	108168395
787	Mus_musculus	Rfx6	ENSMUSG00000019900	RFX	ENSMUSP00000116057;ENSMUSP00000151430;	320995
788	Mus_musculus	Smad7	ENSMUSG00000025880	MH1	ENSMUSP00000129322;ENSMUSP00000133544;ENSMUSP00000026999;	17131
789	Mus_musculus	Zbtb44	ENSMUSG00000047412	ZBTB	ENSMUSP00000149386;ENSMUSP00000149386;ENSMUSP00000149969;ENSMUSP00000149969;ENSMUSP00000149121;ENSMUSP00000110877;ENSMUSP00000133109;	235132
790	Mus_musculus	Foxd4	ENSMUSG00000051490	Fork_head	ENSMUSP00000058575;	14237
791	Mus_musculus	Zkscan14	ENSMUSG00000029627	zf-C2H2	ENSMUSP00000124196;ENSMUSP00000031632;	67235
792	Mus_musculus	Rhox9	ENSMUSG00000097436	Homeobox	ENSMUSP00000138059;ENSMUSP00000137702;	-
793	Mus_musculus	Nkx1-2	ENSMUSG00000048528	Homeobox	ENSMUSP00000052778;	20231
794	Mus_musculus	Zfp973	ENSMUSG00000078879	zf-C2H2	ENSMUSP00000104613;	545490
795	Mus_musculus	Hmgb3	ENSMUSG00000015217	HMG	ENSMUSP00000110232;ENSMUSP00000116937;ENSMUSP00000110229;ENSMUSP00000086260;ENSMUSP00000015361;	15354
796	Mus_musculus	Isx	ENSMUSG00000031621	Homeobox	ENSMUSP00000034034;ENSMUSP00000134368;	71597
797	Mus_musculus	Zfp592	ENSMUSG00000005621	zf-C2H2	ENSMUSP00000102976;	233410
798	Mus_musculus	Rhox4b	ENSMUSG00000071771	Homeobox	ENSMUSP00000094197;	57737
799	Mus_musculus	Rsl1	ENSMUSG00000058900	zf-C2H2	ENSMUSP00000021997;	380855
800	Mus_musculus	Zfp382	ENSMUSG00000074220	zf-C2H2	ENSMUSP00000096196;	233060
801	Mus_musculus	Zfp354b	ENSMUSG00000020335	zf-C2H2	ENSMUSP00000104752;ENSMUSP00000127671;	27274
802	Mus_musculus	Zfp281	ENSMUSG00000041483	zf-C2H2	ENSMUSP00000039003;ENSMUSP00000107677;	226442
803	Mus_musculus	Sp6	ENSMUSG00000038560	zf-C2H2	ENSMUSP00000103248;ENSMUSP00000039307;	83395
804	Mus_musculus	Camta1	ENSMUSG00000014592	CG-1	ENSMUSP00000054804;ENSMUSP00000127916;ENSMUSP00000095381;	100072
805	Mus_musculus	Meox1	ENSMUSG00000001493	Homeobox	ENSMUSP00000051158;	17285
806	Mus_musculus	Cdx4	ENSMUSG00000031326	Homeobox	ENSMUSP00000033689;	12592
807	Mus_musculus	Foxc1	ENSMUSG00000050295	Fork_head	ENSMUSP00000052196;	17300
808	Mus_musculus	Emx2	ENSMUSG00000043969	Homeobox	ENSMUSP00000053361;	13797
809	Mus_musculus	Zfp101	ENSMUSG00000055240	zf-C2H2	ENSMUSP00000132508;	22643
810	Mus_musculus	Hoxb7	ENSMUSG00000038721	Homeobox	ENSMUSP00000040121;	15415
811	Mus_musculus	Zfp687	ENSMUSG00000019338	zf-C2H2	ENSMUSP00000019482;	78266
812	Mus_musculus	Usf3	ENSMUSG00000068284	bHLH	ENSMUSP00000085694;ENSMUSP00000112620;ENSMUSP00000128627;	207806
813	Mus_musculus	Pou5f2	ENSMUSG00000093668	Pou	ENSMUSP00000135597;	75507
814	Mus_musculus	Zfp983	ENSMUSG00000035868	zf-C2H2	ENSMUSP00000039392;	73229
815	Mus_musculus	Nfx1	ENSMUSG00000028423	zf-NF-X1	ENSMUSP00000095747;ENSMUSP00000089203;ENSMUSP00000030133;	74164
816	Mus_musculus	Mbtps2	ENSMUSG00000046873	zf-C2H2	ENSMUSP00000137233;	270669
817	Mus_musculus	Zfp68	ENSMUSG00000058291	zf-C2H2	ENSMUSP00000083013;ENSMUSP00000069615;ENSMUSP00000106530;	24135
818	Mus_musculus	Thrb	ENSMUSG00000021779	THR-like	ENSMUSP00000153355;ENSMUSP00000089053;ENSMUSP00000022303;ENSMUSP00000022304;	21834
819	Mus_musculus	Ptf1a	ENSMUSG00000026735	bHLH	ENSMUSP00000028068;	19213
820	Mus_musculus	Cphx3	ENSMUSG00000094817	Homeobox	ENSMUSP00000129288;ENSMUSP00000139300;	100039280
821	Mus_musculus	Esrrg	ENSMUSG00000026610	ESR-like	ENSMUSP00000106563;ENSMUSP00000106564;ENSMUSP00000027906;	26381
822	Mus_musculus	Lbx2	ENSMUSG00000034968	Homeobox	ENSMUSP00000047134;	16815
823	Mus_musculus	Ubp1	ENSMUSG00000009741	CP2	ENSMUSP00000112192;ENSMUSP00000009885;ENSMUSP00000150023;ENSMUSP00000149908;ENSMUSP00000081946;	22221
824	Mus_musculus	Myt1	ENSMUSG00000010505	zf-C2HC	ENSMUSP00000121394;ENSMUSP00000115697;ENSMUSP00000104387;ENSMUSP00000079900;ENSMUSP00000122011;ENSMUSP00000104388;	17932
825	Mus_musculus	Zscan22	ENSMUSG00000054715	zf-C2H2	ENSMUSP00000113486;ENSMUSP00000112684;ENSMUSP00000113314;ENSMUSP00000057651;	232878
826	Mus_musculus	Zfp931	ENSMUSG00000078861	zf-C2H2	ENSMUSP00000104552;	353208
827	Mus_musculus	Egr3	ENSMUSG00000033730	zf-C2H2	ENSMUSP00000037042;ENSMUSP00000153491;	13655
828	Mus_musculus	Zbtb16	ENSMUSG00000066687	ZBTB	ENSMUSP00000150887;ENSMUSP00000150887;ENSMUSP00000091374;ENSMUSP00000091374;	235320
829	Mus_musculus	Rhox4c	ENSMUSG00000079635	Homeobox	ENSMUSP00000110837;	434759
830	Mus_musculus	Zfp688	ENSMUSG00000045251	zf-C2H2	ENSMUSP00000119731;ENSMUSP00000101907;	69234
831	Mus_musculus	Neurod6	ENSMUSG00000037984	bHLH	ENSMUSP00000047016;	11922
832	Mus_musculus	Stat5a	ENSMUSG00000004043	STAT	ENSMUSP00000102979;ENSMUSP00000004145;ENSMUSP00000102980;	20850
833	Mus_musculus	Sox7	ENSMUSG00000063060	HMG	ENSMUSP00000078597;	20680
834	Mus_musculus	Gm32802	ENSMUSG00000112252	MYB	ENSMUSP00000151607;	-
835	Mus_musculus	Tbx2	ENSMUSG00000000093	T-box	ENSMUSP00000000095;	21385
836	Mus_musculus	Tgif1	ENSMUSG00000047407	Homeobox	ENSMUSP00000124168;ENSMUSP00000130930;ENSMUSP00000060512;ENSMUSP00000113192;ENSMUSP00000127139;ENSMUSP00000115375;	21815
837	Mus_musculus	Nr5a1	ENSMUSG00000026751	SF-like	ENSMUSP00000028084;ENSMUSP00000108504;	26423
838	Mus_musculus	Irx5	ENSMUSG00000031737	Homeobox	ENSMUSP00000147339;ENSMUSP00000034184;	54352
839	Mus_musculus	Zfp219	ENSMUSG00000049295	zf-C2H2	ENSMUSP00000154200;ENSMUSP00000068184;ENSMUSP00000154448;ENSMUSP00000153966;ENSMUSP00000153742;ENSMUSP00000154709;ENSMUSP00000126854;ENSMUSP00000154367;ENSMUSP00000154768;	69890
840	Mus_musculus	Vezf1	ENSMUSG00000018377	zf-C2H2	ENSMUSP00000018521;ENSMUSP00000114394;	22344
841	Mus_musculus	Otp	ENSMUSG00000021685	Homeobox	ENSMUSP00000022195;	18420
842	Mus_musculus	Zfp513	ENSMUSG00000043059	zf-C2H2	ENSMUSP00000031562;ENSMUSP00000110238;	101023
843	Mus_musculus	Bhlhe22	ENSMUSG00000025128	bHLH	ENSMUSP00000026120;	59058
844	Mus_musculus	Mlxipl	ENSMUSG00000005373	bHLH	ENSMUSP00000116358;ENSMUSP00000122198;ENSMUSP00000121668;ENSMUSP00000005507;ENSMUSP00000121348;	58805
845	Mus_musculus	Klf6	ENSMUSG00000000078	zf-C2H2	ENSMUSP00000000080;	23849
846	Mus_musculus	Zfp729b	ENSMUSG00000058093	zf-C2H2	ENSMUSP00000012873;ENSMUSP00000115783;	100416706
847	Mus_musculus	Myt1l	ENSMUSG00000061911	zf-C2HC	ENSMUSP00000058264;ENSMUSP00000151977;ENSMUSP00000021009;ENSMUSP00000151588;	17933
848	Mus_musculus	Zfp534	ENSMUSG00000062518	zf-C2H2	ENSMUSP00000113561;	100503584
849	Mus_musculus	Adnp	ENSMUSG00000051149	Homeobox	ENSMUSP00000056809;ENSMUSP00000085316;	11538
850	Mus_musculus	Zscan12	ENSMUSG00000036721	zf-C2H2	ENSMUSP00000153548;ENSMUSP00000058904;ENSMUSP00000097308;	22758
851	Mus_musculus	Zfp987	ENSMUSG00000066009	zf-C2H2	ENSMUSP00000089493;	626316
852	Mus_musculus	Myod1	ENSMUSG00000009471	bHLH	ENSMUSP00000072330;	17927
853	Mus_musculus	Zfp456	ENSMUSG00000078995	zf-C2H2	ENSMUSP00000059686;	408065
854	Mus_musculus	Batf	ENSMUSG00000034266	TF_bZIP	ENSMUSP00000040706;	53314
855	Mus_musculus	Zfp991	ENSMUSG00000067916	zf-C2H2	ENSMUSP00000081167;	666532
856	Mus_musculus	Zfp410	ENSMUSG00000042472	zf-C2H2	ENSMUSP00000152098;ENSMUSP00000152817;ENSMUSP00000152441;ENSMUSP00000152225;ENSMUSP00000152157;ENSMUSP00000045550;	52708
857	Mus_musculus	Tbx19	ENSMUSG00000026572	T-box	ENSMUSP00000123909;ENSMUSP00000027859;	83993
858	Mus_musculus	Foxn3	ENSMUSG00000033713	Fork_head	ENSMUSP00000082189;ENSMUSP00000135749;ENSMUSP00000135814;ENSMUSP00000036035;ENSMUSP00000135082;	71375
859	Mus_musculus	Neurog1	ENSMUSG00000048904	bHLH	ENSMUSP00000050484;	18014
860	Mus_musculus	Zfp819	ENSMUSG00000055102	zf-C2H2	ENSMUSP00000112026;ENSMUSP00000032661;ENSMUSP00000113867;	74400
861	Mus_musculus	Hes2	ENSMUSG00000028940	bHLH	ENSMUSP00000030782;	15206
862	Mus_musculus	Zfp867	ENSMUSG00000054519	zf-C2H2	ENSMUSP00000050746;	237775
863	Mus_musculus	Zfp655	ENSMUSG00000007812	zf-C2H2	ENSMUSP00000128969;	72611
864	Mus_musculus	Gm28047	ENSMUSG00000052414	TF_bZIP	ENSMUSP00000138975;	-
865	Mus_musculus	Cdip1	ENSMUSG00000004071	zf-LITAF-like	ENSMUSP00000120143;ENSMUSP00000113618;ENSMUSP00000004173;ENSMUSP00000113889;	66626
866	Mus_musculus	Zfp467	ENSMUSG00000068551	zf-C2H2	ENSMUSP00000110208;ENSMUSP00000110207;	68910
867	Mus_musculus	Zfp512b	ENSMUSG00000000823	zf-C2H2	ENSMUSP00000121721;ENSMUSP00000104417;ENSMUSP00000115601;ENSMUSP00000123579;	269401
868	Mus_musculus	Hnf4g	ENSMUSG00000017688	RXR-like	ENSMUSP00000104031;ENSMUSP00000104030;	30942
869	Mus_musculus	E2f6	ENSMUSG00000057469	E2F	ENSMUSP00000020908;	50496
870	Mus_musculus	Sox21	ENSMUSG00000061517	HMG	ENSMUSP00000127396;	223227
871	Mus_musculus	Neurod4	ENSMUSG00000048015	bHLH	ENSMUSP00000051379;	11923
872	Mus_musculus	Zfp786	ENSMUSG00000051499	zf-C2H2	ENSMUSP00000057495;	330301
873	Mus_musculus	Mis18bp1	ENSMUSG00000047534	MYB	ENSMUSP00000052109;	217653
874	Mus_musculus	Creb5	ENSMUSG00000053007	TF_bZIP	ENSMUSP00000038532;ENSMUSP00000144851;ENSMUSP00000144719;ENSMUSP00000144979;	231991
875	Mus_musculus	Foxo6	ENSMUSG00000052135	Fork_head	ENSMUSP00000099716;	329934
876	Mus_musculus	Zfp369	ENSMUSG00000021514	zf-C2H2	ENSMUSP00000119114;	170936
877	Mus_musculus	Rbpjl	ENSMUSG00000017007	CSL	ENSMUSP00000017151;	19668
878	Mus_musculus	Rhox10	ENSMUSG00000053909	Homeobox	ENSMUSP00000110803;	434769
879	Mus_musculus	Zfp719	ENSMUSG00000030469	zf-C2H2	ENSMUSP00000050968;	210105
880	Mus_musculus	Zfp825	ENSMUSG00000069208	zf-C2H2	ENSMUSP00000144128;ENSMUSP00000073973;ENSMUSP00000152719;	235956
881	Mus_musculus	Nr1h5	ENSMUSG00000048938	THR-like	ENSMUSP00000052557;ENSMUSP00000143445;ENSMUSP00000143764;ENSMUSP00000142345;ENSMUSP00000142799;	381463
882	Mus_musculus	Gm4724	ENSMUSG00000078897	zf-C2H2	ENSMUSP00000104674;ENSMUSP00000104673;	100043915
883	Mus_musculus	Nkx3-1	ENSMUSG00000022061	Homeobox	ENSMUSP00000022646;	18095
884	Mus_musculus	Crxos	ENSMUSG00000074365	Homeobox	ENSMUSP00000096399;ENSMUSP00000130485;ENSMUSP00000133563;ENSMUSP00000138891;	546024
885	Mus_musculus	Rhox12	ENSMUSG00000071766	Homeobox	ENSMUSP00000110799;ENSMUSP00000094191;ENSMUSP00000139303;	382282
886	Mus_musculus	Zfp97	ENSMUSG00000095990	zf-C2H2	ENSMUSP00000114301;	22759
887	Mus_musculus	Ascl1	ENSMUSG00000020052	bHLH	ENSMUSP00000020243;	17172
888	Mus_musculus	Gata4	ENSMUSG00000021944	zf-GATA	ENSMUSP00000113451;ENSMUSP00000066927;ENSMUSP00000113891;	14463
889	Mus_musculus	Zfp710	ENSMUSG00000048897	zf-C2H2	ENSMUSP00000146148;ENSMUSP00000050577;ENSMUSP00000132361;ENSMUSP00000129357;	209225
890	Mus_musculus	Sp140	ENSMUSG00000070031	SAND	ENSMUSP00000079095;ENSMUSP00000125026;	434484
891	Mus_musculus	Nr1d1	ENSMUSG00000020889	THR-like	ENSMUSP00000069505;	217166
892	Mus_musculus	Gata3	ENSMUSG00000015619	zf-GATA	ENSMUSP00000100041;	14462
893	Mus_musculus	Foxf1	ENSMUSG00000042812	Fork_head	ENSMUSP00000137662;	15227
894	Mus_musculus	Rbak	ENSMUSG00000061898	zf-C2H2	ENSMUSP00000128731;ENSMUSP00000059273;	57782
895	Mus_musculus	Klf16	ENSMUSG00000035397	zf-C2H2	ENSMUSP00000048825;	118445
896	Mus_musculus	Mael	ENSMUSG00000040629	HMG	ENSMUSP00000045828;ENSMUSP00000141652;	98558
897	Mus_musculus	Creb3l2	ENSMUSG00000038648	TF_bZIP	ENSMUSP00000040208;	208647
898	Mus_musculus	Pax5	ENSMUSG00000014030	PAX	ENSMUSP00000133540;ENSMUSP00000139296;ENSMUSP00000014174;ENSMUSP00000099996;ENSMUSP00000134712;ENSMUSP00000103458;ENSMUSP00000134391;ENSMUSP00000141186;ENSMUSP00000103457;ENSMUSP00000128880;ENSMUSP00000134119;ENSMUSP00000133671;ENSMUSP00000134370;ENSMUSP00000103455;ENSMUSP00000133978;	18507
899	Mus_musculus	Lcorl	ENSMUSG00000015882	HTH	ENSMUSP00000084408;ENSMUSP00000016026;	100041576
900	Mus_musculus	Prdm13	ENSMUSG00000040478	zf-C2H2	ENSMUSP00000092761;ENSMUSP00000075562;	230025
901	Mus_musculus	Tgif2	ENSMUSG00000062175	Homeobox	ENSMUSP00000073074;ENSMUSP00000096745;	228839
902	Mus_musculus	Hoxd4	ENSMUSG00000115956	Homeobox	ENSMUSP00000047949;	15436
903	Mus_musculus	Lhx9	ENSMUSG00000019230	Homeobox	ENSMUSP00000107657;ENSMUSP00000019374;ENSMUSP00000036480;ENSMUSP00000091198;ENSMUSP00000107661;	16876
904	Mus_musculus	Zfp648	ENSMUSG00000066797	zf-C2H2	ENSMUSP00000083370;	100503355
905	Mus_musculus	Zfp791	ENSMUSG00000074194	zf-C2H2	ENSMUSP00000147335;ENSMUSP00000096150;	244556
906	Mus_musculus	Hmg20b	ENSMUSG00000020232	HMG	ENSMUSP00000115459;ENSMUSP00000100961;ENSMUSP00000117322;ENSMUSP00000128807;ENSMUSP00000020454;ENSMUSP00000137861;ENSMUSP00000100960;	15353
907	Mus_musculus	Mier1	ENSMUSG00000028522	MYB	ENSMUSP00000102470;ENSMUSP00000095558;ENSMUSP00000030247;ENSMUSP00000102471;ENSMUSP00000102468;	71148
908	Mus_musculus	Gm9805	ENSMUSG00000046088	zf-C2H2	ENSMUSP00000085973;	-
909	Mus_musculus	Bcl6b	ENSMUSG00000000317	ZBTB	ENSMUSP00000000326;ENSMUSP00000000326;ENSMUSP00000121365;	12029
910	Mus_musculus	Gli1	ENSMUSG00000025407	zf-C2H2	ENSMUSP00000026474;	14632
911	Mus_musculus	Barx2	ENSMUSG00000032033	Homeobox	ENSMUSP00000112314;	12023
912	Mus_musculus	Prdm5	ENSMUSG00000029913	zf-C2H2	ENSMUSP00000031976;ENSMUSP00000031973;ENSMUSP00000079979;ENSMUSP00000133423;	70779
913	Mus_musculus	Zfp932	ENSMUSG00000066613	zf-C2H2	ENSMUSP00000108159;ENSMUSP00000140446;ENSMUSP00000119843;ENSMUSP00000121749;ENSMUSP00000108155;	69504
914	Mus_musculus	Zfp641	ENSMUSG00000022987	zf-C2H2	ENSMUSP00000133212;ENSMUSP00000023722;	239652
915	Mus_musculus	Gm14410	ENSMUSG00000078870	zf-C2H2	ENSMUSP00000114668;	-
916	Mus_musculus	Hmgxb3	ENSMUSG00000024622	HMG	ENSMUSP00000089498;	106894
917	Mus_musculus	Zfp760	ENSMUSG00000067928	zf-C2H2	ENSMUSP00000073038;	240034
918	Mus_musculus	Ar	ENSMUSG00000046532	ESR-like	ENSMUSP00000052648;	11835
919	Mus_musculus	Scx	ENSMUSG00000034161	bHLH	ENSMUSP00000043668;	20289
920	Mus_musculus	Arid2	ENSMUSG00000033237	ARID	ENSMUSP00000093969;ENSMUSP00000135829;	77044
921	Mus_musculus	Smarca1	ENSMUSG00000031099	MYB	ENSMUSP00000099138;ENSMUSP00000076769;ENSMUSP00000086366;	93761
922	Mus_musculus	Zfp263	ENSMUSG00000022529	zf-C2H2	ENSMUSP00000124433;ENSMUSP00000023176;	74120
923	Mus_musculus	Atoh8	ENSMUSG00000037621	bHLH	ENSMUSP00000036981;ENSMUSP00000145790;	71093
924	Mus_musculus	Zfp52	ENSMUSG00000051341	zf-C2H2	ENSMUSP00000078233;	22710
925	Mus_musculus	Ovol3	ENSMUSG00000100512	zf-C2H2	ENSMUSP00000140811;	381867
926	Mus_musculus	Rhox8	ENSMUSG00000064137	Homeobox	ENSMUSP00000071782;	434768
927	Mus_musculus	Zfp119b	ENSMUSG00000062101	zf-C2H2	ENSMUSP00000058300;ENSMUSP00000139791;	240120
928	Mus_musculus	Npas2	ENSMUSG00000026077	bHLH	ENSMUSP00000054719;ENSMUSP00000134241;	18143
929	Mus_musculus	Etv4	ENSMUSG00000017724	ETS	ENSMUSP00000102794;ENSMUSP00000017868;ENSMUSP00000129261;	18612
930	Mus_musculus	Zfp597	ENSMUSG00000039789	zf-C2H2	ENSMUSP00000088009;	71063
931	Mus_musculus	Glis1	ENSMUSG00000034762	zf-C2H2	ENSMUSP00000035650;ENSMUSP00000102349;	230587
932	Mus_musculus	Arnt2	ENSMUSG00000015709	bHLH	ENSMUSP00000146776;ENSMUSP00000082154;ENSMUSP00000147129;ENSMUSP00000146868;ENSMUSP00000146413;ENSMUSP00000146599;ENSMUSP00000146414;	11864
933	Mus_musculus	Tox4	ENSMUSG00000016831	HMG	ENSMUSP00000022766;	268741
934	Mus_musculus	Zfp524	ENSMUSG00000051184	zf-C2H2	ENSMUSP00000147095;ENSMUSP00000083533;ENSMUSP00000146921;	66056
935	Mus_musculus	Trerf1	ENSMUSG00000116235	zf-C2H2	ENSMUSP00000155047;ENSMUSP00000155434;	-
936	Mus_musculus	Lhx3	ENSMUSG00000026934	Homeobox	ENSMUSP00000056822;ENSMUSP00000028302;	16871
937	Mus_musculus	Irf6	ENSMUSG00000026638	IRF	ENSMUSP00000075839;	54139
938	Mus_musculus	Zfp57	ENSMUSG00000036036	zf-C2H2	ENSMUSP00000134418;ENSMUSP00000087414;ENSMUSP00000135655;ENSMUSP00000133894;ENSMUSP00000133821;ENSMUSP00000065811;	22715
939	Mus_musculus	Hoxd10	ENSMUSG00000050368	Homeobox	ENSMUSP00000062412;	15430
940	Mus_musculus	Klf13	ENSMUSG00000052040	zf-C2H2	ENSMUSP00000067680;	50794
941	Mus_musculus	Vdr	ENSMUSG00000022479	THR-like	ENSMUSP00000134584;ENSMUSP00000023119;ENSMUSP00000116842;	22337
942	Mus_musculus	Zfp653	ENSMUSG00000038895	zf-C2H2	ENSMUSP00000045895;ENSMUSP00000137064;	319601
943	Mus_musculus	BC024063	ENSMUSG00000112160	zf-C2H2	ENSMUSP00000151688;	666584
944	Mus_musculus	Zscan29	ENSMUSG00000050619	zf-C2H2	ENSMUSP00000106289;ENSMUSP00000125987;	99334
945	Mus_musculus	Egr2	ENSMUSG00000037868	zf-C2H2	ENSMUSP00000041053;ENSMUSP00000116799;ENSMUSP00000101078;	13654
946	Mus_musculus	Zfp553	ENSMUSG00000045598	zf-C2H2	ENSMUSP00000060967;ENSMUSP00000101919;	233887
947	Mus_musculus	Id2	ENSMUSG00000020644	bHLH	ENSMUSP00000152052;ENSMUSP00000152069;ENSMUSP00000020974;	15902
948	Mus_musculus	Heyl	ENSMUSG00000032744	bHLH	ENSMUSP00000040576;	56198
949	Mus_musculus	Nr6a1	ENSMUSG00000063972	GCNF-like	ENSMUSP00000121234;ENSMUSP00000115164;ENSMUSP00000126009;ENSMUSP00000108498;ENSMUSP00000075624;	14536
950	Mus_musculus	Zscan25	ENSMUSG00000070420	zf-C2H2	ENSMUSP00000091664;	666311
951	Mus_musculus	Pax3	ENSMUSG00000004872	PAX	ENSMUSP00000004994;ENSMUSP00000084320;	18505
952	Mus_musculus	Mga	ENSMUSG00000033943	T-box	ENSMUSP00000106401;ENSMUSP00000119044;ENSMUSP00000043795;ENSMUSP00000078853;ENSMUSP00000106400;	29808
953	Mus_musculus	Gm14399	ENSMUSG00000090093	zf-C2H2	ENSMUSP00000104557;ENSMUSP00000104688;	665001
954	Mus_musculus	Lmx1b	ENSMUSG00000038765	Homeobox	ENSMUSP00000134944;ENSMUSP00000043616;	16917
955	Mus_musculus	E2f4	ENSMUSG00000014859	E2F	ENSMUSP00000015003;	104394
956	Mus_musculus	Gm14409	ENSMUSG00000078869	zf-C2H2	ENSMUSP00000104591;	-
957	Mus_musculus	Pou1f1	ENSMUSG00000004842	Pou	ENSMUSP00000004964;ENSMUSP00000135574;ENSMUSP00000135113;ENSMUSP00000139087;	18736
958	Mus_musculus	Stat4	ENSMUSG00000062939	STAT	ENSMUSP00000027277;ENSMUSP00000130713;	20849
959	Mus_musculus	Zfp664	ENSMUSG00000079215	zf-C2H2	ENSMUSP00000107048;	269704
960	Mus_musculus	Zfp282	ENSMUSG00000025821	zf-C2H2	ENSMUSP00000053643;	101095
961	Mus_musculus	Zfp239	ENSMUSG00000042097	zf-C2H2	ENSMUSP00000128270;ENSMUSP00000078374;	22685
962	Mus_musculus	Rax	ENSMUSG00000024518	Homeobox	ENSMUSP00000025396;	19434
963	Mus_musculus	Zfp384	ENSMUSG00000038346	zf-C2H2	ENSMUSP00000085648;ENSMUSP00000081296;ENSMUSP00000108043;ENSMUSP00000037986;ENSMUSP00000108047;ENSMUSP00000108044;ENSMUSP00000108046;ENSMUSP00000086354;	269800
964	Mus_musculus	Carhsp1	ENSMUSG00000008393	CSD	ENSMUSP00000008537;	52502
965	Mus_musculus	Zfp992	ENSMUSG00000070605	zf-C2H2	ENSMUSP00000101359;	433791
966	Mus_musculus	Gsc	ENSMUSG00000021095	Homeobox	ENSMUSP00000021513;	14836
967	Mus_musculus	Nkx6-2	ENSMUSG00000041309	Homeobox	ENSMUSP00000095588;ENSMUSP00000101701;	14912
968	Mus_musculus	Zfp316	ENSMUSG00000046658	zf-C2H2	ENSMUSP00000125416;ENSMUSP00000059418;	54201
969	Mus_musculus	Gm9044	ENSMUSG00000112419	MYB	ENSMUSP00000151369;	-
970	Mus_musculus	Tbx10	ENSMUSG00000037477	T-box	ENSMUSP00000037401;	109575
971	Mus_musculus	Obox6	ENSMUSG00000041583	Homeobox	ENSMUSP00000104153;	252830
972	Mus_musculus	Bach1	ENSMUSG00000025612	TF_bZIP	ENSMUSP00000026703;	12013
973	Mus_musculus	Sry	ENSMUSG00000069036	HMG	ENSMUSP00000088717;	21674
974	Mus_musculus	Pbx1	ENSMUSG00000052534	Homeobox	ENSMUSP00000134925;ENSMUSP00000135516;ENSMUSP00000066385;ENSMUSP00000072640;ENSMUSP00000140606;	18514
975	Mus_musculus	Pou6f1	ENSMUSG00000009739	Pou	ENSMUSP00000145707;ENSMUSP00000073504;	19009
976	Mus_musculus	Zfp180	ENSMUSG00000057101	zf-C2H2	ENSMUSP00000064611;	210135
977	Mus_musculus	Prdm6	ENSMUSG00000069378	zf-C2H2	ENSMUSP00000111056;ENSMUSP00000111057;ENSMUSP00000114644;ENSMUSP00000089513;	225518
978	Mus_musculus	Tfcp2l1	ENSMUSG00000026380	CP2	ENSMUSP00000027629;	81879
979	Mus_musculus	Zfp955a	ENSMUSG00000094441	zf-C2H2	ENSMUSP00000008830;	77652
980	Mus_musculus	Gatad2b	ENSMUSG00000042390	zf-GATA	ENSMUSP00000142514;ENSMUSP00000041370;ENSMUSP00000142617;ENSMUSP00000143085;ENSMUSP00000145623;	229542
981	Mus_musculus	Irx2	ENSMUSG00000001504	Homeobox	ENSMUSP00000127963;ENSMUSP00000073976;	16372
982	Mus_musculus	Foxd3	ENSMUSG00000067261	Fork_head	ENSMUSP00000084541;	15221
983	Mus_musculus	Zfp975	ENSMUSG00000069727	zf-C2H2	ENSMUSP00000103626;	434179
984	Mus_musculus	Tead3	ENSMUSG00000002249	TEA	ENSMUSP00000110447;ENSMUSP00000118582;ENSMUSP00000152030;ENSMUSP00000115443;	21678
985	Mus_musculus	Zfp493	ENSMUSG00000090659	zf-C2H2	ENSMUSP00000132282;ENSMUSP00000152847;	72958
986	Mus_musculus	Rhox13	ENSMUSG00000050197	Homeobox	ENSMUSP00000117271;	73614
987	Mus_musculus	Six2	ENSMUSG00000024134	Homeobox	ENSMUSP00000125871;ENSMUSP00000024947;	20472
988	Mus_musculus	Alx4	ENSMUSG00000040310	Homeobox	ENSMUSP00000106885;ENSMUSP00000047962;	11695
989	Mus_musculus	Zfp661	ENSMUSG00000034800	zf-C2H2	ENSMUSP00000105997;ENSMUSP00000076637;ENSMUSP00000105995;ENSMUSP00000132820;	72180
990	Mus_musculus	AL590629.4	ENSMUSG00000097270	Homeobox	ENSMUSP00000138051;	-
991	Mus_musculus	Zfp978	ENSMUSG00000078497	zf-C2H2	ENSMUSP00000114248;	-
992	Mus_musculus	Zbtb10	ENSMUSG00000069114	ZBTB	ENSMUSP00000119386;ENSMUSP00000119386;	229055
993	Mus_musculus	Ppard	ENSMUSG00000002250	THR-like	ENSMUSP00000002320;ENSMUSP00000133077;	69050
994	Mus_musculus	Zbtb34	ENSMUSG00000068966	ZBTB	ENSMUSP00000088560;ENSMUSP00000088560;ENSMUSP00000108783;ENSMUSP00000108783;	241311
995	Mus_musculus	2610008E11Rik	ENSMUSG00000060301	zf-C2H2	ENSMUSP00000044020;	72128
996	Mus_musculus	Gtf2i	ENSMUSG00000060261	GTF2I	ENSMUSP00000106892;ENSMUSP00000134111;ENSMUSP00000080714;ENSMUSP00000134035;ENSMUSP00000133969;ENSMUSP00000133435;ENSMUSP00000133566;ENSMUSP00000133740;ENSMUSP00000134440;ENSMUSP00000134636;ENSMUSP00000133526;ENSMUSP00000133489;ENSMUSP00000134042;ENSMUSP00000133444;ENSMUSP00000049625;	14886
997	Mus_musculus	Lcor	ENSMUSG00000025019	HTH	ENSMUSP00000067603;ENSMUSP00000126441;	212391
998	Mus_musculus	Lrrfip1	ENSMUSG00000026305	LRRFIP	ENSMUSP00000141024;ENSMUSP00000065850;ENSMUSP00000095255;ENSMUSP00000139811;ENSMUSP00000095254;ENSMUSP00000063878;ENSMUSP00000139497;ENSMUSP00000139902;	16978
999	Mus_musculus	AL590629.2	ENSMUSG00000097126	Homeobox	ENSMUSP00000137805;	-
1000	Mus_musculus	Ybx2	ENSMUSG00000018554	CSD	ENSMUSP00000018698;ENSMUSP00000104242;	53422
1001	Mus_musculus	Dlx5	ENSMUSG00000029755	Homeobox	ENSMUSP00000052559;	13395
1002	Mus_musculus	Egr1	ENSMUSG00000038418	zf-C2H2	ENSMUSP00000126931;ENSMUSP00000069616;	13653
1003	Mus_musculus	Cebpg	ENSMUSG00000056216	TF_bZIP	ENSMUSP00000118588;ENSMUSP00000064963;	12611
1004	Mus_musculus	Zbtb17	ENSMUSG00000006215	ZBTB	ENSMUSP00000006377;ENSMUSP00000006377;	22642
1005	Mus_musculus	Gm10324	ENSMUSG00000095909	zf-C2H2	ENSMUSP00000090190;	628709
1006	Mus_musculus	Zfp334	ENSMUSG00000017667	zf-C2H2	ENSMUSP00000099373;	228876
1007	Mus_musculus	Aff4	ENSMUSG00000049470	AF-4	ENSMUSP00000120613;ENSMUSP00000118866;ENSMUSP00000051479;	93736
1008	Mus_musculus	Tcf7l2	ENSMUSG00000024985	HMG	ENSMUSP00000123428;ENSMUSP00000107273;ENSMUSP00000107284;ENSMUSP00000050081;ENSMUSP00000042950;ENSMUSP00000119759;ENSMUSP00000107283;ENSMUSP00000107291;ENSMUSP00000107286;ENSMUSP00000118661;ENSMUSP00000107281;ENSMUSP00000107280;ENSMUSP00000107287;	21416
1009	Mus_musculus	AC170751.2	ENSMUSG00000106953	Homeobox	ENSMUSP00000144929;	-
1010	Mus_musculus	Obox7	ENSMUSG00000055942	Homeobox	ENSMUSP00000138932;ENSMUSP00000069239;ENSMUSP00000138871;	194588
1011	Mus_musculus	Dmtf1	ENSMUSG00000042508	MYB	ENSMUSP00000092627;ENSMUSP00000139361;ENSMUSP00000071815;ENSMUSP00000139231;	23857
1012	Mus_musculus	Msc	ENSMUSG00000025930	bHLH	ENSMUSP00000027062;	17681
1013	Mus_musculus	Tfap2e	ENSMUSG00000042477	AP-2	ENSMUSP00000035902;	332937
1014	Mus_musculus	Dmrta2	ENSMUSG00000047143	DM	ENSMUSP00000060441;	242620
1015	Mus_musculus	Zfp982	ENSMUSG00000078496	zf-C2H2	ENSMUSP00000101346;ENSMUSP00000068021;	195531
1016	Mus_musculus	Hopx	ENSMUSG00000059325	Homeobox	ENSMUSP00000109080;ENSMUSP00000113295;ENSMUSP00000080630;	74318
1017	Mus_musculus	Irf3	ENSMUSG00000003184	IRF	ENSMUSP00000146383;ENSMUSP00000003284;ENSMUSP00000103465;ENSMUSP00000146773;	54131
1018	Mus_musculus	Sp9	ENSMUSG00000068859	zf-C2H2	ENSMUSP00000088322;	381373
1019	Mus_musculus	Zfp9	ENSMUSG00000072623	zf-C2H2	ENSMUSP00000123810;	22750
1020	Mus_musculus	Zfp986	ENSMUSG00000078500	zf-C2H2	ENSMUSP00000116281;ENSMUSP00000130542;	-
1021	Mus_musculus	Zic3	ENSMUSG00000067860	zf-C2H2	ENSMUSP00000085999;ENSMUSP00000086003;ENSMUSP00000086001;	22773
1022	Mus_musculus	Gata5	ENSMUSG00000015627	zf-GATA	ENSMUSP00000015771;	14464
1023	Mus_musculus	Atf3	ENSMUSG00000026628	TF_bZIP	ENSMUSP00000027941;ENSMUSP00000141492;	11910
1024	Mus_musculus	Zfp414	ENSMUSG00000073423	zf-C2H2	ENSMUSP00000129423;ENSMUSP00000127118;ENSMUSP00000073259;	328801
1025	Mus_musculus	Zfp606	ENSMUSG00000030386	zf-C2H2	ENSMUSP00000096421;ENSMUSP00000148075;	67370
1026	Mus_musculus	Zscan4f	ENSMUSG00000070828	zf-C2H2	ENSMUSP00000120149;	665902
1027	Mus_musculus	Zfp92	ENSMUSG00000031374	zf-C2H2	ENSMUSP00000083661;ENSMUSP00000033740;	22754
1028	Mus_musculus	Npas1	ENSMUSG00000001988	bHLH	ENSMUSP00000147412;ENSMUSP00000002053;	18142
1029	Mus_musculus	Zfy2	ENSMUSG00000000103	zf-C2H2	ENSMUSP00000111557;ENSMUSP00000139591;	22768
1030	Mus_musculus	Zfp111	ENSMUSG00000087598	zf-C2H2	ENSMUSP00000129484;ENSMUSP00000083169;ENSMUSP00000083174;	56707
1031	Mus_musculus	Gm4969	ENSMUSG00000085601	HMG	ENSMUSP00000115575;	243866
1032	Mus_musculus	Rhox3h	ENSMUSG00000071769	Homeobox	ENSMUSP00000094196;	434758
1033	Mus_musculus	Relb	ENSMUSG00000002983	RHD	ENSMUSP00000092355;ENSMUSP00000096350;ENSMUSP00000147172;ENSMUSP00000146669;ENSMUSP00000050166;ENSMUSP00000146643;	19698
1034	Mus_musculus	Hhex	ENSMUSG00000024986	Homeobox	ENSMUSP00000133688;ENSMUSP00000025944;	15242
1035	Mus_musculus	Hmga2	ENSMUSG00000056758	HMGA	ENSMUSP00000072556;ENSMUSP00000123998;	15364
1036	Mus_musculus	Nkx2-4	ENSMUSG00000054160	Homeobox	ENSMUSP00000066690;	228731
1037	Mus_musculus	Nr2f1	ENSMUSG00000069171	RXR-like	ENSMUSP00000089036;ENSMUSP00000153321;ENSMUSP00000133704;ENSMUSP00000118161;ENSMUSP00000122618;	13865
1038	Mus_musculus	Tfdp1	ENSMUSG00000038482	E2F	ENSMUSP00000147601;ENSMUSP00000147345;ENSMUSP00000147881;ENSMUSP00000127952;ENSMUSP00000147662;	21781
1039	Mus_musculus	Zfp131	ENSMUSG00000094870	ZBTB	ENSMUSP00000136867;ENSMUSP00000136867;ENSMUSP00000153044;ENSMUSP00000153044;ENSMUSP00000153517;ENSMUSP00000152941;ENSMUSP00000136019;ENSMUSP00000153596;	72465
1040	Mus_musculus	Bnc2	ENSMUSG00000028487	zf-C2H2	ENSMUSP00000102816;ENSMUSP00000135375;ENSMUSP00000135607;ENSMUSP00000135480;ENSMUSP00000135580;ENSMUSP00000135778;ENSMUSP00000099884;	242509
1041	Mus_musculus	Tulp4	ENSMUSG00000034377	Tub	ENSMUSP00000049248;ENSMUSP00000123119;ENSMUSP00000123218;	68842
1042	Mus_musculus	Nfkb2	ENSMUSG00000025225	RHD	ENSMUSP00000107512;ENSMUSP00000072859;	18034
1043	Mus_musculus	Zscan10	ENSMUSG00000023902	zf-C2H2	ENSMUSP00000113386;ENSMUSP00000093255;ENSMUSP00000116748;ENSMUSP00000120876;ENSMUSP00000114341;ENSMUSP00000118987;ENSMUSP00000111171;	332221
1044	Mus_musculus	Rxrg	ENSMUSG00000015843	RXR-like	ENSMUSP00000107011;ENSMUSP00000107017;ENSMUSP00000015987;ENSMUSP00000107015;	20183
1045	Mus_musculus	Sall1	ENSMUSG00000031665	zf-C2H2	ENSMUSP00000034090;	58198
1046	Mus_musculus	Mybl2	ENSMUSG00000017861	MYB	ENSMUSP00000018005;	17865
1047	Mus_musculus	Irx6	ENSMUSG00000031738	Homeobox	ENSMUSP00000127446;ENSMUSP00000034185;	64379
1048	Mus_musculus	Zfp622	ENSMUSG00000052253	zf-C2H2	ENSMUSP00000059678;ENSMUSP00000153839;	52521
1049	Mus_musculus	Dbx2	ENSMUSG00000045608	Homeobox	ENSMUSP00000060424;	223843
1050	Mus_musculus	A430033K04Rik	ENSMUSG00000056014	zf-C2H2	ENSMUSP00000142904;ENSMUSP00000067316;	243308
1051	Mus_musculus	Olig3	ENSMUSG00000045591	bHLH	ENSMUSP00000057106;	94222
1052	Mus_musculus	Hoxa11	ENSMUSG00000038210	Homeobox	ENSMUSP00000040920;	15396
1053	Mus_musculus	Zfp69	ENSMUSG00000064141	zf-C2H2	ENSMUSP00000101887;ENSMUSP00000101888;	381549
1054	Mus_musculus	Sp8	ENSMUSG00000048562	zf-C2H2	ENSMUSP00000065746;	320145
1055	Mus_musculus	Zfp35	ENSMUSG00000063281	zf-C2H2	ENSMUSP00000074475;	22694
1056	Mus_musculus	Myrfl	ENSMUSG00000034057	NDT80/PhoG	ENSMUSP00000037477;	237558
1057	Mus_musculus	9130019O22Rik	ENSMUSG00000030823	zf-C2H2	ENSMUSP00000038195;	78921
1058	Mus_musculus	Pias2	ENSMUSG00000025423	zf-MIZ	ENSMUSP00000131485;ENSMUSP00000110425;ENSMUSP00000110424;	17344
1059	Mus_musculus	Stat5b	ENSMUSG00000020919	STAT	ENSMUSP00000102981;ENSMUSP00000004143;	20851
1060	Mus_musculus	Hoxc6	ENSMUSG00000001661	Homeobox	ENSMUSP00000001711;	15425
1061	Mus_musculus	AI987944	ENSMUSG00000056383	zf-C2H2	ENSMUSP00000145621;ENSMUSP00000071708;ENSMUSP00000145565;	233168
1062	Mus_musculus	Foxj3	ENSMUSG00000032998	Fork_head	ENSMUSP00000123815;ENSMUSP00000101917;ENSMUSP00000123923;ENSMUSP00000035746;ENSMUSP00000124806;	230700
1063	Mus_musculus	Zfp322a	ENSMUSG00000046351	zf-C2H2	ENSMUSP00000061524;ENSMUSP00000118754;ENSMUSP00000120804;ENSMUSP00000119883;	218100
1064	Mus_musculus	Gzf1	ENSMUSG00000027439	ZBTB	ENSMUSP00000028928;ENSMUSP00000028928;ENSMUSP00000121799;	74533
1065	Mus_musculus	Elf1	ENSMUSG00000036461	ETS	ENSMUSP00000046515;ENSMUSP00000153956;ENSMUSP00000106459;	13709
1066	Mus_musculus	Elf4	ENSMUSG00000031103	ETS	ENSMUSP00000110608;ENSMUSP00000118436;ENSMUSP00000033429;	56501
1067	Mus_musculus	Tbx21	ENSMUSG00000001444	T-box	ENSMUSP00000001484;	57765
1068	Mus_musculus	Rcor2	ENSMUSG00000024968	MYB	ENSMUSP00000063335;ENSMUSP00000108996;	104383
1069	Mus_musculus	Irx4	ENSMUSG00000021604	Homeobox	ENSMUSP00000134738;ENSMUSP00000022095;	50916
1070	Mus_musculus	Zfp276	ENSMUSG00000001065	zf-C2H2	ENSMUSP00000001092;	57247
1071	Mus_musculus	Gm20939	ENSMUSG00000095193	zf-C2H2	ENSMUSP00000103642;	100044193
1072	Mus_musculus	Zbtb41	ENSMUSG00000033964	ZBTB	ENSMUSP00000045570;ENSMUSP00000045570;ENSMUSP00000142797;	226470
1073	Mus_musculus	Zglp1	ENSMUSG00000079681	zf-GATA	ENSMUSP00000111157;	100009600
1074	Mus_musculus	Gata2	ENSMUSG00000015053	zf-GATA	ENSMUSP00000128198;ENSMUSP00000015197;	14461
1075	Mus_musculus	Ascl2	ENSMUSG00000009248	bHLH	ENSMUSP00000009392;ENSMUSP00000113012;	17173
1076	Mus_musculus	Irx3	ENSMUSG00000031734	Homeobox	ENSMUSP00000091002;ENSMUSP00000135488;	16373
1077	Mus_musculus	Zfp942	ENSMUSG00000071267	zf-C2H2	ENSMUSP00000073907;ENSMUSP00000089494;	73233
1078	Mus_musculus	Dnajc1	ENSMUSG00000026740	MYB	ENSMUSP00000126321;ENSMUSP00000126716;ENSMUSP00000088980;ENSMUSP00000132289;	13418
1079	Mus_musculus	Rfx8	ENSMUSG00000057173	RFX	ENSMUSP00000121212;	619289
1080	Mus_musculus	Homez	ENSMUSG00000057156	Homeobox	ENSMUSP00000135648;ENSMUSP00000117828;ENSMUSP00000079929;	239099
1081	Mus_musculus	Tbx1	ENSMUSG00000009097	T-box	ENSMUSP00000009241;	21380
1082	Mus_musculus	Thap11	ENSMUSG00000036442	THAP	ENSMUSP00000048994;	59016
1083	Mus_musculus	Mycs	ENSMUSG00000044597	bHLH	ENSMUSP00000054158;	17870
1084	Mus_musculus	Gm14325	ENSMUSG00000095362	zf-C2H2	ENSMUSP00000140685;ENSMUSP00000104567;	329575
1085	Mus_musculus	Irf4	ENSMUSG00000021356	IRF	ENSMUSP00000152134;ENSMUSP00000105936;ENSMUSP00000021784;	16364
1086	Mus_musculus	Tulp2	ENSMUSG00000023467	Tub	ENSMUSP00000147596;ENSMUSP00000024233;ENSMUSP00000103388;ENSMUSP00000147710;ENSMUSP00000103387;ENSMUSP00000082438;ENSMUSP00000103391;	56734
1087	Mus_musculus	Dmrt3	ENSMUSG00000042372	DM	ENSMUSP00000046812;	240590
1088	Mus_musculus	Csde1	ENSMUSG00000068823	CSD	ENSMUSP00000143503;ENSMUSP00000143050;ENSMUSP00000143028;ENSMUSP00000143524;ENSMUSP00000142647;ENSMUSP00000142703;ENSMUSP00000142395;ENSMUSP00000142983;ENSMUSP00000029446;	229663
1089	Mus_musculus	Rfx5	ENSMUSG00000005774	RFX	ENSMUSP00000102881;ENSMUSP00000102875;ENSMUSP00000117963;ENSMUSP00000102876;ENSMUSP00000029772;ENSMUSP00000118586;ENSMUSP00000102874;ENSMUSP00000119704;	53970
1090	Mus_musculus	Zmat1	ENSMUSG00000052676	zf-C2H2	ENSMUSP00000066815;ENSMUSP00000108810;	215693
1091	Mus_musculus	Tlx3	ENSMUSG00000040610	Homeobox	ENSMUSP00000047457;	27140
1092	Mus_musculus	Zfp959	ENSMUSG00000003198	zf-C2H2	ENSMUSP00000053979;	224893
1093	Mus_musculus	Gm14408	ENSMUSG00000078876	zf-C2H2	ENSMUSP00000113743;	-
1094	Mus_musculus	Pou3f4	ENSMUSG00000056854	Pou	ENSMUSP00000077354;	18994
1095	Mus_musculus	Zfp65	ENSMUSG00000071281	zf-C2H2	ENSMUSP00000123380;ENSMUSP00000153058;ENSMUSP00000117218;ENSMUSP00000072900;	235907
1096	Mus_musculus	Zfp14	ENSMUSG00000053985	zf-C2H2	ENSMUSP00000146824;ENSMUSP00000076960;ENSMUSP00000146913;	243906
1097	Mus_musculus	Mynn	ENSMUSG00000037730	ZBTB	ENSMUSP00000041034;ENSMUSP00000041034;ENSMUSP00000141951;ENSMUSP00000141951;	80732
1098	Mus_musculus	Zbtb7b	ENSMUSG00000028042	ZBTB	ENSMUSP00000103058;ENSMUSP00000103058;ENSMUSP00000103055;ENSMUSP00000103055;ENSMUSP00000029677;ENSMUSP00000029677;ENSMUSP00000103056;ENSMUSP00000103056;	22724
1099	Mus_musculus	Id3	ENSMUSG00000007872	bHLH	ENSMUSP00000008016;	15903
1100	Mus_musculus	Zfp763	ENSMUSG00000067430	zf-C2H2	ENSMUSP00000084936;	73451
1101	Mus_musculus	Hes1	ENSMUSG00000022528	bHLH	ENSMUSP00000023171;	15205
1102	Mus_musculus	Hes5	ENSMUSG00000048001	bHLH	ENSMUSP00000051118;	15208
1103	Mus_musculus	Zbtb4	ENSMUSG00000018750	ZBTB	ENSMUSP00000104280;ENSMUSP00000104280;ENSMUSP00000118027;ENSMUSP00000121694;ENSMUSP00000104278;ENSMUSP00000104279;ENSMUSP00000115687;	75580
1104	Mus_musculus	Hsf3	ENSMUSG00000045802	HSF	ENSMUSP00000137314;ENSMUSP00000052508;ENSMUSP00000132248;ENSMUSP00000114018;	245525
1105	Mus_musculus	Cdx1	ENSMUSG00000024619	Homeobox	ENSMUSP00000025521;	12590
1106	Mus_musculus	Tcf12	ENSMUSG00000032228	bHLH	ENSMUSP00000034755;ENSMUSP00000139365;ENSMUSP00000138978;ENSMUSP00000139364;ENSMUSP00000138925;ENSMUSP00000139334;ENSMUSP00000138832;	21406
1107	Mus_musculus	Zscan4-ps2	ENSMUSG00000110190	zf-C2H2	ENSMUSP00000089014;	-
1108	Mus_musculus	Nr2f6	ENSMUSG00000002393	RXR-like	ENSMUSP00000002466;ENSMUSP00000116498;ENSMUSP00000121648;	13864
1109	Mus_musculus	Atf2	ENSMUSG00000027104	TF_bZIP	ENSMUSP00000107647;ENSMUSP00000088311;ENSMUSP00000097588;ENSMUSP00000107638;ENSMUSP00000133632;ENSMUSP00000107648;ENSMUSP00000114828;ENSMUSP00000107641;ENSMUSP00000058521;	11909
1110	Mus_musculus	Zscan21	ENSMUSG00000037017	zf-C2H2	ENSMUSP00000106586;ENSMUSP00000106585;ENSMUSP00000053430;ENSMUSP00000106584;ENSMUSP00000079557;	22697
1111	Mus_musculus	5730507C01Rik	ENSMUSG00000073197	zf-C2H2	ENSMUSP00000137525;ENSMUSP00000099112;	236366
1112	Mus_musculus	Gcm1	ENSMUSG00000023333	GCM	ENSMUSP00000024104;	14531
1113	Mus_musculus	Rhox9	ENSMUSG00000068048	Homeobox	ENSMUSP00000086462;ENSMUSP00000126022;	104384
1114	Mus_musculus	Foxp4	ENSMUSG00000023991	Fork_head	ENSMUSP00000108887;ENSMUSP00000108890;ENSMUSP00000094916;ENSMUSP00000108888;	74123
1115	Mus_musculus	Gm14295	ENSMUSG00000078877	zf-C2H2	ENSMUSP00000119262;	100039123
1116	Mus_musculus	Zfy1	ENSMUSG00000053211	zf-C2H2	ENSMUSP00000140600;ENSMUSP00000069364;	22767
1117	Mus_musculus	Zfp438	ENSMUSG00000050945	zf-C2H2	ENSMUSP00000067049;	240186
1118	Mus_musculus	Csrnp3	ENSMUSG00000044647	CSRNP_N	ENSMUSP00000055719;ENSMUSP00000135019;ENSMUSP00000117533;ENSMUSP00000135605;ENSMUSP00000108013;	77771
1119	Mus_musculus	B020011L13Rik	ENSMUSG00000101303	zf-C2H2	ENSMUSP00000140211;	-
1120	Mus_musculus	Nhlh1	ENSMUSG00000051251	bHLH	ENSMUSP00000057489;	18071
1121	Mus_musculus	Batf2	ENSMUSG00000039699	TF_bZIP	ENSMUSP00000045744;	74481
1122	Mus_musculus	Zfp788	ENSMUSG00000074165	zf-C2H2	ENSMUSP00000097847;ENSMUSP00000096108;ENSMUSP00000116050;ENSMUSP00000035499;ENSMUSP00000132848;	67607
1123	Mus_musculus	Etv6	ENSMUSG00000030199	ETS	ENSMUSP00000107594;ENSMUSP00000079818;	14011
1124	Mus_musculus	Zbtb12	ENSMUSG00000049823	ZBTB	ENSMUSP00000057515;ENSMUSP00000057515;	193736
1125	Mus_musculus	Zfp691	ENSMUSG00000045268	zf-C2H2	ENSMUSP00000053013;ENSMUSP00000101962;ENSMUSP00000136119;	195522
1126	Mus_musculus	Helt	ENSMUSG00000047171	bHLH	ENSMUSP00000147465;ENSMUSP00000054823;	234219
1127	Mus_musculus	Hmgb4	ENSMUSG00000048686	HMG	ENSMUSP00000059625;	69317
1128	Mus_musculus	Zfp780b	ENSMUSG00000063047	zf-C2H2	ENSMUSP00000146224;ENSMUSP00000080324;	338354
1129	Mus_musculus	Rfx1	ENSMUSG00000031706	RFX	ENSMUSP00000147677;ENSMUSP00000005600;	19724
1130	Mus_musculus	Hoxd4	ENSMUSG00000101174	Homeobox	ENSMUSP00000107611;	-
1131	Mus_musculus	Plagl1	ENSMUSG00000019817	zf-C2H2	ENSMUSP00000112847;ENSMUSP00000112889;ENSMUSP00000113710;ENSMUSP00000117321;ENSMUSP00000141514;	22634
1132	Mus_musculus	Zfp40	ENSMUSG00000002617	zf-C2H2	ENSMUSP00000039794;ENSMUSP00000121359;ENSMUSP00000128758;	22700
1133	Mus_musculus	Nkx1-1	ENSMUSG00000029112	Homeobox	ENSMUSP00000133620;	672284
1134	Mus_musculus	Zbtb11	ENSMUSG00000022601	ZBTB	ENSMUSP00000056923;ENSMUSP00000056923;	271377
1135	Mus_musculus	Zfp248	ENSMUSG00000030145	zf-C2H2	ENSMUSP00000124539;ENSMUSP00000068807;	72720
1136	Mus_musculus	Zfp619	ENSMUSG00000068959	zf-C2H2	ENSMUSP00000103650;	70227
1137	Mus_musculus	Hoxa9	ENSMUSG00000038227	Homeobox	ENSMUSP00000046939;	15405
1138	Mus_musculus	Rorc	ENSMUSG00000028150	THR-like	ENSMUSP00000143610;ENSMUSP00000143763;ENSMUSP00000029795;	19885
1139	Mus_musculus	Pdx1	ENSMUSG00000029644	Homeobox	ENSMUSP00000082729;	18609
1140	Mus_musculus	Onecut2	ENSMUSG00000045991	CUT	ENSMUSP00000135692;ENSMUSP00000110798;	225631
1141	Mus_musculus	Zfp879	ENSMUSG00000044296	zf-C2H2	ENSMUSP00000104762;ENSMUSP00000061782;ENSMUSP00000104761;	214779
1142	Mus_musculus	Dmbx1	ENSMUSG00000028707	Homeobox	ENSMUSP00000134457;ENSMUSP00000081366;ENSMUSP00000120320;	140477
1143	Mus_musculus	Neurod1	ENSMUSG00000034701	bHLH	ENSMUSP00000040364;	18012
1144	Mus_musculus	Wt1	ENSMUSG00000016458	zf-C2H2	ENSMUSP00000120054;ENSMUSP00000150563;ENSMUSP00000120702;ENSMUSP00000106728;ENSMUSP00000123592;ENSMUSP00000117891;ENSMUSP00000106727;	22431
1145	Mus_musculus	E2f7	ENSMUSG00000020185	E2F	ENSMUSP00000133494;ENSMUSP00000134039;ENSMUSP00000073453;	52679
1146	Mus_musculus	Zfhx3	ENSMUSG00000038872	Homeobox	ENSMUSP00000152353;ENSMUSP00000044612;	11906
1147	Mus_musculus	Isl1	ENSMUSG00000042258	Homeobox	ENSMUSP00000135567;ENSMUSP00000044879;	16392
1148	Mus_musculus	Bcl11a	ENSMUSG00000000861	zf-C2H2	ENSMUSP00000105140;ENSMUSP00000000881;	14025
1149	Mus_musculus	Foxd1	ENSMUSG00000078302	Fork_head	ENSMUSP00000100725;	15229
1150	Mus_musculus	Gm20422	ENSMUSG00000092544	zf-C2H2	ENSMUSP00000123252;	-
1151	Mus_musculus	Zfp810	ENSMUSG00000066829	zf-C2H2	ENSMUSP00000083459;	235050
1152	Mus_musculus	Pou5f1	ENSMUSG00000024406	Pou	ENSMUSP00000134493;ENSMUSP00000134729;ENSMUSP00000134654;ENSMUSP00000025271;ENSMUSP00000133633;ENSMUSP00000134060;	18999
1153	Mus_musculus	Zfp213	ENSMUSG00000071256	zf-C2H2	ENSMUSP00000093266;	449521
1154	Mus_musculus	Gbx1	ENSMUSG00000067724	Homeobox	ENSMUSP00000085651;	231044
1155	Mus_musculus	Zfp827	ENSMUSG00000071064	zf-C2H2	ENSMUSP00000119511;ENSMUSP00000085238;ENSMUSP00000120562;ENSMUSP00000120913;ENSMUSP00000096214;ENSMUSP00000113199;ENSMUSP00000114208;	622675
1156	Mus_musculus	Zfp74	ENSMUSG00000059975	zf-C2H2	ENSMUSP00000032797;ENSMUSP00000103840;	72723
1157	Mus_musculus	Zfp386	ENSMUSG00000042063	zf-C2H2	ENSMUSP00000073241;ENSMUSP00000138305;	56220
1158	Mus_musculus	Zbed6	ENSMUSG00000102049	zf-BED	ENSMUSP00000140892;	667118
1159	Mus_musculus	Zfp948	ENSMUSG00000067931	zf-C2H2	ENSMUSP00000086166;	381066
1160	Mus_musculus	Zzz3	ENSMUSG00000039068	MYB	ENSMUSP00000101707;ENSMUSP00000101709;ENSMUSP00000087428;ENSMUSP00000143693;ENSMUSP00000101706;	108946
1161	Mus_musculus	Tulp3	ENSMUSG00000001521	Tub	ENSMUSP00000001562;	22158
1162	Mus_musculus	Foxb2	ENSMUSG00000056829	Fork_head	ENSMUSP00000072687;	14240
1163	Mus_musculus	Mysm1	ENSMUSG00000062627	MYB	ENSMUSP00000075269;	320713
1164	Mus_musculus	Zfp3	ENSMUSG00000043602	zf-C2H2	ENSMUSP00000054020;	193043
1165	Mus_musculus	Hmga1b	ENSMUSG00000078249	HMGA	ENSMUSP00000100667;	111241
1166	Mus_musculus	Zfp628	ENSMUSG00000074406	zf-C2H2	ENSMUSP00000112058;	232816
1167	Mus_musculus	Pitx2	ENSMUSG00000028023	Homeobox	ENSMUSP00000133756;ENSMUSP00000134692;ENSMUSP00000101990;ENSMUSP00000047359;ENSMUSP00000139328;	18741
1168	Mus_musculus	Zfp526	ENSMUSG00000046541	zf-C2H2	ENSMUSP00000053567;	210172
1169	Mus_musculus	Rhox2b	ENSMUSG00000079638	Homeobox	ENSMUSP00000110845;	100039913
1170	Mus_musculus	Elf5	ENSMUSG00000027186	ETS	ENSMUSP00000131940;ENSMUSP00000126941;ENSMUSP00000028609;ENSMUSP00000118565;	13711
1171	Mus_musculus	Runx1	ENSMUSG00000022952	Runt	ENSMUSP00000109589;ENSMUSP00000023673;ENSMUSP00000131079;ENSMUSP00000139819;	12394
1172	Mus_musculus	Zscan4-ps3	ENSMUSG00000109969	zf-C2H2	ENSMUSP00000147528;	-
1173	Mus_musculus	Gm14124	ENSMUSG00000079008	zf-C2H2	ENSMUSP00000105548;	100216455
1174	Mus_musculus	Hoxb8	ENSMUSG00000056648	Homeobox	ENSMUSP00000052496;ENSMUSP00000128136;ENSMUSP00000120351;	15416
1175	Mus_musculus	Zfp93	ENSMUSG00000055305	zf-C2H2	ENSMUSP00000104077;ENSMUSP00000032696;	22755
1176	Mus_musculus	Tbx5	ENSMUSG00000018263	T-box	ENSMUSP00000143828;ENSMUSP00000018407;ENSMUSP00000144418;	21388
1177	Mus_musculus	Zscan2	ENSMUSG00000038797	zf-C2H2	ENSMUSP00000042321;ENSMUSP00000121143;	22691
1178	Mus_musculus	Hivep3	ENSMUSG00000028634	zf-C2H2	ENSMUSP00000130249;ENSMUSP00000101914;	16656
1179	Mus_musculus	Zfp345	ENSMUSG00000074731	zf-C2H2	ENSMUSP00000105540;	545471
1180	Mus_musculus	Scrt2	ENSMUSG00000060257	zf-C2H2	ENSMUSP00000066280;	545474
1181	Mus_musculus	Osr1	ENSMUSG00000048387	zf-C2H2	ENSMUSP00000055486;	23967
1182	Mus_musculus	Zfp677	ENSMUSG00000062743	zf-C2H2	ENSMUSP00000052667;ENSMUSP00000125295;	210503
1183	Mus_musculus	Barhl2	ENSMUSG00000034384	Homeobox	ENSMUSP00000084005;	104382
1184	Mus_musculus	Nfatc3	ENSMUSG00000031902	RHD	ENSMUSP00000148551;ENSMUSP00000104931;ENSMUSP00000148556;	18021
1185	Mus_musculus	Zfp951	ENSMUSG00000072774	zf-C2H2	ENSMUSP00000087350;ENSMUSP00000140625;	626391
1186	Mus_musculus	Zscan20	ENSMUSG00000061894	zf-C2H2	ENSMUSP00000095487;	269585
1187	Mus_musculus	CAAA01180111	ENSMUSG00000098810	zf-C2H2	ENSMUSP00000140164;ENSMUSP00000138993;ENSMUSP00000139321;ENSMUSP00000141114;	-
1188	Mus_musculus	Patz1	ENSMUSG00000020453	ZBTB	ENSMUSP00000105670;ENSMUSP00000105670;ENSMUSP00000092043;ENSMUSP00000091103;ENSMUSP00000050684;	56218
1189	Mus_musculus	Zfp174	ENSMUSG00000054939	zf-C2H2	ENSMUSP00000045805;	385674
1190	Mus_musculus	Junb	ENSMUSG00000052837	TF_bZIP	ENSMUSP00000064680;	16477
1191	Mus_musculus	Stat2	ENSMUSG00000040033	STAT	ENSMUSP00000082855;ENSMUSP00000100872;	20847
1192	Mus_musculus	Ikzf3	ENSMUSG00000018168	zf-C2H2	ENSMUSP00000099430;	22780
1193	Mus_musculus	Pparg	ENSMUSG00000000440	THR-like	ENSMUSP00000000450;ENSMUSP00000145525;ENSMUSP00000144975;ENSMUSP00000131962;	19016
1194	Mus_musculus	Sp2	ENSMUSG00000018678	zf-C2H2	ENSMUSP00000103249;ENSMUSP00000051403;ENSMUSP00000103250;	78912
1195	Mus_musculus	Nkx2-6	ENSMUSG00000044186	Homeobox	ENSMUSP00000049898;	18092
1196	Mus_musculus	Nkx3-2	ENSMUSG00000049691	Homeobox	ENSMUSP00000051990;	12020
1197	Mus_musculus	Meis1	ENSMUSG00000020160	Homeobox	ENSMUSP00000139219;ENSMUSP00000099942;ENSMUSP00000135726;ENSMUSP00000069277;ENSMUSP00000134969;	17268
1198	Mus_musculus	Zfp367	ENSMUSG00000044934	zf-C2H2	ENSMUSP00000050854;ENSMUSP00000113331;	238673
1199	Mus_musculus	Foxk2	ENSMUSG00000039275	Fork_head	ENSMUSP00000101719;	68837
1200	Mus_musculus	Zfp398	ENSMUSG00000062519	zf-C2H2	ENSMUSP00000110245;ENSMUSP00000078806;	272347
1201	Mus_musculus	Zfp937	ENSMUSG00000060336	zf-C2H2	ENSMUSP00000073454;	245174
1202	Mus_musculus	Xbp1	ENSMUSG00000020484	TF_bZIP	ENSMUSP00000135768;ENSMUSP00000134088;ENSMUSP00000054852;	22433
1203	Mus_musculus	Zfp770	ENSMUSG00000040321	zf-C2H2	ENSMUSP00000052194;	228491
1204	Mus_musculus	Sall4	ENSMUSG00000027547	zf-C2H2	ENSMUSP00000099363;ENSMUSP00000119628;ENSMUSP00000074556;ENSMUSP00000029061;	99377
1205	Mus_musculus	Zim1	ENSMUSG00000002266	zf-C2H2	ENSMUSP00000145453;ENSMUSP00000002336;ENSMUSP00000113585;	22776
1206	Mus_musculus	Zfp558	ENSMUSG00000074500	zf-C2H2	ENSMUSP00000132305;	72230
1207	Mus_musculus	Tbr1	ENSMUSG00000035033	T-box	ENSMUSP00000099798;ENSMUSP00000046787;	21375
1208	Mus_musculus	Otx2	ENSMUSG00000021848	TF_Otx	ENSMUSP00000122200;ENSMUSP00000112532;ENSMUSP00000113690;ENSMUSP00000113930;ENSMUSP00000123454;ENSMUSP00000154066;ENSMUSP00000116630;ENSMUSP00000154264;	18424
1209	Mus_musculus	Tfap2a	ENSMUSG00000021359	AP-2	ENSMUSP00000153271;ENSMUSP00000153522;ENSMUSP00000153149;ENSMUSP00000153667;ENSMUSP00000021787;ENSMUSP00000105822;	21418
1210	Mus_musculus	Fezf2	ENSMUSG00000021743	zf-C2H2	ENSMUSP00000153647;ENSMUSP00000153090;ENSMUSP00000022262;	54713
1211	Mus_musculus	Zfp324	ENSMUSG00000004500	zf-C2H2	ENSMUSP00000041944;	243834
1212	Mus_musculus	Hmx1	ENSMUSG00000067438	Homeobox	ENSMUSP00000084958;	15371
1213	Mus_musculus	Zfp512	ENSMUSG00000062761	zf-C2H2	ENSMUSP00000143874;ENSMUSP00000075613;ENSMUSP00000144433;ENSMUSP00000143860;	269639
1214	Mus_musculus	Zfp354a	ENSMUSG00000020364	zf-C2H2	ENSMUSP00000020628;ENSMUSP00000099827;ENSMUSP00000104747;ENSMUSP00000104750;	21408
1215	Mus_musculus	E4f1	ENSMUSG00000024137	zf-C2H2	ENSMUSP00000153746;ENSMUSP00000062344;ENSMUSP00000154438;ENSMUSP00000154444;ENSMUSP00000154556;	13560
1216	Mus_musculus	Hoxd12	ENSMUSG00000001823	Homeobox	ENSMUSP00000001878;	15432
1217	Mus_musculus	Neurog2	ENSMUSG00000027967	bHLH	ENSMUSP00000029587;	11924
1218	Mus_musculus	Zxdc	ENSMUSG00000034430	zf-C2H2	ENSMUSP00000036329;ENSMUSP00000074619;ENSMUSP00000109167;	80292
1219	Mus_musculus	Snapc4	ENSMUSG00000036281	MYB	ENSMUSP00000041767;ENSMUSP00000109750;ENSMUSP00000122456;	227644
1220	Mus_musculus	Rel	ENSMUSG00000020275	RHD	ENSMUSP00000099928;	19696
1221	Mus_musculus	Terf2	ENSMUSG00000031921	MYB	ENSMUSP00000068948;ENSMUSP00000065586;ENSMUSP00000118759;	21750
1222	Mus_musculus	Zfp639	ENSMUSG00000027667	zf-C2H2	ENSMUSP00000141341;ENSMUSP00000029203;ENSMUSP00000141446;	67778
1223	Mus_musculus	Cbfb	ENSMUSG00000031885	CBF	ENSMUSP00000105022;ENSMUSP00000105021;ENSMUSP00000105019;ENSMUSP00000059382;	12400
1224	Mus_musculus	Vsx2	ENSMUSG00000021239	Homeobox	ENSMUSP00000021665;ENSMUSP00000131009;	12677
1225	Mus_musculus	Nfe2	ENSMUSG00000058794	TF_bZIP	ENSMUSP00000121817;ENSMUSP00000117474;ENSMUSP00000074684;ENSMUSP00000114160;ENSMUSP00000122476;	18022
1226	Mus_musculus	Dbp	ENSMUSG00000059824	TF_bZIP	ENSMUSP00000079693;ENSMUSP00000147355;ENSMUSP00000147790;	13170
1227	Mus_musculus	Zfp629	ENSMUSG00000045639	zf-C2H2	ENSMUSP00000113903;ENSMUSP00000053760;ENSMUSP00000081612;ENSMUSP00000116375;ENSMUSP00000114772;	320683
1228	Mus_musculus	Zbtb33	ENSMUSG00000048047	ZBTB	ENSMUSP00000118993;ENSMUSP00000118993;ENSMUSP00000110795;ENSMUSP00000110795;ENSMUSP00000049983;	56805
1229	Mus_musculus	Rfx7	ENSMUSG00000037674	RFX	ENSMUSP00000139195;ENSMUSP00000091338;ENSMUSP00000127192;ENSMUSP00000138957;	319758
1230	Mus_musculus	Mesp1	ENSMUSG00000030544	bHLH	ENSMUSP00000032760;	17292
1231	Mus_musculus	Dnajc2	ENSMUSG00000029014	MYB	ENSMUSP00000110847;ENSMUSP00000110849;ENSMUSP00000030771;	22791
1232	Mus_musculus	Twist1	ENSMUSG00000035799	bHLH	ENSMUSP00000040089;	22160
1233	Mus_musculus	Pou3f2	ENSMUSG00000095139	Pou	ENSMUSP00000136147;	18992
1234	Mus_musculus	Six1	ENSMUSG00000051367	Homeobox	ENSMUSP00000059026;	20471
1235	Mus_musculus	Zfp820	ENSMUSG00000069743	zf-C2H2	ENSMUSP00000081158;	75424
1236	Mus_musculus	Zkscan3	ENSMUSG00000021327	zf-C2H2	ENSMUSP00000068424;ENSMUSP00000153241;ENSMUSP00000112135;	72739
1237	Mus_musculus	Sox8	ENSMUSG00000024176	HMG	ENSMUSP00000133403;ENSMUSP00000133742;ENSMUSP00000025003;	20681
1238	Mus_musculus	Zfp12	ENSMUSG00000029587	zf-C2H2	ENSMUSP00000032591;ENSMUSP00000076693;	231866
1239	Mus_musculus	Neurog3	ENSMUSG00000044312	bHLH	ENSMUSP00000054054;ENSMUSP00000151551;	11925
1240	Mus_musculus	Lhx4	ENSMUSG00000026468	Homeobox	ENSMUSP00000027740;ENSMUSP00000141662;	16872
1241	Mus_musculus	Ehf	ENSMUSG00000012350	ETS	ENSMUSP00000106807;ENSMUSP00000106805;ENSMUSP00000087961;	13661
1242	Mus_musculus	Zfp607a	ENSMUSG00000020420	zf-C2H2	ENSMUSP00000146261;ENSMUSP00000051496;ENSMUSP00000146006;	545938
1243	Mus_musculus	Zfp532	ENSMUSG00000042439	zf-C2H2	ENSMUSP00000129390;ENSMUSP00000138315;ENSMUSP00000138663;ENSMUSP00000036582;	328977
1244	Mus_musculus	Tbx4	ENSMUSG00000000094	T-box	ENSMUSP00000103682;ENSMUSP00000103680;ENSMUSP00000000096;	21387
1245	Mus_musculus	Gm32687	ENSMUSG00000112640	zf-C2H2	ENSMUSP00000151266;	102635315
1246	Mus_musculus	Zfp119a	ENSMUSG00000057835	zf-C2H2	ENSMUSP00000078587;	104349
1247	Mus_musculus	Tfcp2	ENSMUSG00000009733	CP2	ENSMUSP00000155581;ENSMUSP00000009877;ENSMUSP00000155770;ENSMUSP00000155683;	21422
1248	Mus_musculus	Klf8	ENSMUSG00000041649	zf-C2H2	ENSMUSP00000044317;ENSMUSP00000108193;	245671
1249	Mus_musculus	Arid1b	ENSMUSG00000069729	ARID	ENSMUSP00000090398;ENSMUSP00000111463;ENSMUSP00000111465;	239985
1250	Mus_musculus	Gatad1	ENSMUSG00000007415	zf-GATA	ENSMUSP00000113271;ENSMUSP00000007559;	67210
1251	Mus_musculus	Dlx1	ENSMUSG00000041911	Homeobox	ENSMUSP00000042413;	13390
1252	Mus_musculus	Foxf2	ENSMUSG00000038402	Fork_head	ENSMUSP00000046789;	14238
1253	Mus_musculus	Etv5	ENSMUSG00000013089	ETS	ENSMUSP00000078551;ENSMUSP00000131791;	104156
1254	Mus_musculus	Pias1	ENSMUSG00000032405	zf-MIZ	ENSMUSP00000150834;ENSMUSP00000096248;	56469
1255	Mus_musculus	Zfp738	ENSMUSG00000048280	zf-C2H2	ENSMUSP00000121275;ENSMUSP00000135050;	408068
1256	Mus_musculus	Zfp568	ENSMUSG00000074221	zf-C2H2	ENSMUSP00000073930;ENSMUSP00000118823;ENSMUSP00000137438;ENSMUSP00000118387;	243905
1257	Mus_musculus	Tgif2lx2	ENSMUSG00000100194	Homeobox	ENSMUSP00000072333;	100039551
1258	Mus_musculus	Fosl1	ENSMUSG00000024912	TF_bZIP	ENSMUSP00000025850;	14283
1259	Mus_musculus	Hsf4	ENSMUSG00000033249	HSF	ENSMUSP00000048904;ENSMUSP00000134206;ENSMUSP00000134213;ENSMUSP00000134477;ENSMUSP00000133532;	26386
1260	Mus_musculus	Hoxa7	ENSMUSG00000038236	Homeobox	ENSMUSP00000048648;	15404
1261	Mus_musculus	Sohlh1	ENSMUSG00000059625	bHLH	ENSMUSP00000076253;	227631
1262	Mus_musculus	Myb	ENSMUSG00000019982	MYB	ENSMUSP00000139699;ENSMUSP00000020158;	17863
1263	Mus_musculus	Hsfy2	ENSMUSG00000045336	HSF	ENSMUSP00000049715;	71066
1264	Mus_musculus	Zscan4c	ENSMUSG00000054272	zf-C2H2	ENSMUSP00000118506;	245109
1265	Mus_musculus	2610021A01Rik	ENSMUSG00000091474	zf-C2H2	ENSMUSP00000127760;	668572
1266	Mus_musculus	Rhox3f	ENSMUSG00000095510	Homeobox	ENSMUSP00000138833;ENSMUSP00000110826;	621852
1267	Mus_musculus	Klf17	ENSMUSG00000048626	zf-C2H2	ENSMUSP00000052316;	75753
1268	Mus_musculus	Gm6710	ENSMUSG00000078887	zf-C2H2	ENSMUSP00000104640;	626832
1269	Mus_musculus	Zfp981	ENSMUSG00000056300	zf-C2H2	ENSMUSP00000101361;ENSMUSP00000136739;	100041433
1270	Mus_musculus	Arid4a	ENSMUSG00000048118	ARID	ENSMUSP00000121319;ENSMUSP00000035512;	238247
1271	Mus_musculus	Hoxd9	ENSMUSG00000043342	Homeobox	ENSMUSP00000058490;	15438
1272	Mus_musculus	Zbtb6	ENSMUSG00000066798	ZBTB	ENSMUSP00000108554;ENSMUSP00000108554;ENSMUSP00000056100;	241322
1273	Mus_musculus	Rhox3a2	ENSMUSG00000095601	Homeobox	ENSMUSP00000094198;ENSMUSP00000139330;	100861623
1274	Mus_musculus	Rhox4d	ENSMUSG00000079633	Homeobox	ENSMUSP00000110829;	664610
1275	Mus_musculus	Zfp934	ENSMUSG00000074865	zf-C2H2	ENSMUSP00000152492;ENSMUSP00000080837;ENSMUSP00000099083;	77117
1276	Mus_musculus	Zhx1	ENSMUSG00000022361	Homeobox	ENSMUSP00000066201;ENSMUSP00000105797;ENSMUSP00000134844;ENSMUSP00000135230;	22770
1277	Mus_musculus	Zfp53	ENSMUSG00000057409	zf-C2H2	ENSMUSP00000075960;	24132
1278	Mus_musculus	Zfp715	ENSMUSG00000012640	zf-C2H2	ENSMUSP00000103620;ENSMUSP00000012796;ENSMUSP00000040282;	69930
1279	Mus_musculus	Hoxa2	ENSMUSG00000014704	Homeobox	ENSMUSP00000014848;	15399
1280	Mus_musculus	Plag1	ENSMUSG00000003282	zf-C2H2	ENSMUSP00000003369;	56711
1281	Mus_musculus	2700081O15Rik	ENSMUSG00000053080	zf-BED	ENSMUSP00000139847;ENSMUSP00000123773;	108899
1282	Mus_musculus	Zmat3	ENSMUSG00000027663	zf-C2H2	ENSMUSP00000029199;ENSMUSP00000131317;	22401
1283	Mus_musculus	Zfp965	ENSMUSG00000078896	zf-C2H2	ENSMUSP00000104630;	100503949
1284	Mus_musculus	Foxn4	ENSMUSG00000042002	Fork_head	ENSMUSP00000047951;	116810
1285	Mus_musculus	Zfp423	ENSMUSG00000045333	zf-C2H2	ENSMUSP00000129724;ENSMUSP00000052379;ENSMUSP00000134103;ENSMUSP00000105282;ENSMUSP00000134575;	94187
1286	Mus_musculus	Zfp300	ENSMUSG00000031079	zf-C2H2	ENSMUSP00000046514;	245368
1287	Mus_musculus	Gfi1	ENSMUSG00000029275	zf-C2H2	ENSMUSP00000135884;ENSMUSP00000135039;ENSMUSP00000137229;	14581
1288	Mus_musculus	BC025920	ENSMUSG00000074862	zf-C2H2	ENSMUSP00000113471;ENSMUSP00000113598;ENSMUSP00000113938;ENSMUSP00000097041;	268319
1289	Mus_musculus	Bhlha9	ENSMUSG00000044243	bHLH	ENSMUSP00000050516;	320522
1290	Mus_musculus	Tfeb	ENSMUSG00000023990	bHLH	ENSMUSP00000108913;ENSMUSP00000108909;ENSMUSP00000084151;ENSMUSP00000024786;ENSMUSP00000120311;	21425
1291	Mus_musculus	Zic1	ENSMUSG00000032368	zf-C2H2	ENSMUSP00000034927;ENSMUSP00000068858;	22771
1292	Mus_musculus	Obox1	ENSMUSG00000054310	Homeobox	ENSMUSP00000134043;ENSMUSP00000133496;ENSMUSP00000134688;ENSMUSP00000067691;ENSMUSP00000133504;ENSMUSP00000138010;	71468
1293	Mus_musculus	Zfp358	ENSMUSG00000047264	zf-C2H2	ENSMUSP00000146953;ENSMUSP00000060344;	140482
1294	Mus_musculus	Gm4981	ENSMUSG00000106919	Homeobox	ENSMUSP00000144091;	-
1295	Mus_musculus	Hsf5	ENSMUSG00000070345	HSF	ENSMUSP00000091488;	327992
1296	Mus_musculus	Hoxa3	ENSMUSG00000079560	Homeobox	ENSMUSP00000110077;	15400
1297	Mus_musculus	Pax2	ENSMUSG00000004231	PAX	ENSMUSP00000134661;ENSMUSP00000134311;ENSMUSP00000004340;	18504
1298	Mus_musculus	Jdp2	ENSMUSG00000034271	TF_bZIP	ENSMUSP00000136823;ENSMUSP00000059724;ENSMUSP00000129985;	81703
1299	Mus_musculus	Cebpb	ENSMUSG00000056501	TF_bZIP	ENSMUSP00000069850;	12608
1300	Mus_musculus	Rhox7b	ENSMUSG00000079626	Homeobox	ENSMUSP00000110809;	-
1301	Mus_musculus	Arid3c	ENSMUSG00000066224	ARID	ENSMUSP00000081748;ENSMUSP00000116411;ENSMUSP00000127678;	550619
1302	Mus_musculus	Rora	ENSMUSG00000032238	THR-like	ENSMUSP00000109254;ENSMUSP00000034766;	19883
1303	Mus_musculus	Atf1	ENSMUSG00000023027	TF_bZIP	ENSMUSP00000023769;	11908
1304	Mus_musculus	Ttf1	ENSMUSG00000026803	MYB	ENSMUSP00000097809;	22130
1305	Mus_musculus	Rslcan18	ENSMUSG00000074824	zf-C2H2	ENSMUSP00000089111;	432770
1306	Mus_musculus	Zfp979	ENSMUSG00000066000	zf-C2H2	ENSMUSP00000101345;ENSMUSP00000038153;	112422
1307	Mus_musculus	Aire	ENSMUSG00000000731	SAND	ENSMUSP00000121477;ENSMUSP00000122659;ENSMUSP00000117094;ENSMUSP00000122190;ENSMUSP00000101035;ENSMUSP00000123678;ENSMUSP00000118317;ENSMUSP00000115162;ENSMUSP00000019257;ENSMUSP00000101034;ENSMUSP00000120150;ENSMUSP00000114904;	11634
1308	Mus_musculus	Nsd2	ENSMUSG00000057406	HMG	ENSMUSP00000058940;ENSMUSP00000110041;ENSMUSP00000067205;ENSMUSP00000110039;ENSMUSP00000122310;ENSMUSP00000123460;ENSMUSP00000117233;ENSMUSP00000075210;	107823
1309	Mus_musculus	Zfp954	ENSMUSG00000062116	zf-C2H2	ENSMUSP00000072585;	232853
1310	Mus_musculus	Zfp354c	ENSMUSG00000044807	zf-C2H2	ENSMUSP00000104763;ENSMUSP00000000632;	30944
1311	Mus_musculus	Gm29106	ENSMUSG00000102030	zf-C2H2	ENSMUSP00000141137;	-
1312	Mus_musculus	Irf7	ENSMUSG00000025498	IRF	ENSMUSP00000095565;ENSMUSP00000101644;ENSMUSP00000121026;ENSMUSP00000026571;ENSMUSP00000147529;	54123
1313	Mus_musculus	Gm19965	ENSMUSG00000094429	zf-C2H2	ENSMUSP00000137019;	-
1314	Mus_musculus	Zfp599	ENSMUSG00000062794	zf-C2H2	ENSMUSP00000083462;	235048
1315	Mus_musculus	Zfp735	ENSMUSG00000060630	zf-C2H2	ENSMUSP00000079269;	76390
1316	Mus_musculus	Thap3	ENSMUSG00000039759	THAP	ENSMUSP00000101290;ENSMUSP00000035240;	69876
1317	Mus_musculus	Hesx1	ENSMUSG00000040726	Homeobox	ENSMUSP00000152952;ENSMUSP00000041999;	15209
1318	Mus_musculus	Trp73	ENSMUSG00000029026	P53	ENSMUSP00000101268;ENSMUSP00000114736;ENSMUSP00000134196;ENSMUSP00000095368;ENSMUSP00000135281;ENSMUSP00000114418;ENSMUSP00000101269;	22062
1319	Mus_musculus	Zfp446	ENSMUSG00000033961	zf-C2H2	ENSMUSP00000104177;ENSMUSP00000039073;ENSMUSP00000104176;	269870
1320	Mus_musculus	Zfp971	ENSMUSG00000074519	zf-C2H2	ENSMUSP00000104554;	626848
1321	Mus_musculus	Zfp930	ENSMUSG00000059897	zf-C2H2	ENSMUSP00000105845;ENSMUSP00000148587;	234358
1322	Mus_musculus	Snai1	ENSMUSG00000042821	zf-C2H2	ENSMUSP00000050581;	20613
1323	Mus_musculus	Vax1	ENSMUSG00000006270	Homeobox	ENSMUSP00000134642;	22326
1324	Mus_musculus	Msgn1	ENSMUSG00000047002	bHLH	ENSMUSP00000055001;	56184
1325	Mus_musculus	Mecom	ENSMUSG00000027684	zf-C2H2	ENSMUSP00000134278;ENSMUSP00000133310;ENSMUSP00000133410;ENSMUSP00000134117;ENSMUSP00000103905;ENSMUSP00000134626;ENSMUSP00000128563;ENSMUSP00000103906;ENSMUSP00000134303;	14013
1326	Mus_musculus	Onecut1	ENSMUSG00000043013	CUT	ENSMUSP00000058020;	15379
1327	Mus_musculus	Mta1	ENSMUSG00000021144	zf-GATA	ENSMUSP00000064338;ENSMUSP00000105349;ENSMUSP00000009099;ENSMUSP00000105345;ENSMUSP00000105348;	116870
1328	Mus_musculus	Sall3	ENSMUSG00000024565	zf-C2H2	ENSMUSP00000056967;	20689
1329	Mus_musculus	Zfp708	ENSMUSG00000058883	zf-C2H2	ENSMUSP00000105364;ENSMUSP00000139928;ENSMUSP00000105365;	432769
1330	Mus_musculus	Smad9	ENSMUSG00000027796	MH1	ENSMUSP00000029371;	55994
1331	Mus_musculus	Gm14391	ENSMUSG00000078903	zf-C2H2	ENSMUSP00000104686;ENSMUSP00000104684;ENSMUSP00000127636;	665001
1332	Mus_musculus	Myrf	ENSMUSG00000036098	NDT80/PhoG	ENSMUSP00000140871;ENSMUSP00000085329;ENSMUSP00000139601;	225908
1333	Mus_musculus	Paxbp1	ENSMUSG00000022974	GCFC	ENSMUSP00000113835;	67367
1334	Mus_musculus	Hoxd3	ENSMUSG00000079277	Homeobox	ENSMUSP00000134616;ENSMUSP00000107614;ENSMUSP00000044809;ENSMUSP00000107613;	15434
1335	Mus_musculus	Cic	ENSMUSG00000005442	HMG	ENSMUSP00000005578;ENSMUSP00000128071;ENSMUSP00000126659;ENSMUSP00000132351;	71722
1336	Mus_musculus	9130023H24Rik	ENSMUSG00000062944	zf-C2H2	ENSMUSP00000077867;	100043133
1337	Mus_musculus	Tfap4	ENSMUSG00000005718	bHLH	ENSMUSP00000155303;ENSMUSP00000005862;ENSMUSP00000155803;	83383
1338	Mus_musculus	Cebpa	ENSMUSG00000034957	TF_bZIP	ENSMUSP00000096129;	12606
1339	Mus_musculus	Nhlh2	ENSMUSG00000048540	bHLH	ENSMUSP00000143362;ENSMUSP00000064355;ENSMUSP00000142746;	18072
1340	Mus_musculus	Gtf2ird2	ENSMUSG00000015942	GTF2I	ENSMUSP00000016086;	114674
1341	Mus_musculus	Rhox11	ENSMUSG00000051038	Homeobox	ENSMUSP00000052929;	194738
1342	Mus_musculus	Zfp422	ENSMUSG00000059878	zf-C2H2	ENSMUSP00000108501;ENSMUSP00000084926;ENSMUSP00000078685;	67255
1343	Mus_musculus	Dmrt2	ENSMUSG00000048138	DM	ENSMUSP00000059654;	226049
1344	Mus_musculus	Zfp972	ENSMUSG00000074529	zf-C2H2	ENSMUSP00000080244;	78703
1345	Mus_musculus	Arntl2	ENSMUSG00000040187	bHLH	ENSMUSP00000107265;ENSMUSP00000107263;ENSMUSP00000121170;ENSMUSP00000107266;ENSMUSP00000079373;	272322
1346	Mus_musculus	Nkx2-2	ENSMUSG00000027434	Homeobox	ENSMUSP00000069666;ENSMUSP00000105596;	18088
1347	Mus_musculus	Zkscan17	ENSMUSG00000020472	zf-C2H2	ENSMUSP00000098709;ENSMUSP00000013262;	268417
1348	Mus_musculus	Fosl2	ENSMUSG00000029135	TF_bZIP	ENSMUSP00000031017;	14284
1349	Mus_musculus	Bsx	ENSMUSG00000054360	Homeobox	ENSMUSP00000068057;	244813
1350	Mus_musculus	Ncoa1	ENSMUSG00000020647	bHLH	ENSMUSP00000151358;ENSMUSP00000082971;ENSMUSP00000151716;	17977
1351	Mus_musculus	Zfp329	ENSMUSG00000057894	zf-C2H2	ENSMUSP00000113355;ENSMUSP00000104186;ENSMUSP00000072079;	67230
1352	Mus_musculus	Foxl1	ENSMUSG00000097084	Fork_head	ENSMUSP00000137732;	14241
1353	Mus_musculus	Aebp2	ENSMUSG00000030232	zf-C2H2	ENSMUSP00000092993;ENSMUSP00000124148;ENSMUSP00000084896;ENSMUSP00000032359;ENSMUSP00000125479;	11569
1354	Mus_musculus	Meis2	ENSMUSG00000027210	Homeobox	ENSMUSP00000073898;ENSMUSP00000099597;ENSMUSP00000106532;ENSMUSP00000028639;ENSMUSP00000106531;ENSMUSP00000106533;	17536
1355	Mus_musculus	Zfp637	ENSMUSG00000059689	zf-C2H2	ENSMUSP00000115733;ENSMUSP00000120884;ENSMUSP00000108481;ENSMUSP00000130144;ENSMUSP00000152569;ENSMUSP00000108482;ENSMUSP00000123106;	232337
1356	Mus_musculus	Gm2007	ENSMUSG00000094932	zf-C2H2	ENSMUSP00000137539;ENSMUSP00000141172;	102639653
1357	Mus_musculus	Zbtb42	ENSMUSG00000037638	ZBTB	ENSMUSP00000133152;ENSMUSP00000133152;	382639
1358	Mus_musculus	Hes7	ENSMUSG00000023781	bHLH	ENSMUSP00000024543;	84653
1359	Mus_musculus	Bhlha15	ENSMUSG00000052271	bHLH	ENSMUSP00000055493;	17341
1360	Mus_musculus	Nkx6-1	ENSMUSG00000035187	Homeobox	ENSMUSP00000042716;	18096
1361	Mus_musculus	Hoxc11	ENSMUSG00000001656	Homeobox	ENSMUSP00000001701;	109663
1362	Mus_musculus	Cdx2	ENSMUSG00000029646	Homeobox	ENSMUSP00000031650;	12591
1363	Mus_musculus	Foxd3	ENSMUSG00000116152	Fork_head	ENSMUSP00000155781;	-
1364	Mus_musculus	Zfp566	ENSMUSG00000078768	zf-C2H2	ENSMUSP00000086164;	72556
1365	Mus_musculus	Zfp341	ENSMUSG00000059842	zf-C2H2	ENSMUSP00000105324;ENSMUSP00000080596;	228807
1366	Mus_musculus	Rhox2a	ENSMUSG00000051827	Homeobox	ENSMUSP00000134267;ENSMUSP00000067190;	75199
1367	Mus_musculus	Nkx2-9	ENSMUSG00000058669	Homeobox	ENSMUSP00000072425;	18094
1368	Mus_musculus	Pax8	ENSMUSG00000026976	PAX	ENSMUSP00000120319;ENSMUSP00000133316;ENSMUSP00000134343;ENSMUSP00000115194;ENSMUSP00000028355;	18510
1369	Mus_musculus	Zfp617	ENSMUSG00000066880	zf-C2H2	ENSMUSP00000120213;ENSMUSP00000112926;	170938
1370	Mus_musculus	Zfp27	ENSMUSG00000062040	zf-C2H2	ENSMUSP00000123953;ENSMUSP00000127677;ENSMUSP00000125232;ENSMUSP00000054012;ENSMUSP00000124684;	22689
1371	Mus_musculus	Lin28a	ENSMUSG00000050966	CSD	ENSMUSP00000135736;ENSMUSP00000050488;ENSMUSP00000135608;ENSMUSP00000135254;	83557
1372	Mus_musculus	Zfp521	ENSMUSG00000024420	zf-C2H2	ENSMUSP00000025288;	225207
1373	Mus_musculus	Hmgxb4	ENSMUSG00000034518	HMG	ENSMUSP00000105566;ENSMUSP00000045126;	70823
1374	Mus_musculus	Dmrtb1	ENSMUSG00000028610	DM	ENSMUSP00000064220;	56296
1375	Mus_musculus	Bhlhe40	ENSMUSG00000030103	bHLH	ENSMUSP00000132157;ENSMUSP00000032194;	20893
1376	Mus_musculus	Klf4	ENSMUSG00000003032	zf-C2H2	ENSMUSP00000103245;	16600
1377	Mus_musculus	Zfp319	ENSMUSG00000046556	zf-C2H2	ENSMUSP00000053397;	79233
1378	Mus_musculus	Zfp668	ENSMUSG00000049728	zf-C2H2	ENSMUSP00000056105;ENSMUSP00000101869;ENSMUSP00000101870;ENSMUSP00000116730;ENSMUSP00000101868;	244219
1379	Mus_musculus	Sox11	ENSMUSG00000063632	HMG	ENSMUSP00000078070;	20666
1380	Mus_musculus	Zfp110	ENSMUSG00000058638	zf-C2H2	ENSMUSP00000132060;ENSMUSP00000004614;	65020
1381	Mus_musculus	Gm7145	ENSMUSG00000100617	zf-C2H2	ENSMUSP00000140916;	-
1382	Mus_musculus	Id4	ENSMUSG00000021379	bHLH	ENSMUSP00000021810;	15904
1383	Mus_musculus	Gm4631	ENSMUSG00000078899	zf-C2H2	ENSMUSP00000104678;ENSMUSP00000113670;	102633156
1384	Mus_musculus	Zfp217	ENSMUSG00000052056	zf-C2H2	ENSMUSP00000104783;ENSMUSP00000067334;	228913
1385	Mus_musculus	Zkscan4	ENSMUSG00000054931	zf-C2H2	ENSMUSP00000054604;ENSMUSP00000153278;	544922
1386	Mus_musculus	Tshz2	ENSMUSG00000047907	zf-C2H2	ENSMUSP00000104787;ENSMUSP00000104785;	228911
1387	Mus_musculus	Hsf1	ENSMUSG00000022556	HSF	ENSMUSP00000154526;ENSMUSP00000154346;ENSMUSP00000154638;ENSMUSP00000154356;ENSMUSP00000072617;ENSMUSP00000155104;ENSMUSP00000154602;ENSMUSP00000154328;	15499
1388	Mus_musculus	Tef	ENSMUSG00000022389	TF_bZIP	ENSMUSP00000023024;ENSMUSP00000105180;	21685
1389	Mus_musculus	Pbrm1	ENSMUSG00000042323	HMG	ENSMUSP00000087682;ENSMUSP00000107727;ENSMUSP00000107723;ENSMUSP00000107721;ENSMUSP00000060476;ENSMUSP00000107724;ENSMUSP00000123546;ENSMUSP00000022474;ENSMUSP00000022471;	66923
1390	Mus_musculus	Smad2	ENSMUSG00000024563	MH1	ENSMUSP00000025453;ENSMUSP00000125883;ENSMUSP00000089439;ENSMUSP00000132851;ENSMUSP00000109563;ENSMUSP00000130115;	17126
1391	Mus_musculus	Tulp1	ENSMUSG00000037446	Tub	ENSMUSP00000110442;ENSMUSP00000116588;ENSMUSP00000121444;ENSMUSP00000049070;ENSMUSP00000116844;	22157
1392	Mus_musculus	Gm14326	ENSMUSG00000078862	zf-C2H2	ENSMUSP00000137615;ENSMUSP00000104558;	665211
1393	Mus_musculus	Phox2a	ENSMUSG00000007946	Homeobox	ENSMUSP00000008090;	11859
1394	Mus_musculus	Alx1	ENSMUSG00000036602	Homeobox	ENSMUSP00000151728;ENSMUSP00000042512;ENSMUSP00000151776;ENSMUSP00000152018;ENSMUSP00000129230;ENSMUSP00000152017;	216285
1395	Mus_musculus	Tead4	ENSMUSG00000030353	TEA	ENSMUSP00000107784;ENSMUSP00000006311;ENSMUSP00000118083;	21679
1396	Mus_musculus	Hnf4a	ENSMUSG00000017950	RXR-like	ENSMUSP00000123511;ENSMUSP00000018094;ENSMUSP00000105038;ENSMUSP00000119479;	15378
1397	Mus_musculus	Tsc22d3	ENSMUSG00000031431	TSC22	ENSMUSP00000108620;ENSMUSP00000062589;ENSMUSP00000123569;	14605
1398	Mus_musculus	Tbx18	ENSMUSG00000032419	T-box	ENSMUSP00000034991;	76365
1399	Mus_musculus	Zfp777	ENSMUSG00000071477	zf-C2H2	ENSMUSP00000093637;ENSMUSP00000110230;	72306
1400	Mus_musculus	Foxh1	ENSMUSG00000033837	Fork_head	ENSMUSP00000036591;	14106
1401	Mus_musculus	Hoxc5	ENSMUSG00000022485	Homeobox	ENSMUSP00000001709;	15424
1402	Mus_musculus	Fiz1	ENSMUSG00000061374	zf-C2H2	ENSMUSP00000146713;ENSMUSP00000126765;ENSMUSP00000147011;ENSMUSP00000076603;ENSMUSP00000147003;ENSMUSP00000147082;ENSMUSP00000128105;	23877
1403	Mus_musculus	Mnx1	ENSMUSG00000001566	Homeobox	ENSMUSP00000001608;ENSMUSP00000129503;	15285
1404	Mus_musculus	Zfp994	ENSMUSG00000096433	zf-C2H2	ENSMUSP00000136105;	240038
1405	Mus_musculus	Hoxd11	ENSMUSG00000042499	Homeobox	ENSMUSP00000122582;	15431
1406	Mus_musculus	Pou6f2	ENSMUSG00000009734	Pou	ENSMUSP00000139282;ENSMUSP00000114173;	218030
1407	Mus_musculus	Zfp560	ENSMUSG00000045519	zf-C2H2	ENSMUSP00000065620;	434377
1408	Mus_musculus	Gm12845	ENSMUSG00000108127	zf-C2H2	ENSMUSP00000144740;ENSMUSP00000144831;	-
1409	Mus_musculus	Smarcc2	ENSMUSG00000025369	MYB	ENSMUSP00000100868;ENSMUSP00000096734;ENSMUSP00000026433;	68094
1410	Mus_musculus	Zhx3	ENSMUSG00000035877	Homeobox	ENSMUSP00000099401;ENSMUSP00000105086;ENSMUSP00000099400;	320799
1411	Mus_musculus	Grhl3	ENSMUSG00000037188	CP2	ENSMUSP00000101481;	230824
1412	Mus_musculus	Gata6	ENSMUSG00000005836	zf-GATA	ENSMUSP00000041774;	14465
1413	Mus_musculus	Rhox3c	ENSMUSG00000079636	Homeobox	ENSMUSP00000110843;ENSMUSP00000110842;	100135654
1414	Mus_musculus	Pias3	ENSMUSG00000028101	zf-MIZ	ENSMUSP00000102692;ENSMUSP00000125747;ENSMUSP00000102691;ENSMUSP00000069259;	229615
1415	Mus_musculus	Nfia	ENSMUSG00000028565	CTF/NFI	ENSMUSP00000102672;ENSMUSP00000122641;ENSMUSP00000130032;ENSMUSP00000114880;ENSMUSP00000074899;ENSMUSP00000099856;ENSMUSP00000102677;	18027
1416	Mus_musculus	Lhx1	ENSMUSG00000018698	Homeobox	ENSMUSP00000138899;ENSMUSP00000018842;	16869
1417	Mus_musculus	Obox5	ENSMUSG00000074366	Homeobox	ENSMUSP00000134618;ENSMUSP00000096400;ENSMUSP00000134468;	252829
1418	Mus_musculus	Msx1	ENSMUSG00000048450	Homeobox	ENSMUSP00000058354;	17701
1419	Mus_musculus	Nr2e1	ENSMUSG00000019803	RXR-like	ENSMUSP00000101137;ENSMUSP00000019938;	21907
1420	Mus_musculus	Zfp626	ENSMUSG00000030604	zf-C2H2	ENSMUSP00000146286;ENSMUSP00000079068;	71163
1421	Mus_musculus	Zeb1	ENSMUSG00000024238	zf-C2H2	ENSMUSP00000025081;ENSMUSP00000025081;ENSMUSP00000124395;	21417
1422	Mus_musculus	Hmgb2	ENSMUSG00000054717	HMG	ENSMUSP00000065940;ENSMUSP00000147297;	97165
1423	Mus_musculus	Gm14305	ENSMUSG00000078878	zf-C2H2	ENSMUSP00000104609;ENSMUSP00000104611;	100043387
1424	Mus_musculus	Rbpj	ENSMUSG00000039191	CSL	ENSMUSP00000109496;ENSMUSP00000143866;ENSMUSP00000143846;ENSMUSP00000040694;ENSMUSP00000084618;	19664
1425	Mus_musculus	Zbtb8b	ENSMUSG00000048485	ZBTB	ENSMUSP00000058157;ENSMUSP00000058157;ENSMUSP00000101661;ENSMUSP00000101661;	215627
1426	Mus_musculus	Uncx	ENSMUSG00000029546	Homeobox	ENSMUSP00000134067;ENSMUSP00000139081;	22255
1427	Mus_musculus	Zfp420	ENSMUSG00000058402	zf-C2H2	ENSMUSP00000074417;ENSMUSP00000056077;	233058
1428	Mus_musculus	Thra	ENSMUSG00000058756	THR-like	ENSMUSP00000068281;ENSMUSP00000115323;ENSMUSP00000099428;	21833
1429	Mus_musculus	Foxs1	ENSMUSG00000074676	Fork_head	ENSMUSP00000096806;	14239
1430	Mus_musculus	Zfp87	ENSMUSG00000097333	zf-C2H2	ENSMUSP00000138087;	170763
1431	Mus_musculus	Foxn2	ENSMUSG00000034998	Fork_head	ENSMUSP00000118378;ENSMUSP00000107857;	14236
1432	Mus_musculus	Zbtb40	ENSMUSG00000060862	ZBTB	ENSMUSP00000061899;ENSMUSP00000061899;ENSMUSP00000151856;	230848
1433	Mus_musculus	Platr25	ENSMUSG00000074863	zf-C2H2	ENSMUSP00000152582;ENSMUSP00000152199;ENSMUSP00000152625;ENSMUSP00000152117;	108167344
1434	Mus_musculus	Zfp853	ENSMUSG00000093910	zf-C2H2	ENSMUSP00000137494;ENSMUSP00000148846;ENSMUSP00000148683;	330230
1435	Mus_musculus	Zbtb49	ENSMUSG00000029127	ZBTB	ENSMUSP00000117174;ENSMUSP00000109748;ENSMUSP00000114955;ENSMUSP00000122109;ENSMUSP00000092429;ENSMUSP00000092429;ENSMUSP00000117913;ENSMUSP00000115513;	75079
1436	Mus_musculus	Zbtb21	ENSMUSG00000046962	ZBTB	ENSMUSP00000109363;ENSMUSP00000068283;ENSMUSP00000052127;	114565
1437	Mus_musculus	Rela	ENSMUSG00000024927	RHD	ENSMUSP00000025867;	19697
1438	Mus_musculus	Zfpm2	ENSMUSG00000022306	zf-C2H2	ENSMUSP00000051335;ENSMUSP00000155094;	22762
1439	Mus_musculus	Smarcc1	ENSMUSG00000032481	MYB	ENSMUSP00000143550;ENSMUSP00000086094;ENSMUSP00000142611;	20588
1440	Mus_musculus	4932411N23Rik	ENSMUSG00000058670	MYB	ENSMUSP00000079860;	237029
1441	Mus_musculus	Gm9046	ENSMUSG00000112781	MYB	ENSMUSP00000151963;	-
1442	Mus_musculus	Tshz3	ENSMUSG00000021217	zf-C2H2	ENSMUSP00000021641;	243931
1443	Mus_musculus	Yy1	ENSMUSG00000021264	zf-C2H2	ENSMUSP00000021692;	22632
1444	Mus_musculus	Tead2	ENSMUSG00000030796	TEA	ENSMUSP00000148005;ENSMUSP00000147727;ENSMUSP00000148183;ENSMUSP00000103430;ENSMUSP00000147746;ENSMUSP00000147321;ENSMUSP00000103431;ENSMUSP00000033060;	21677
1445	Mus_musculus	Gm4924	ENSMUSG00000073427	zf-C2H2	ENSMUSP00000147402;ENSMUSP00000131819;	237412
1446	Mus_musculus	Zfp784	ENSMUSG00000043290	zf-C2H2	ENSMUSP00000051979;	654801
1447	Mus_musculus	Lhx2	ENSMUSG00000000247	Homeobox	ENSMUSP00000000253;ENSMUSP00000114797;	16870
1448	Mus_musculus	Sox3	ENSMUSG00000045179	HMG	ENSMUSP00000115237;	20675
1449	Mus_musculus	D3Ertd254e	ENSMUSG00000033883	zf-C2H2	ENSMUSP00000131779;ENSMUSP00000142829;	241944
1450	Mus_musculus	2010315B03Rik	ENSMUSG00000074829	zf-C2H2	ENSMUSP00000137258;ENSMUSP00000071269;ENSMUSP00000140144;ENSMUSP00000140738;	630836
1451	Mus_musculus	Hlf	ENSMUSG00000003949	TF_bZIP	ENSMUSP00000004051;	217082
1452	Mus_musculus	Zfp184	ENSMUSG00000006720	zf-C2H2	ENSMUSP00000135173;ENSMUSP00000100043;ENSMUSP00000006903;	193452
1453	Mus_musculus	Isl2	ENSMUSG00000032318	Homeobox	ENSMUSP00000034869;	104360
1454	Mus_musculus	Hoxd13	ENSMUSG00000001819	Homeobox	ENSMUSP00000001872;	15433
1455	Mus_musculus	Hoxc13	ENSMUSG00000001655	Homeobox	ENSMUSP00000001700;	15422
1456	Mus_musculus	Zbtb1	ENSMUSG00000033454	ZBTB	ENSMUSP00000041955;ENSMUSP00000041955;	268564
1457	Mus_musculus	Zfp764	ENSMUSG00000045757	zf-C2H2	ENSMUSP00000052944;	233893
1458	Mus_musculus	Hoxb3	ENSMUSG00000048763	Homeobox	ENSMUSP00000091476;ENSMUSP00000053426;	15410
1459	Mus_musculus	Gm14444	ENSMUSG00000078906	zf-C2H2	ENSMUSP00000104698;	-
1460	Mus_musculus	Hand1	ENSMUSG00000037335	bHLH	ENSMUSP00000046999;ENSMUSP00000124951;	15110
1461	Mus_musculus	Noto	ENSMUSG00000068302	Homeobox	ENSMUSP00000087006;	384452
1462	Mus_musculus	Nr1h4	ENSMUSG00000047638	THR-like	ENSMUSP00000053092;ENSMUSP00000100934;ENSMUSP00000100933;	20186
1463	Mus_musculus	Zfp277	ENSMUSG00000055917	zf-C2H2	ENSMUSP00000064226;ENSMUSP00000068032;	246196
1464	Mus_musculus	Zfp335	ENSMUSG00000039834	zf-C2H2	ENSMUSP00000139133;ENSMUSP00000038298;	329559
1465	Mus_musculus	Mef2d	ENSMUSG00000001419	SRF	ENSMUSP00000103184;ENSMUSP00000001455;ENSMUSP00000113638;ENSMUSP00000103183;	17261
1466	Mus_musculus	Zfp811	ENSMUSG00000055202	zf-C2H2	ENSMUSP00000144038;ENSMUSP00000079709;	240063
1467	Mus_musculus	Zfp595	ENSMUSG00000057842	zf-C2H2	ENSMUSP00000126862;ENSMUSP00000127010;ENSMUSP00000105357;ENSMUSP00000129905;	218314
1468	Mus_musculus	Gm10778	ENSMUSG00000096856	zf-C2H2	ENSMUSP00000100952;ENSMUSP00000140398;	100233208
1469	Mus_musculus	Tox2	ENSMUSG00000074607	HMG	ENSMUSP00000126243;ENSMUSP00000105055;ENSMUSP00000096710;	269389
1470	Mus_musculus	Rfx2	ENSMUSG00000024206	RFX	ENSMUSP00000084010;ENSMUSP00000002444;	19725
1471	Mus_musculus	Zfp36l1	ENSMUSG00000021127	zf-CCCH	ENSMUSP00000021552;ENSMUSP00000127522;	12192
1472	Mus_musculus	Six4	ENSMUSG00000034460	Homeobox	ENSMUSP00000135699;ENSMUSP00000036150;	20474
1473	Mus_musculus	Zfp449	ENSMUSG00000073176	zf-C2H2	ENSMUSP00000099096;	78619
1474	Mus_musculus	Gm17067	ENSMUSG00000091594	zf-C2H2	ENSMUSP00000128086;	101056115
1475	Mus_musculus	Zfp873	ENSMUSG00000061371	zf-C2H2	ENSMUSP00000100950;ENSMUSP00000148219;	408062
1476	Mus_musculus	Meox2	ENSMUSG00000036144	Homeobox	ENSMUSP00000043587;	17286
1477	Mus_musculus	Hoxb13	ENSMUSG00000049604	Homeobox	ENSMUSP00000056315;	15408
1478	Mus_musculus	Zfp955b	ENSMUSG00000096910	zf-C2H2	ENSMUSP00000097011;	100043468
1479	Mus_musculus	Zfp799	ENSMUSG00000095253	zf-C2H2	ENSMUSP00000144480;ENSMUSP00000136298;	240064
1480	Mus_musculus	Runx2	ENSMUSG00000039153	Runt	ENSMUSP00000109202;ENSMUSP00000124374;ENSMUSP00000123707;ENSMUSP00000124199;ENSMUSP00000124918;ENSMUSP00000123743;ENSMUSP00000109201;ENSMUSP00000125498;ENSMUSP00000125196;ENSMUSP00000124494;	12393
1481	Mus_musculus	St18	ENSMUSG00000033740	zf-C2HC	ENSMUSP00000117789;ENSMUSP00000118322;ENSMUSP00000120298;ENSMUSP00000042056;ENSMUSP00000122055;ENSMUSP00000131417;	240690
1482	Mus_musculus	Srebf2	ENSMUSG00000022463	bHLH	ENSMUSP00000155022;ENSMUSP00000023100;	20788
1483	Mus_musculus	Zic4	ENSMUSG00000036972	zf-C2H2	ENSMUSP00000069568;ENSMUSP00000133958;ENSMUSP00000134053;	22774
1484	Mus_musculus	Zfp865	ENSMUSG00000074405	zf-C2H2	ENSMUSP00000075601;ENSMUSP00000082550;	319748
1485	Mus_musculus	E430018J23Rik	ENSMUSG00000078580	zf-C2H2	ENSMUSP00000126288;	101604
1486	Mus_musculus	Duxbl3	ENSMUSG00000072672	Homeobox	ENSMUSP00000134562;ENSMUSP00000098367;ENSMUSP00000107959;ENSMUSP00000133538;	100039293
1487	Mus_musculus	Mkx	ENSMUSG00000061013	Homeobox	ENSMUSP00000078718;	210719
1488	Mus_musculus	Hivep1	ENSMUSG00000021366	zf-C2H2	ENSMUSP00000152442;ENSMUSP00000056147;	110521
1489	Mus_musculus	Mta3	ENSMUSG00000055817	zf-GATA	ENSMUSP00000107971;ENSMUSP00000107968;ENSMUSP00000134775;ENSMUSP00000068931;ENSMUSP00000107969;	116871
1490	Mus_musculus	L3mbtl1	ENSMUSG00000035576	zf-C2HC	ENSMUSP00000044038;	241764
1491	Mus_musculus	Rlf	ENSMUSG00000049878	zf-C2H2	ENSMUSP00000050825;ENSMUSP00000127068;	109263
1492	Mus_musculus	AL593853.1	ENSMUSG00000098546	zf-C2H2	ENSMUSP00000142197;ENSMUSP00000138880;	-
1493	Mus_musculus	Rhox6	ENSMUSG00000006200	Homeobox	ENSMUSP00000006362;	19202
1494	Mus_musculus	Zfp874b	ENSMUSG00000059839	zf-C2H2	ENSMUSP00000019572;ENSMUSP00000153242;	408067
1495	Mus_musculus	Tsc22d1	ENSMUSG00000022010	TSC22	ENSMUSP00000106513;ENSMUSP00000135561;ENSMUSP00000044517;ENSMUSP00000135806;ENSMUSP00000135296;ENSMUSP00000135493;ENSMUSP00000022587;ENSMUSP00000099140;	21807
1496	Mus_musculus	Nfyc	ENSMUSG00000032897	NF-YC	ENSMUSP00000095516;ENSMUSP00000112610;ENSMUSP00000047441;ENSMUSP00000117646;ENSMUSP00000112810;ENSMUSP00000114591;ENSMUSP00000114640;	18046
1497	Mus_musculus	Gli2	ENSMUSG00000048402	zf-C2H2	ENSMUSP00000054837;	14633
1498	Mus_musculus	Rhox1	ENSMUSG00000071773	Homeobox	ENSMUSP00000110865;	385343
1499	Mus_musculus	Hic2	ENSMUSG00000050240	ZBTB	ENSMUSP00000087656;ENSMUSP00000087656;	58180
1500	Mus_musculus	Npas4	ENSMUSG00000045903	bHLH	ENSMUSP00000062992;	225872
1501	Mus_musculus	Hivep2	ENSMUSG00000015501	zf-C2H2	ENSMUSP00000015645;ENSMUSP00000140290;ENSMUSP00000140180;ENSMUSP00000140150;	15273
1502	Mus_musculus	Zfp933	ENSMUSG00000059423	zf-C2H2	ENSMUSP00000101343;ENSMUSP00000118300;	242747
1503	Mus_musculus	Zfp773	ENSMUSG00000063535	zf-C2H2	ENSMUSP00000032622;	76373
1504	Mus_musculus	Pbx4	ENSMUSG00000031860	Homeobox	ENSMUSP00000080219;	80720
1505	Mus_musculus	Sp4	ENSMUSG00000025323	zf-C2H2	ENSMUSP00000152603;ENSMUSP00000026367;	20688
1506	Mus_musculus	Bnc1	ENSMUSG00000025105	zf-C2H2	ENSMUSP00000026096;	12173
1507	Mus_musculus	Gm2381	ENSMUSG00000092225	zf-C2H2	ENSMUSP00000133949;	100039706
1508	Mus_musculus	Zfp85	ENSMUSG00000058331	zf-C2H2	ENSMUSP00000121202;	22746
1509	Mus_musculus	Scrt1	ENSMUSG00000048385	zf-C2H2	ENSMUSP00000131152;ENSMUSP00000094093;	170729
1510	Mus_musculus	Rhox4f	ENSMUSG00000079630	Homeobox	ENSMUSP00000110824;	636177
1511	Mus_musculus	Csdc2	ENSMUSG00000042109	CSD	ENSMUSP00000044441;	105859
1512	Mus_musculus	Pou2f2	ENSMUSG00000008496	Pou	ENSMUSP00000096276;ENSMUSP00000104051;ENSMUSP00000104054;ENSMUSP00000104053;ENSMUSP00000104055;ENSMUSP00000104056;ENSMUSP00000135326;ENSMUSP00000135075;	18987
1513	Mus_musculus	Figla	ENSMUSG00000030001	bHLH	ENSMUSP00000032070;	26910
1514	Mus_musculus	Pax9	ENSMUSG00000001497	PAX	ENSMUSP00000117928;ENSMUSP00000001538;	18511
1515	Mus_musculus	Emx1	ENSMUSG00000033726	Homeobox	ENSMUSP00000046026;	13796
1516	Mus_musculus	Myog	ENSMUSG00000026459	bHLH	ENSMUSP00000027730;	17928
1517	Mus_musculus	Mier2	ENSMUSG00000042570	MYB	ENSMUSP00000059864;ENSMUSP00000127387;	70427
1518	Mus_musculus	Lin28b	ENSMUSG00000063804	CSD	ENSMUSP00000078361;	380669
1519	Mus_musculus	Zeb2	ENSMUSG00000026872	zf-C2H2	ENSMUSP00000028229;ENSMUSP00000028229;ENSMUSP00000134849;ENSMUSP00000144421;ENSMUSP00000076111;ENSMUSP00000135393;ENSMUSP00000144075;ENSMUSP00000069685;ENSMUSP00000144637;ENSMUSP00000134747;	24136
1520	Mus_musculus	Rhox7a	ENSMUSG00000097600	Homeobox	ENSMUSP00000138064;	-
1521	Mus_musculus	Zfp366	ENSMUSG00000050919	zf-C2H2	ENSMUSP00000060040;	238803
1522	Mus_musculus	Batf3	ENSMUSG00000026630	TF_bZIP	ENSMUSP00000027943;	381319
1523	Mus_musculus	Zbtb32	ENSMUSG00000006310	ZBTB	ENSMUSP00000103786;ENSMUSP00000103786;ENSMUSP00000103785;	58206
1524	Mus_musculus	Gm11009	ENSMUSG00000078895	zf-C2H2	ENSMUSP00000104589;	-
1525	Mus_musculus	Esrrb	ENSMUSG00000021255	ESR-like	ENSMUSP00000105833;ENSMUSP00000105832;ENSMUSP00000021680;ENSMUSP00000112103;ENSMUSP00000131335;	26380
1526	Mus_musculus	Zfp952	ENSMUSG00000053390	zf-C2H2	ENSMUSP00000084949;	240067
1527	Mus_musculus	Kmt2c	ENSMUSG00000038056	HMG	ENSMUSP00000134442;ENSMUSP00000043874;	231051
1528	Mus_musculus	Zfp583	ENSMUSG00000030443	zf-C2H2	ENSMUSP00000129551;ENSMUSP00000104200;ENSMUSP00000053935;	213011
1529	Mus_musculus	Zfp711	ENSMUSG00000025529	zf-C2H2	ENSMUSP00000071717;ENSMUSP00000109036;	245595
1530	Mus_musculus	Zfp574	ENSMUSG00000045252	zf-C2H2	ENSMUSP00000136547;ENSMUSP00000057817;	232976
1531	Mus_musculus	Zfp11	ENSMUSG00000051034	zf-C2H2	ENSMUSP00000051861;	22648
1532	Mus_musculus	Zfp729a	ENSMUSG00000021510	zf-C2H2	ENSMUSP00000012314;	212281
1533	Mus_musculus	Nr4a1	ENSMUSG00000023034	NGFIB-like	ENSMUSP00000155225;ENSMUSP00000023779;	15370
1534	Mus_musculus	Zfp317	ENSMUSG00000057551	zf-C2H2	ENSMUSP00000151161;ENSMUSP00000150705;ENSMUSP00000146876;ENSMUSP00000078051;	244713
1535	Mus_musculus	Zfp229	ENSMUSG00000061544	zf-C2H2	ENSMUSP00000138107;ENSMUSP00000065379;	381067
1536	Mus_musculus	Zfp563	ENSMUSG00000067424	zf-C2H2	ENSMUSP00000121678;ENSMUSP00000118809;	240068
1537	Mus_musculus	Zfp458	ENSMUSG00000055480	zf-C2H2	ENSMUSP00000047222;ENSMUSP00000153284;ENSMUSP00000153563;	238690
1538	Mus_musculus	Zfp143	ENSMUSG00000061079	zf-C2H2	ENSMUSP00000147673;ENSMUSP00000126015;ENSMUSP00000081778;ENSMUSP00000148235;	20841
1539	Mus_musculus	Zfp518b	ENSMUSG00000046572	zf-C2H2	ENSMUSP00000137381;ENSMUSP00000061753;	100515
1540	Mus_musculus	Nfic	ENSMUSG00000055053	CTF/NFI	ENSMUSP00000100958;ENSMUSP00000113046;ENSMUSP00000020461;ENSMUSP00000077317;ENSMUSP00000114469;ENSMUSP00000152790;	18029
1541	Mus_musculus	Tub	ENSMUSG00000031028	Tub	ENSMUSP00000113580;ENSMUSP00000033341;	22141
1542	Mus_musculus	Mxd4	ENSMUSG00000037235	bHLH	ENSMUSP00000039071;ENSMUSP00000113300;	17122
1543	Mus_musculus	Zxdb	ENSMUSG00000073062	zf-C2H2	ENSMUSP00000100524;	668166
1544	Mus_musculus	Pbx2	ENSMUSG00000034673	Homeobox	ENSMUSP00000133766;ENSMUSP00000139079;ENSMUSP00000040464;	18515
1545	Mus_musculus	Zfp935	ENSMUSG00000113450	zf-C2H2	ENSMUSP00000152662;	71508
1546	Mus_musculus	Zmiz1	ENSMUSG00000007817	zf-MIZ	ENSMUSP00000007961;ENSMUSP00000124863;	328365
1547	Mus_musculus	Wdhd1	ENSMUSG00000037572	HMG	ENSMUSP00000107422;ENSMUSP00000141182;	218973
1548	Mus_musculus	Rhox2f	ENSMUSG00000095741	Homeobox	ENSMUSP00000110827;	434764
1549	Mus_musculus	Hoxc10	ENSMUSG00000022484	Homeobox	ENSMUSP00000001699;	209448
1550	Mus_musculus	Gli3	ENSMUSG00000021318	zf-C2H2	ENSMUSP00000106137;ENSMUSP00000115989;	14634
1551	Mus_musculus	Zfp212	ENSMUSG00000052763	zf-C2H2	ENSMUSP00000009411;	232784
1552	Mus_musculus	Irf8	ENSMUSG00000041515	IRF	ENSMUSP00000125447;ENSMUSP00000040245;ENSMUSP00000125029;ENSMUSP00000125443;	15900
1553	Mus_musculus	Zbtb7a	ENSMUSG00000035011	ZBTB	ENSMUSP00000113428;ENSMUSP00000113428;ENSMUSP00000047333;ENSMUSP00000047333;ENSMUSP00000114470;ENSMUSP00000113787;ENSMUSP00000113612;	16969
1554	Mus_musculus	Gtf2ird1	ENSMUSG00000023079	GTF2I	ENSMUSP00000144521;ENSMUSP00000144222;ENSMUSP00000143897;ENSMUSP00000132882;ENSMUSP00000144502;ENSMUSP00000098217;ENSMUSP00000098215;ENSMUSP00000098219;ENSMUSP00000129392;ENSMUSP00000144420;ENSMUSP00000143848;ENSMUSP00000143809;ENSMUSP00000072904;ENSMUSP00000144373;ENSMUSP00000106876;ENSMUSP00000144447;ENSMUSP00000106875;ENSMUSP00000144203;ENSMUSP00000073752;ENSMUSP00000144604;	57080
1555	Mus_musculus	Gm6871	ENSMUSG00000090744	zf-C2H2	ENSMUSP00000073117;ENSMUSP00000105843;	102642386
1556	Mus_musculus	Prrx1	ENSMUSG00000026586	Homeobox	ENSMUSP00000027878;ENSMUSP00000134338;ENSMUSP00000075203;	18933
1557	Mus_musculus	Tcf25	ENSMUSG00000001472	Others	-	66855
1558	Mus_musculus	Tax1bp1	ENSMUSG00000004535	Others	-	52440
1559	Mus_musculus	Khsrp	ENSMUSG00000007670	Others	-	16549
1560	Mus_musculus	Zfp318	ENSMUSG00000015597	Others	-	57908
1561	Mus_musculus	Zfp207	ENSMUSG00000017421	Others	-	22680
1562	Mus_musculus	Plek	ENSMUSG00000020120	Others	-	56193
1563	Mus_musculus	Yeats4	ENSMUSG00000020171	Others	-	64050
1564	Mus_musculus	Nme2	ENSMUSG00000020857	Others	-	18103
1565	Mus_musculus	Hif1a	ENSMUSG00000021109	Others	-	15251
1566	Mus_musculus	Maf1	ENSMUSG00000022553	Others	-	68877
1567	Mus_musculus	Son	ENSMUSG00000022961	Others	-	20658
1568	Mus_musculus	Cebpz	ENSMUSG00000024081	Others	-	12607
1569	Mus_musculus	Epas1	ENSMUSG00000024140	Others	-	13819
1570	Mus_musculus	Setbp1	ENSMUSG00000024548	Others	-	240427
1571	Mus_musculus	Zfp511	ENSMUSG00000025470	Others	-	69752
1572	Mus_musculus	Cpeb1	ENSMUSG00000025586	Others	-	12877
1573	Mus_musculus	Carf	ENSMUSG00000026017	Others	-	241066
1574	Mus_musculus	Ahctf1	ENSMUSG00000026491	Others	-	226747
1575	Mus_musculus	Blzf1	ENSMUSG00000026577	Others	-	66352
1576	Mus_musculus	Mllt10	ENSMUSG00000026743	Others	-	17354
1577	Mus_musculus	Myef2	ENSMUSG00000027201	Others	-	17876
1578	Mus_musculus	Gabpb1	ENSMUSG00000027361	Others	-	14391
1579	Mus_musculus	Rbck1	ENSMUSG00000027466	Others	-	24105
1580	Mus_musculus	Zgpat	ENSMUSG00000027582	Others	-	229007
1581	Mus_musculus	Xpa	ENSMUSG00000028329	Others	-	22590
1582	Mus_musculus	Casz1	ENSMUSG00000028977	Others	-	69743
1583	Mus_musculus	Cenpa	ENSMUSG00000029177	Others	-	12615
1584	Mus_musculus	Zfp326	ENSMUSG00000029290	Others	-	54367
1585	Mus_musculus	Cnbp	ENSMUSG00000030057	Others	-	12785
1586	Mus_musculus	Tmf1	ENSMUSG00000030059	Others	-	232286
1587	Mus_musculus	Dmrtc1a	ENSMUSG00000031323	Others	-	70887
1588	Mus_musculus	Plscr1	ENSMUSG00000032369	Others	-	22038
1589	Mus_musculus	Ltf	ENSMUSG00000032496	Others	-	17002
1590	Mus_musculus	Crebl2	ENSMUSG00000032652	Others	-	232430
1591	Mus_musculus	Gpbp1	ENSMUSG00000032745	Others	-	73274
1592	Mus_musculus	Gpbp1l1	ENSMUSG00000034042	Others	-	77110
1593	Mus_musculus	Zfp395	ENSMUSG00000034522	Others	-	380912
1594	Mus_musculus	Fam170a	ENSMUSG00000035420	Others	-	225497
1595	Mus_musculus	Thyn1	ENSMUSG00000035443	Others	-	77862
1596	Mus_musculus	Rfxank	ENSMUSG00000036120	Others	-	19727
1597	Mus_musculus	Cenpt	ENSMUSG00000036672	Others	-	320394
1598	Mus_musculus	Cc2d1a	ENSMUSG00000036686	Others	-	212139
1599	Mus_musculus	Zfp280c	ENSMUSG00000036916	Others	-	208968
1600	Mus_musculus	Tfb1m	ENSMUSG00000036983	Others	-	224481
1601	Mus_musculus	Capn15	ENSMUSG00000037326	Others	-	50817
1602	Mus_musculus	Bclaf1	ENSMUSG00000037608	Others	-	72567
1603	Mus_musculus	Parp12	ENSMUSG00000038507	Others	-	243771
1604	Mus_musculus	Zfp280d	ENSMUSG00000038535	Others	-	235469
1605	Mus_musculus	Gabpb2	ENSMUSG00000038766	Others	-	213054
1606	Mus_musculus	Phb	ENSMUSG00000038845	Others	-	18673
1607	Mus_musculus	Zfp503	ENSMUSG00000039081	Others	-	218820
1608	Mus_musculus	L3mbtl3	ENSMUSG00000039089	Others	-	237339
1609	Mus_musculus	Akna	ENSMUSG00000039158	Others	-	100182
1610	Mus_musculus	Ciz1	ENSMUSG00000039205	Others	-	68379
1611	Mus_musculus	Zfp750	ENSMUSG00000039238	Others	-	319530
1612	Mus_musculus	Smarcal1	ENSMUSG00000039354	Others	-	54380
1613	Mus_musculus	Znfx1	ENSMUSG00000039501	Others	-	98999
1614	Mus_musculus	Zfp609	ENSMUSG00000040524	Others	-	214812
1615	Mus_musculus	Tet2	ENSMUSG00000040943	Others	-	214133
1616	Mus_musculus	Nfrkb	ENSMUSG00000042185	Others	-	235134
1617	Mus_musculus	Elmsan1	ENSMUSG00000042507	Others	-	238317
1618	Mus_musculus	Pura	ENSMUSG00000043991	Others	-	19290
1619	Mus_musculus	Nkrf	ENSMUSG00000044149	Others	-	77286
1620	Mus_musculus	Zfp488	ENSMUSG00000044519	Others	-	382867
1621	Mus_musculus	Preb	ENSMUSG00000045302	Others	-	50907
1622	Mus_musculus	Spz1	ENSMUSG00000046957	Others	-	79401
1623	Mus_musculus	Crebrf	ENSMUSG00000048249	Others	-	77128
1624	Mus_musculus	Purg	ENSMUSG00000049184	Others	-	75029
1625	Mus_musculus	Zfp280b	ENSMUSG00000049764	Others	-	64453
1626	Mus_musculus	Tcf19	ENSMUSG00000050410	Others	-	106795
1627	Mus_musculus	Zfp608	ENSMUSG00000052713	Others	-	269023
1628	Mus_musculus	Adnp2	ENSMUSG00000053950	Others	-	240442
1629	Mus_musculus	Gon4l	ENSMUSG00000054199	Others	-	76022
1630	Mus_musculus	Phtf1	ENSMUSG00000058388	Others	-	18685
1631	Mus_musculus	Rag1	ENSMUSG00000061311	Others	-	19373
1632	Mus_musculus	Zfp706	ENSMUSG00000062397	Others	-	68036
1633	Mus_musculus	D630045J12Rik	ENSMUSG00000063455	Others	-	330286
1634	Mus_musculus	Lyar	ENSMUSG00000067367	Others	-	17089
1635	Mus_musculus	Cenps	ENSMUSG00000073705	Others	-	69928
1636	Mus_musculus	Purb	ENSMUSG00000094483	Others	-	19291

## Sheet: description
Dataset EV4. 1536 TFs of mouse species are available on the AnimalTFDB 3.0 website and 1296 surfaceome proteins are available on the Cell Surface Protein Atlas website.
