# Supplementary material for: A subset of megakaryocytes regulates development of hematopoietic stem cell precursors
Source: EMBO J. 2024 Apr 5;43(9):1722–39. doi: 10.1038/s44318-024-00079-4 (PMC11065989; doi:10.1038/s44318-024-00079-4)
Supplement: Supplementary file 6 — Source data Fig. 1 [file 44318_2024_79_MOESM6_ESM.zip]

Archive with 76 entries (67 files):
- source data-Figure 1/
- __MACOSX/._source data-Figure 1
- source data-Figure 1/.DS_Store
- __MACOSX/source data-Figure 1/._.DS_Store
- source data-Figure 1/source data-Figure 1A/
- __MACOSX/source data-Figure 1/._source data-Figure 1A
- source data-Figure 1/source data-Figure 1I/
- __MACOSX/source data-Figure 1/._source data-Figure 1I
- source data-Figure 1/source data-Figure 1G/
- __MACOSX/source data-Figure 1/._source data-Figure 1G
- source data-Figure 1/source data-Figure 1.xls
- __MACOSX/source data-Figure 1/._source data-Figure 1.xls
- source data-Figure 1/source data-Figure 1D/
- __MACOSX/source data-Figure 1/._source data-Figure 1D
- source data-Figure 1/source data-Figure 1A/source data-Figure 1A unstain.fcs
- __MACOSX/source data-Figure 1/source data-Figure 1A/._source data-Figure 1A unstain.fcs
- source data-Figure 1/source data-Figure 1A/source data-Figure 1A sample.fcs
- __MACOSX/source data-Figure 1/source data-Figure 1A/._source data-Figure 1A sample.fcs
- source data-Figure 1/source data-Figure 1I/.DS_Store
- __MACOSX/source data-Figure 1/source data-Figure 1I/._.DS_Store
- source data-Figure 1/source data-Figure 1I/Figure I-1/
- __MACOSX/source data-Figure 1/source data-Figure 1I/._Figure I-1
- source data-Figure 1/source data-Figure 1I/Figure I-2/
- __MACOSX/source data-Figure 1/source data-Figure 1I/._Figure I-2
- source data-Figure 1/source data-Figure 1I/Figure I-3/
- __MACOSX/source data-Figure 1/source data-Figure 1I/._Figure I-3
- source data-Figure 1/source data-Figure 1I/Figure I-4/
- __MACOSX/source data-Figure 1/source data-Figure 1I/._Figure I-4
- source data-Figure 1/source data-Figure 1G/source data-Figure 1G unstian.fcs
- __MACOSX/source data-Figure 1/source data-Figure 1G/._source data-Figure 1G unstian.fcs
- source data-Figure 1/source data-Figure 1G/source data-Figure 1G sample.fcs
- __MACOSX/source data-Figure 1/source data-Figure 1G/._source data-Figure 1G sample.fcs
- source data-Figure 1/source data-Figure 1D/source data-Figure 1D unstain.fcs
- __MACOSX/source data-Figure 1/source data-Figure 1D/._source data-Figure 1D unstain.fcs
- source data-Figure 1/source data-Figure 1D/source data-Figure 1D sample.fcs
- __MACOSX/source data-Figure 1/source data-Figure 1D/._source data-Figure 1D sample.fcs
- source data-Figure 1/source data-Figure 1I/Figure I-1/Figure I-1_tdT.jpg
- __MACOSX/source data-Figure 1/source data-Figure 1I/Figure I-1/._Figure I-1_tdT.jpg
- source data-Figure 1/source data-Figure 1I/Figure I-1/Figure I-1_CD41.jpg
- __MACOSX/source data-Figure 1/source data-Figure 1I/Figure I-1/._Figure I-1_CD41.jpg
- source data-Figure 1/source data-Figure 1I/Figure I-1/Figure I-1_Hoechst.jpg
- __MACOSX/source data-Figure 1/source data-Figure 1I/Figure I-1/._Figure I-1_Hoechst.jpg
- source data-Figure 1/source data-Figure 1I/Figure I-1/Figure I-1_CD34.jpg
- __MACOSX/source data-Figure 1/source data-Figure 1I/Figure I-1/._Figure I-1_CD34.jpg
- source data-Figure 1/source data-Figure 1I/Figure I-1/Figure I-1_Merge.jpg
- __MACOSX/source data-Figure 1/source data-Figure 1I/Figure I-1/._Figure I-1_Merge.jpg
- source data-Figure 1/source data-Figure 1I/Figure I-2/Figure I-2_tdT.jpg
- __MACOSX/source data-Figure 1/source data-Figure 1I/Figure I-2/._Figure I-2_tdT.jpg
- source data-Figure 1/source data-Figure 1I/Figure I-2/Figure I-2_Hoechst.jpg
- __MACOSX/source data-Figure 1/source data-Figure 1I/Figure I-2/._Figure I-2_Hoechst.jpg
- source data-Figure 1/source data-Figure 1I/Figure I-2/Figure I-2_Merge.jpg
- __MACOSX/source data-Figure 1/source data-Figure 1I/Figure I-2/._Figure I-2_Merge.jpg
- source data-Figure 1/source data-Figure 1I/Figure I-2/Figure I-2_CD41.jpg
- __MACOSX/source data-Figure 1/source data-Figure 1I/Figure I-2/._Figure I-2_CD41.jpg
- source data-Figure 1/source data-Figure 1I/Figure I-2/Figure I-2_CD34.jpg
- __MACOSX/source data-Figure 1/source data-Figure 1I/Figure I-2/._Figure I-2_CD34.jpg
- source data-Figure 1/source data-Figure 1I/Figure I-3/Figure I-3_Merge.jpg
- __MACOSX/source data-Figure 1/source data-Figure 1I/Figure I-3/._Figure I-3_Merge.jpg
- source data-Figure 1/source data-Figure 1I/Figure I-3/Figure I-3_tdT.jpg
- __MACOSX/source data-Figure 1/source data-Figure 1I/Figure I-3/._Figure I-3_tdT.jpg
- source data-Figure 1/source data-Figure 1I/Figure I-3/Figure I-3_CD41.jpg
- __MACOSX/source data-Figure 1/source data-Figure 1I/Figure I-3/._Figure I-3_CD41.jpg
- source data-Figure 1/source data-Figure 1I/Figure I-3/Figure I-3_Hoechst.jpg
- __MACOSX/source data-Figure 1/source data-Figure 1I/Figure I-3/._Figure I-3_Hoechst.jpg
- source data-Figure 1/source data-Figure 1I/Figure I-3/Figure I-3_CD34.jpg
- __MACOSX/source data-Figure 1/source data-Figure 1I/Figure I-3/._Figure I-3_CD34.jpg
- source data-Figure 1/source data-Figure 1I/Figure I-4/Figure I-4_Hoechst.jpg
- __MACOSX/source data-Figure 1/source data-Figure 1I/Figure I-4/._Figure I-4_Hoechst.jpg
- source data-Figure 1/source data-Figure 1I/Figure I-4/Figure I-4_Merge.jpg
- __MACOSX/source data-Figure 1/source data-Figure 1I/Figure I-4/._Figure I-4_Merge.jpg
- source data-Figure 1/source data-Figure 1I/Figure I-4/Figure I-4_CD34.jpg
- __MACOSX/source data-Figure 1/source data-Figure 1I/Figure I-4/._Figure I-4_CD34.jpg
- source data-Figure 1/source data-Figure 1I/Figure I-4/Figure I-4_CD41.jpg
- __MACOSX/source data-Figure 1/source data-Figure 1I/Figure I-4/._Figure I-4_CD41.jpg
- source data-Figure 1/source data-Figure 1I/Figure I-4/Figure I-4_tdT.jpg
- __MACOSX/source data-Figure 1/source data-Figure 1I/Figure I-4/._Figure I-4_tdT.jpg
