# Supplementary material for: A subset of megakaryocytes regulates development of hematopoietic stem cell precursors
Source: EMBO J. 2024 Apr 5;43(9):1722–39. doi: 10.1038/s44318-024-00079-4 (PMC11065989; doi:10.1038/s44318-024-00079-4)
Supplement: Supplementary file 6 — Source data Fig. 1 [file 44318_2024_79_MOESM6_ESM.zip › source data-Figure 1/source data-Figure 1.xls]

## Sheet: Figure1 A
	Figure 1A
	Sample	Tdt+% from Hoechst0-	CD42d+% on Tdt+
	YS3	1	88.2

## Sheet: Figure1 B-C
	Figure 1B-C
	TdT YS E9.5
		Sample	Tdt+%	CD42d+%
		YS-1	0.35	88.4
		YS-2	0.42	98.1
		YS-3	0.39	98.8
		YS-4	0.32	100
		YS-5	0.53	99.3
	TdT YS E10.5
		Sample	Tdt+%	CD42d+%
		YS-1	1	90.9
		YS-2	0.63	85.8
		YS-3	1.17	98.2
		YS-4	0.92	98.4
	TdT YS E11.5
		Sample	Tdt+%	CD42d+%
		YS-1	1.19	88.1
		YS-2	1.02	84.6
		YS-3	0.79	94.3
		YS-4	1.04	93.7
		YS-5	1.34	92.2

## Sheet: Figure1 D
		Figure 1D
		Sample	Tdt+% from Hoechst0-	CD42d+% on Tdt+
		AGM3	0.08	94.5

## Sheet: Figure1 E-F
	Figure 1E-F
	TdT AGM E9.5
		Sample	Tdt+%	CD42d+%
		AGM-1	0.19	97.5
		AGM-2	0.091	98.9
		AGM-3	0.19	100
		AGM-4	0.15	95.7
		AGM-5	0.17	95.7
	TdT AGM E10.5
		Sample	Tdt+%	CD42d+%
		AGM-1	0.079	94.5
		AGM-2	0.07	91.8
		AGM-3	0.064	90.6
		AGM-4	0.043	98
	TdT AGM E11.5
		Sample	Tdt+%	CD42d+%
		AGM-1	0.16	89.5
		AGM-2	0.12	84.4
		AGM-3	0.11	93.2
		AGM-4	0.076	93.2
		AGM-5	0.16	93.1
		AGM-6	0.061	98.5
		AGM-7	0.07	94.1
		AGM-8	0.058	91.3
		AGM-9	0.09	95.7

## Sheet: Figure1 G
		Figure 1G
		Sample	Tdt+% from EC	Tdt+% from I Pre	Tdt+% from II Pre
		AGM3	0	0	0

## Sheet: Figure1 H
		Figure 1H
		TdT AGM E11.5
			Sample	EC TdT+%	I TdT+%	II TdT+%
			AGM-1	0.11	1.52	3.38
			AGM-2	0.26	0	0.68
			AGM-3	0.47	0	0
			AGM-4	0	0	0
			AGM-5	0	1.28	0.64
			AGM-6	0.33	5.88	0

## Sheet: Figure1 J
	Figure 1J
	TdT AGM E10.5 MK/um2(10-4)							TdT AGM E10.5 plt/um2(10-4)
		Sample	DA	0-10um	0-50um	0-150um			Sample	DA	0-10um	0-50um	0-150um
		#51	0.7106	0	0	0			#51	1.7765	0	0.5089	0.4316
		#46	1.5366	0	0	0.247			#46	3.4573	1.5674	0.7707	0.4323
		#30	0	0	0.3596	0.1536			#30	5.9529	0	0.7192	0.5376
		#33-1	3.0941	0	0.7317	0.311			#33-1	13.4076	0	0.3658	0.311
		#33-2	1.7294	0	0	0.2254			#33-2	16.4289	0	0.347	0.5258
		#32-1	2.4566	0	0	0.0722			#32-1	7.3698	0	0.6602	0.4332
		#32-3	0.5124	0	0	0.0654			#32-3	7.174	0	0	0.1309
		#45-2	0.7526	0	0	0.0615			#45-2	5.6446	0	0.7717	0.6154
		#45-3	1.4945	0	0	0.1962			#45-3	4.9818	0	0.5588	0.5231
		#36-2	1.8234	0	0	0.1209			#36-2	6.8378	0	0	0.1814
		#7	2.1726	0	0	0.0606			#7	3.0416	0	1.0071	0.4846
		#13	2.9923	0	0	0			#13	3.2643	0	0.4549	0.4479
		#19	1.5459	1.1334	0.4035	0.1538			#19	2.6501	0	0.2018	0.4613
		#22	3.0848	0	0	0.1734			#22	3.7704	0	0	0.4046
		#23	0.983	0	0	0			#23	1.966	0	0.4131	0.4696
		#10	0.6283	0	0	0.0503			#10	2.5131	0	0	0.0503
		#20	0.1619	0	0	0			#20	0.6476	0	0	0.0947
		#30	0	0	0	0.0985			#30	0.9046	0	0	0
		#40-1	0	0	0	0.0511			#40-1	1.1947	0	0.2011	0.0511
		#40-2	0	0	0	0			#40-2	1.3727	0	0	0.0509
		#50-1	0	0	0	0			#50-1	0.3154	0	0.1781	0.0466
		#50-2	0	0	0	0			#50-2	0.4885	0	0.367	0.0954
