# Supplementary material for: A subset of megakaryocytes regulates development of hematopoietic stem cell precursors
Source: EMBO J. 2024 Apr 5;43(9):1722–39. doi: 10.1038/s44318-024-00079-4 (PMC11065989; doi:10.1038/s44318-024-00079-4)
Supplement: Supplementary file 7 — Source data Fig. 2 [file 44318_2024_79_MOESM7_ESM.zip › source_data-Figure_2.xls]

## Sheet: Figure2 A-C
	Figure2 A-C
	E9.5 AGM Control			Cell Number			E10.5 AGM Control			Cell Number			E11.5 AGM Control			Cell Number
		Sample	CD41+CD45-%	# LIVE /EE(10^5)	#CD41+45-(10^2)			Sample	CD41+CD45-%	# LIVE /EE(10^5)	#CD41+45-(10^3)			Sample	CD41+CD45-%	# LIVE /EE(10^5)	#CD41+45-(10^3)
		AGM-1	0.79	0.25	1.975			AGM-1	0.13	1.625	0.21125			AGM-1	0.06	2.2	0.132
		AGM-2	0.66	0.15	0.99			AGM-2	0.2	1.5	0.3			AGM-2	0.23	2.5	0.575
		AGM-3	0.11	1.4	1.54			AGM-3	0.21	1.175	0.24675			AGM-3	0.16	3.25	0.52
		AGM-4	0.23	0.525	1.2075			AGM-4	0.17	2	0.34			AGM-4	0.39	2.05	0.7995
		AGM-5	0.58	0.55	3.19			AGM-5	0.27	1.15	0.3105			AGM-5	0.35	2.6	0.91
		AGM-6	0.38	0.8	3.04			AGM-6	0.26	1.1	0.286			AGM-6	0.25	2.5	0.625
		AGM-7	0.52	1.15	5.98			AGM-7	0.26	0.75	0.195			AGM-7	0.18	2.5	0.45
		AGM-8	0.19	1.25	2.375			AGM-8	0.47	1.25	0.5875			AGM-8	0.15	2.8	0.42
								AGM-9	0.24	2.5	0.6			AGM-9	0.29	2.7	0.783
	E9.5 AGM DTA			Cell Number				AGM-10	0.39	3.25	1.2675			AGM-10	0.19	2.2	0.418
		Sample	CD41+CD45-%	# LIVE /EE(10^5)	#CD41+45-(10^2)			AGM-11	0.25	2.7	0.675			AGM-11	0.16	2	0.32
		AGM-1	0.74	0.1	0.74			AGM-12	0.34	2.05	0.697			AGM-12	0.21	1.8	0.378
		AGM-2	0.56	0.08	0.448			AGM-13	0.13	2.6	0.338			AGM-13		2.7
		AGM-3	0.58	0.15	0.87			AGM-14	0.13	2.5	0.325
		AGM-4	0.62	0.08	0.496			AGM-15	0.22	2.05	0.451		E11.5 AGM DTA			Cell Number
		AGM-5	0.093	1	0.93			AGM-16	0.46	2.6	1.196			Sample	CD41+CD45-%	# LIVE /EE(10^5)	#CD41+45-(10^3)
		AGM-6	0.42	0.625	2.625			AGM-17	0.15	2.6	0.39			AGM-1	0.033	2.6	0.0858
		AGM-7	0.4	0.5	2									AGM-2	0.1	2	0.2
		AGM-8	0.32	0.5	1.6		E10.5 AGM DTA			Cell Number				AGM-3	0.18	2.3	0.414
		AGM-9	0.42	1.5	6.3			Sample	CD41+CD45-%	# LIVE /EE(10^5)	#CD41+45-(10^3)			AGM-4	0.14	2.35	0.329
		AGM-10	0.21	1.45	3.045			AGM-1	0.11	1.275	0.14025			AGM-5	0.4	2.5	1
								AGM-2	0.12	1.6	0.192			AGM-6	0.069	2	0.138
								AGM-3	0.13	1.7	0.221			AGM-7	0.13	2.4	0.312
								AGM-4	0.25	1.375	0.34375			AGM-8	0.12	2.1	0.252
								AGM-5	0.12	1.05	0.126			AGM-9	0.12	2.5	0.3
								AGM-6	0.19	1.5	0.285			AGM-10	0.36	2.1	0.756
								AGM-7	0.17	0.9	0.153			AGM-11	0.055	1.8	0.099
								AGM-8	0.15	0.9	0.135			AGM-12	0.057	2.7	0.1539
								AGM-9	0.18	1.05	0.189			AGM-13	0.077	1.8	0.1386
								AGM-10	0.11	2.5	0.275			AGM-14		2.85
								AGM-11	0.11	3.25	0.3575
								AGM-12	0.14	2.7	0.378
								AGM-13	0.18	2.05	0.369
								AGM-14	0.17	2.6	0.442
								AGM-15	0.23	2.5	0.575
								AGM-16	0.14	2.05	0.287
								AGM-17	0.18	2.6	0.468
								AGM-18	0.34	2.6	0.884

## Sheet: Figure2 D-I
	Figure2 D-I
	E10.5 AGM Control			Cell Number		E11.5 AGM Control			Cell Number		E11.5 FL Control			Cell Number
		Sample	CD41+CD42+%	#CD41+42+			Sample	CD41+CD42+%	#CD41+42+			Sample	CD41+CD42+%	# 41+42+(10^3)
		AGM-1	0.068	170			AGM-1	0.074	177.6			FL-1	4.34	2.604
		AGM-2	0.058	92.8			AGM-2	0.041	86.1			FL-2	3.76	4.418
		AGM-3	0.11	154			AGM-3	0.064	160			FL-3	3.86	3.281
		AGM-4	0.081	137.7			AGM-4	0.061	170.8			FL-4	3.53	4.0595
		AGM-5	0.055	93.5			AGM-5	0.064	172.8			FL-5	4.43	5.316
		AGM-6	0.042	79.8			AGM-6	0.071	156.2			FL-6	3.52	2.816
		AGM-7	0.093	195.3			AGM-7	0.06	120			FL-7	8.5	5.95
		AGM-8	0.045	67.5			AGM-8	0.068	122.4			FL-8	5.75	2.875
		AGM-9	0.1	120								FL-9	4.17	2.919
		AGM-10	0.12	126		E11.5 AGM DTA			Cell Number			FL-10	4	3.6
		AGM-11	0.19	218.5			Sample	CD41+CD42+%	#CD41+42+			FL-11	4.93	3.451
		AGM-12	0.12	234			AGM-1	0.031	71.3
		AGM-13	0.04	64			AGM-2	0.02	56		E11.5 FL DTA			Cell Number
		AGM-14	0.1	95			AGM-3	0.019	39.9			Sample	CD41+CD42+%	# 41+42+(10^3)
		AGM-15	0.11	82.5			AGM-4	0.056	140			FL-1	2.05	2.665
		AGM-16	0.19	209			AGM-5	0.043	90.3			FL-2	4.07	3.8665
		AGM-17	0.16	224			AGM-6	0.012	21.6			FL-3	2.15	2.365
							AGM-7	0.011	29.7			FL-4	1.98	1.584
	E10.5 AGM DTA			Cell Number			AGM-8	0.064	115.2			FL-5	3.28	2.952
		Sample	CD41+CD42+%	#CD41+42+								FL-6	4.46	2.676
		AGM-1	0.046	87.4								FL-7	2.47	1.482
		AGM-2	0.057	114								FL-8	6.69	3.345
		AGM-3	0.073	116.8								FL-9	5.85	3.51
		AGM-4	0.089	151.3								FL-10	4.7	2.82
		AGM-5	0.051	91.8								FL-11	5.34	4.272
		AGM-6	0.085	127.5								FL-12	6.04	3.02
		AGM-7	0.044	88
		AGM-8	0.076	136.8
		AGM-9	0.082	114.8
		AGM-10	0.039	60.45
		AGM-11	0.055	68.75
		AGM-12	0.038	77.9
		AGM-13	0.031	48.05
		AGM-14	0.058	52.2
		AGM-15	0.11	66
		AGM-16	0.14	126
		AGM-17	0.099	118.8
