# Supplementary material for: A subset of megakaryocytes regulates development of hematopoietic stem cell precursors
Source: EMBO J. 2024 Apr 5;43(9):1722–39. doi: 10.1038/s44318-024-00079-4 (PMC11065989; doi:10.1038/s44318-024-00079-4)
Supplement: Supplementary file 8 — Source data Fig. 3 [file 44318_2024_79_MOESM8_ESM.zip]

Archive with 1 entries (1 files):
- source_data-Figure_3.xls
