# Supplementary material for: A subset of megakaryocytes regulates development of hematopoietic stem cell precursors
Source: EMBO J. 2024 Apr 5;43(9):1722–39. doi: 10.1038/s44318-024-00079-4 (PMC11065989; doi:10.1038/s44318-024-00079-4)
Supplement: Supplementary file 8 — Source data Fig. 3 [file 44318_2024_79_MOESM8_ESM.zip › source_data-Figure_3.xls]

## Sheet: Figure3 A-F
	Figure3 A-F
	E12.5 FL Control					Cell Number
		Sample	Lin-%	LSM%	HSC%	# Lin-	# LSM	# HSC
		FL-1	23.4	0.13	0.03	46332	2640.92	588.93
		FL-2	28.6	0.22	0.06	24024	1825.82	507.58
		FL-3	35.6	0.36	0.08	41652	4248.5	938.92
		FL-4	20.9	0.18	0.038	18810	1580.04	339.71
		FL-5	16.7	0.11	0.028	16783.5	1141.28	285.32
		FL-6	23.8	0.13	0.026	14042	744.23	153.31
		FL-7	27.5	0.15	0.03	18425	976.53	200.19
		FL-8	23.8	0.13	0.029	17850	999.6	217.91
		FL-9	20.6	0.18	0.041	24720	2101.2	489.58
		FL-10	26	0.29	0.06	26000	2886	603.17
	E12.5 FL DTA					Cell Number
		Sample	Lin-%	LSM%	HSC%	# Lin-	# LSM	# HSC
		FL-1	30.3	0.16	0.043	499.95	2599.74	717.53
		FL-2	34.1	0.11	0.007	41943	1384.12	86.51
		FL-3	32.3	0.08	0.003	35853	896.33	28.95
		FL-4	20.1	0.12	0.021	15678	940.68	167.44
		FL-5	20.9	0.07	0.019	13167	447.68	117.74
		FL-6	10.3	0.1	0.007	6952.5	667.44	50.46
		FL-7	28.9	0.15	0.011	34680	1803.36	130.92
		FL-8	39.6	0.12	0.006	31680	950.4	44.38
		FL-9	24.9	0.19	0.009	21912	1665.31	82.93
		FL-10	52	0.06	0.006	31200	343.2	38.78
		FL-11	42.5	0.06	0.016	51000	714	196.35

## Sheet: Figure3 G
		Figure3 G
			E11.5 AGM
				#CFU-C/ee
			Sample	BFU-E								GM								MIX
			Ctr	5	10	10	52.5	0	5	7.5	15	160	255	130	55	12.5	27.5	32.5	90	65	20	0	15	5	40	25	27.5
			DTA	10	5	5	25	12.5	0	0	12.5	130	240	90	22.5	20	5	7.5	87.5	45	35	10	20	5	0	12.5	25

## Sheet: Figure3 H
		Figure3 H
		E11.5 AGM Control				E11.5 AGM Control
			Sample	4W Chimerism%			Sample	20W Chimerism%
			AGM-1	2.52			AGM-1	2.38
			AGM-2	0.35			AGM-2	5.45
			AGM-3	1.13			AGM-3	5.93
			AGM-4	16.1			AGM-4	5.18
			AGM-5	6.49			AGM-5	8.4
			AGM-6	63.8			AGM-6	86.9
		E11.5 AGM DTA				E11.5 AGM DTA
			Sample	4W Chimerism%			Sample	20W Chimerism%
			AGM-1	2.76			AGM-1	0.81
			AGM-2	2.35			AGM-2	4.86
			AGM-3	6.59			AGM-3	2.91
			AGM-4	2.85			AGM-4	0.018
			AGM-5	0.92			AGM-5	0.28

## Sheet: Figure3 I-N
	Figure3 I-N
	E11.5 AGM Control					Cell Number
		Sample	HEC%	I Pre HSC%	II Pre HSC%	#HEC	#I Pre HSC	#II Pre HSC
		AGM-1	0.158454	0.004	0.031	277.294	7	53
		AGM-2	0.092421	0.003	0.014	203.326	7	30
		AGM-3	0.138328	0.004	0.026	345.821	9	66
		AGM-4	0.164711	0.006	0.031	461.192	16	86
		AGM-5	0.244608	0.008	0.037	635.981	20	96
		AGM-6	0.187656	0.002	0.016	506.67	6	43
		AGM-7	0.217592	0.001	0.023	533.1	3	57
		AGM-8	0.266165	0.007	0.04	558.946	15	85
		AGM-9	0.182829	0.007	0.01	438.789	16	23
		AGM-10	0.034029	0.005	0.006	85.0724	11	14
		AGM-11	0.0413623	0.008	0.018	119.951	23	54
		AGM-12	0.0726264	0.015	0.02	196.091	40	53
		AGM-13	0.0645042	0.007	0.008	193.513	20	24
		AGM-14	0.152168	0.008	0.015	334.769	18	33
		AGM-15	0.140122	0.012	0.013	392.34	34	36
	E11.5 AGM DTA					Cell Number
		Sample	HEC%	I Pre HSC%	II Pre HSC%	#HEC	#I Pre HSC	#II Pre HSC
		AGM-1	0.0339234	0.001	0.019	55.9736	2	31
		AGM-2	0.0631764	0.002	0.014	142.147	5	31
		AGM-3	0.0805927	0.002	0.024	185.363	4	54
		AGM-4	0.120319	0.002	0.032	324.862	5	85
		AGM-5	0.133552	0.002	0.023	280.459	4	48
		AGM-6	0.0995955	0.002	0.008	239.029	4	18
		AGM-7	0.112518	0	0.002	236.288	0	3
		AGM-8	0.192232	0.002	0.013	384.464	3	26
		AGM-9	0.184961	0.005	0.006	471.651	13	16
		AGM-10	0.0342688	0.006	0.007	102.807	19	21
		AGM-11	0.0559076	0.008	0.014	117.406	18	30
		AGM-12	0.0611325	0.006	0.015	146.718	14	36
		AGM-13	0.0343549	0.002	0.004	75.5809	5	9
		AGM-14	0.166063	0	0.006	448.37	1	16
		AGM-15	0.129861	0.005	0.004	285.693	10	8
