# Supplementary material for: A subset of megakaryocytes regulates development of hematopoietic stem cell precursors
Source: EMBO J. 2024 Apr 5;43(9):1722–39. doi: 10.1038/s44318-024-00079-4 (PMC11065989; doi:10.1038/s44318-024-00079-4)
Supplement: Supplementary file 9 — Source data Fig. 4 [file 44318_2024_79_MOESM9_ESM.zip]

Archive with 30 entries (26 files):
- source data-Figure 4/
- __MACOSX/._source data-Figure 4
- source data-Figure 4/source data-Figure 4A/
- __MACOSX/source data-Figure 4/._source data-Figure 4A
- source data-Figure 4/source data-Figure 4.xls
- __MACOSX/source data-Figure 4/._source data-Figure 4.xls
- source data-Figure 4/source data-Figure 4A/Figure 4A Ctr/
- __MACOSX/source data-Figure 4/source data-Figure 4A/._Figure 4A Ctr
- source data-Figure 4/source data-Figure 4A/Figure 4A DTA/
- __MACOSX/source data-Figure 4/source data-Figure 4A/._Figure 4A DTA
- source data-Figure 4/source data-Figure 4A/Figure 4A Ctr/Figure 4A Ctr_Hoechst.jpg
- __MACOSX/source data-Figure 4/source data-Figure 4A/Figure 4A Ctr/._Figure 4A Ctr_Hoechst.jpg
- source data-Figure 4/source data-Figure 4A/Figure 4A Ctr/Figure 4A Ctr_Merge.jpg
- __MACOSX/source data-Figure 4/source data-Figure 4A/Figure 4A Ctr/._Figure 4A Ctr_Merge.jpg
- source data-Figure 4/source data-Figure 4A/Figure 4A Ctr/Figure 4A Ctr_Runx1.jpg
- __MACOSX/source data-Figure 4/source data-Figure 4A/Figure 4A Ctr/._Figure 4A Ctr_Runx1.jpg
- source data-Figure 4/source data-Figure 4A/Figure 4A Ctr/Figure 4A Ctr_CD34.jpg
- __MACOSX/source data-Figure 4/source data-Figure 4A/Figure 4A Ctr/._Figure 4A Ctr_CD34.jpg
- source data-Figure 4/source data-Figure 4A/Figure 4A Ctr/Figure 4A Ctr_c-Kit.jpg
- __MACOSX/source data-Figure 4/source data-Figure 4A/Figure 4A Ctr/._Figure 4A Ctr_c-Kit.jpg
- source data-Figure 4/source data-Figure 4A/Figure 4A DTA/Figure 4A DTA_c-Kit.jpg
- __MACOSX/source data-Figure 4/source data-Figure 4A/Figure 4A DTA/._Figure 4A DTA_c-Kit.jpg
- source data-Figure 4/source data-Figure 4A/Figure 4A DTA/Figure 4A DTA_Hoechst.jpg
- __MACOSX/source data-Figure 4/source data-Figure 4A/Figure 4A DTA/._Figure 4A DTA_Hoechst.jpg
- source data-Figure 4/source data-Figure 4A/Figure 4A DTA/Figure 4A DTA_Runx1.jpg
- __MACOSX/source data-Figure 4/source data-Figure 4A/Figure 4A DTA/._Figure 4A DTA_Runx1.jpg
- source data-Figure 4/source data-Figure 4A/Figure 4A DTA/Figure 4A DTA_Merge.jpg
- __MACOSX/source data-Figure 4/source data-Figure 4A/Figure 4A DTA/._Figure 4A DTA_Merge.jpg
- source data-Figure 4/source data-Figure 4A/Figure 4A DTA/Figure 4A DTA_CD34.jpg
- __MACOSX/source data-Figure 4/source data-Figure 4A/Figure 4A DTA/._Figure 4A DTA_CD34.jpg
