# Supplementary material for: A subset of megakaryocytes regulates development of hematopoietic stem cell precursors
Source: EMBO J. 2024 Apr 5;43(9):1722–39. doi: 10.1038/s44318-024-00079-4 (PMC11065989; doi:10.1038/s44318-024-00079-4)
Supplement: Supplementary file 9 — Source data Fig. 4 [file 44318_2024_79_MOESM9_ESM.zip › source data-Figure 4/source data-Figure 4.xls]

## Sheet: Figure4 B
	Figure4 B
	E10.5 AGM Control		Cluster Number(per section)		E10.5 AGM Control		Cell Number(per cluster)
		Sample	#CD34+Runx1+/c-Kit+			Sample	#CD34+Runx1+/c-Kit+
		AGM-1	0			AGM-1	2
		AGM-2	1			AGM-2	2
		AGM-3	2			AGM-3	1
		AGM-4	4			AGM-4	1
		AGM-5	5			AGM-5	1
		AGM-6	5			AGM-6	1
		AGM-7	2			AGM-7	2
		AGM-8	2			AGM-8	1
		AGM-9	1			AGM-9	1
		AGM-10	4			AGM-10	1
		AGM-11	5			AGM-11	1
		AGM-12	2			AGM-12	1
		AGM-13	5			AGM-13	1
		AGM-14	3			AGM-14	1
		AGM-15	2			AGM-15	2
		AGM-16	4			AGM-16	2
		AGM-17	2			AGM-17	2
		AGM-18	5			AGM-18	11
		AGM-19	6			AGM-19	1
		AGM-20	7			AGM-20	1
		AGM-21	3			AGM-21	1
		AGM-22	7			AGM-22	1
		AGM-23	5			AGM-23	2
		AGM-24	5			AGM-24	4
		AGM-25	7			AGM-25	2
						AGM-26	1
	E10.5 AGM DTA		Cluster Number(per section)			AGM-27	3
		Sample	#CD34+Runx1+/c-Kit+			AGM-28	1
		AGM-1	1			AGM-29	1
		AGM-2	1			AGM-30	1
		AGM-3	0			AGM-31	1
		AGM-4	0			AGM-32	1
		AGM-5	0			AGM-33	1
		AGM-6	5			AGM-34	1
		AGM-7	2			AGM-35	1
		AGM-8	4			AGM-36	2
		AGM-9	3			AGM-37	1
		AGM-10	4			AGM-38	2
		AGM-11	2			AGM-39	1
		AGM-12	2			AGM-40	2
		AGM-13	1			AGM-41	1
		AGM-14	3			AGM-42	1
		AGM-15	3			AGM-43	1
		AGM-16	3			AGM-44	1
		AGM-17	2			AGM-45	1
		AGM-18	2			AGM-46	1
		AGM-19	4			AGM-47	3
		AGM-20	3			AGM-48	2
		AGM-21	4			AGM-49	1
		AGM-22	5			AGM-50	1
		AGM-23	2			AGM-51	2
		AGM-24	6			AGM-52	2
		AGM-25	6			AGM-53	2
						AGM-54	3
						AGM-55	3
						AGM-56	1
						AGM-57	2
						AGM-58	2
						AGM-59	1
						AGM-60	1
						AGM-61	1
						AGM-62	1
						AGM-63	1
						AGM-64	2
						AGM-65	1
						AGM-66	1
						AGM-67	1
						AGM-68	1
						AGM-69	2
						AGM-70	2
						AGM-71	1
						AGM-72	2
						AGM-73	1
						AGM-74	3
						AGM-75	1
						AGM-76	1
						AGM-77	1
						AGM-78	3
					E10.5 AGM DTA		Cell Number(per cluster)
						Sample	#CD34+Runx1+/c-Kit+
						AGM-1	1
						AGM-2	1
						AGM-3	1
						AGM-4	1
						AGM-5	2
						AGM-6	2
						AGM-7	1
						AGM-8	2
						AGM-9	1
						AGM-10	1
						AGM-11	2
						AGM-12	2
						AGM-13	1
						AGM-14	1
						AGM-15	1
						AGM-16	1
						AGM-17	2
						AGM-18	3
						AGM-19	1
						AGM-20	1
						AGM-21	1
						AGM-22	1
						AGM-23	2
						AGM-24	1
						AGM-25	5
						AGM-26	1
						AGM-27	1
						AGM-28	3
						AGM-29	2
						AGM-30	1
						AGM-31	14
						AGM-32	1
						AGM-33	1
						AGM-34	1
						AGM-35	1
						AGM-36	1
						AGM-37	1
						AGM-38	1
						AGM-39	3
						AGM-40	1
						AGM-41	1
						AGM-42	2
						AGM-43	1
						AGM-44	1
						AGM-45	1
						AGM-46	1
						AGM-47	2
						AGM-48	1
						AGM-49	1
						AGM-50	1
						AGM-51	1
						AGM-52	3
						AGM-53	1
						AGM-54	1

## Sheet: Figure4 C-D
		Figure4 C-D
		E10.5 AGMex Control				E10.5 AGMex Control
			Sample	4W Chimerism%			Sample	16W Chimerism%
			AGM-1	74.4			AGM-1	93.1
			AGM-2	59.8			AGM-2	90.6
			AGM-3	84.1			AGM-3	41.2
			AGM-4	31.5			AGM-4	0.63
			AGM-5	6.93			AGM-5	89.3
			AGM-6	1.57			AGM-6	72.1
			AGM-7	38.6
			AGM-8	15
		E10.5 AGMex DTA				E10.5 AGMex DTA
			Sample	4W Chimerism%			Sample	16W Chimerism%
			AGM-1	67.9			AGM-1	52.4
			AGM-2	64			AGM-2	89.2
			AGM-3	62.2			AGM-3	7.51
			AGM-4	29.8			AGM-4	0.82
			AGM-5	4.99			AGM-5	0.1
			AGM-6	2.24			AGM-6	0.5
			AGM-7	8.33
			AGM-8	0.32
			AGM-9	2.82

## Sheet: Figure4 E
			Figure4 E
			E10.5 AGMex Control		Lineage output				E10.5 AGMex DTA		Lineage output
				Sample	GM%	B%	T%			Sample	GM%	B%	T%
				AGM-1	19	63.475	10.287			AGM-1	7.76	64.114	26.083
				AGM-2	19.3	67.003	11.167			AGM-2	13.1	62.878	20.704
				AGM-3	17	64.314	15.309			AGM-3	11.6	37.9651	44.7354
				AGM-4	21.2	62.678	13.398
				AGM-5	6.86	52.5312	37.4832
				AGM-6	5.94	75.0288	15.9852
				AGM-7	8.03	64.6734	24.7148

## Sheet: Figure4 G-H
	Figure4 G-H
	E10.5 AGM Co 3D		Cell Number		E11.5 AGM Co 3D		Cell Number
		Sample	#CD45+			Sample	#CD45+
		HEC-1	1713			HEC-1	132
		HEC-2	2249			HEC-2	271
		HEC-3	3655.5			HEC-3	183
		HEC-4	4911			HEC-4	543
		HEC-5	4202			HEC-5	236
		HEC-6	8104			HEC-6	46
						HEC-7	51
		Mix-1	4962			HEC-8	459
		Mix-2	3871			HEC-9	394
		Mix-3	5968.5			HEC-10	159
		Mix-4	3747			HEC-11	237
		Mix-5	5510			HEC-12	173
		Mix-6	8942
						Mix-1	1540
		Mk-1	27			Mix-2	126
		Mk-2	16			Mix-3	631
		Mk-3	7.5			Mix-4	368
		Mk-4	0			Mix-5	191
		Mk-5	0			Mix-6	318
		Mk-6	0			Mix-7	708
						Mix-8	279
						Mix-9	542
						Mix-10	666
						Mix-11	722
						Mix-12	277
