# Supplementary material for: A subset of megakaryocytes regulates development of hematopoietic stem cell precursors
Source: EMBO J. 2024 Apr 5;43(9):1722–39. doi: 10.1038/s44318-024-00079-4 (PMC11065989; doi:10.1038/s44318-024-00079-4)
Supplement: Supplementary file 10 — Source data Fig. 6 [file 44318_2024_79_MOESM10_ESM.zip]

Archive with 14 entries (9 files):
- source data-Figure 6/
- source data-Figure 6/source data-Figure 6H/
- source data-Figure 6/source data-Figure 6E/
- source data-Figure 6/source data-Figure 6.xls
- source data-Figure 6/source data-Figure 6H/CD226- MK/
- source data-Figure 6/source data-Figure 6H/CD226+ MK/
- source data-Figure 6/source data-Figure 6E/source data-Figure 6E sample.fcs
- source data-Figure 6/source data-Figure 6E/source data-Figure 6E unstain.fcs
- source data-Figure 6/source data-Figure 6H/CD226- MK/CD226- MK-2.jpg
- source data-Figure 6/source data-Figure 6H/CD226- MK/CD226- MK-3.jpg
- source data-Figure 6/source data-Figure 6H/CD226- MK/CD226- MK-1.jpg
- source data-Figure 6/source data-Figure 6H/CD226+ MK/CD226+ MK-2.jpg
- source data-Figure 6/source data-Figure 6H/CD226+ MK/CD226+ MK-3.jpg
- source data-Figure 6/source data-Figure 6H/CD226+ MK/CD226+ MK-1.jpg
