# Supplementary material for: A subset of megakaryocytes regulates development of hematopoietic stem cell precursors
Source: EMBO J. 2024 Apr 5;43(9):1722–39. doi: 10.1038/s44318-024-00079-4 (PMC11065989; doi:10.1038/s44318-024-00079-4)
Supplement: Supplementary file 10 — Source data Fig. 6 [file 44318_2024_79_MOESM10_ESM.zip › source data-Figure 6/source data-Figure 6.xls]

## Sheet: Figure6 E
		Figure6 E
		Sample	CD226-% from CD41+CD42+ Cells	CD226+% from CD41+CD42+ Cells	SSC-H high% from CD226+ Cells	SSC-H high% from CD226- Cells
		A5 WT	60.5	26.8	57.1	31.1

## Sheet: Figure6 F-G
	Figure6 F-G
	E11.5 WT AGM Mk					E11.5 WT AGM Mk
		Sample	CD226+%	CD226-%			Sample	Bigger Cells%
		AGM-1	34.5	46.4			CD226+ MK-1	51.7
		AGM-2	30.8	59.6			CD226+ MK-2	37.5
		AGM-3	26.8	60.5			CD226+ MK-3	54.8
		AGM-4	25.4	59.6			CD226+ MK-4	41.4
		AGM-5	24.3	56.3			CD226+ MK-5	52
		AGM-6	37.2	46			CD226+ MK-6	47.8
							CD226- MK-1	20.5
							CD226- MK-2	9.68
							CD226- MK-3	30.5
							CD226- MK-4	17.6
							CD226- MK-5	15.5
							CD226- MK-6	15.4

## Sheet: Figure6 I-K
	Figure6 I-K
	E11.5 AGM Mk Control				E11.5 AGM Control
		Sample	CD226+%			Sample	CD226+MK%	Bigger CD226+MK%
		AGM-1	26.6			AGM-1	0.019684	0.00681066
		AGM-2	41.1			AGM-2	0.016851	0.00515641
		AGM-3	36.9			AGM-3	0.018819	0.0064361
		AGM-4	37.7			AGM-4	0.024128	0.0127396
		AGM-5	36.6			AGM-5	0.022326	0.0117881
		AGM-6	34.7			AGM-6	0.022208	0.0161896
		AGM-7	33.9			AGM-7	0.024069	0.0180517
		AGM-8	30.5			AGM-8	0.0183	0.0129564
		AGM-9	37.8			AGM-9	0.025704	0.0211544
	E11.5 AGM Mk DTA				E11.5 AGM DTA
		Sample	CD226+%			Sample	CD226+MK%	Bigger CD226+MK%
		AGM-1	23.3			AGM-1	0.007223	0.00305533
		AGM-2	18.4			AGM-2	0.00368	0.00092
		AGM-3	14.9			AGM-3	0.002831	0.0014155
		AGM-4	13.5			AGM-4	0.00756	0.00378
		AGM-5	24.8			AGM-5	0.010664	0.00766742
		AGM-6	20.9			AGM-6	0.002508	0.00139445
		AGM-7	17.8			AGM-7	0.001958	0.0014685
		AGM-8	34.7			AGM-8	0.022208	0.0161896

## Sheet: Figure6 L
		Figure6 L
		E10.5 AGM MK Control					E11.5 AGM MK Control
			Sample	CD226+%	CD226-%			Sample	CD226+%	CD226-%
			AGM-1	66.6287	33.3713			AGM-1	28.5714	71.4286
			AGM-2	44.2535	55.7465			AGM-2	49.3078	50.6922
			AGM-3	64.4989	35.5011			AGM-3	45.1691	54.8309
			AGM-4	63.7205	36.2795			AGM-4	34.3511	65.6489
			AGM-5	58.4906	41.5094			AGM-5	36.5079	63.4921
			AGM-6	41.853	58.147			AGM-6	30.2326	69.7674
			AGM-7	56.1798	43.8202			AGM-7	36.3347	63.6653
			AGM-8	67.094	32.906			AGM-8	32.1957	67.8043
			AGM-9	68.538	31.462			AGM-9	38.9321	61.0679
			AGM-10	62.3464	37.6536
		E10.5 AGM MK DTA					E11.5 AGM MK DTA
			Sample	CD226+%	CD226-%			Sample	CD226+%	CD226-%
			AGM-1	32.7103	67.2897			AGM-1	25.1082	74.8918
			AGM-2	41.4097	58.5903			AGM-2	18.4466	81.5534
			AGM-3	33.3333	66.6667			AGM-3	15.0844	84.9156
			AGM-4	41.4376	58.5624			AGM-4	19.68	80.32
			AGM-5	47.5113	52.4887			AGM-5	13.3607	86.6393
			AGM-6	38.6437	61.3563			AGM-6	11.4376	88.5624
			AGM-7	47.6671	52.3329			AGM-7	16.0134	83.9866
			AGM-8	58.5132	41.4868			AGM-8	11.983	88.017
			AGM-9	55.1143	44.8857
			AGM-10	38.4236	61.5764

## Sheet: Figure6 M-P
	Figure6 M-P
	E11.5 WT AGM CO		Cell Number		E11.5 WT AGM CO		Cell Number		E11.5 WT AGM CO
		Sample	#CD45+			Sample	#CD45+			Sample	#CFU-C/ee
		HEC-1	132			HEC-1	6895.5			HEC-1	110
		HEC-2	183			HEC-2	3418.25			HEC-2	188.75
		HEC-3	46			HEC-3	4941			HEC-3	196.25
		HEC-4	51			HEC-4	2802.35			HEC-4	272.5
		HEC-5	394			HEC-5	6366.59			HEC-5	106.25
		HEC-6	159			HEC-6	848.82			HEC-6	57.5
		HEC-7	1279			HEC-7	1582.08
		HEC-8	237			HEC-8	1842.05			Mix+-1	122.5
		HEC-9	173			HEC-9	1079.98			Mix+-2	253.75
										Mix+-3	286.25
		Mix-1	1540			Mix+-1	10009.1			Mix+-4	292.5
		Mix-2	631			Mix+-2	3226.79			Mix+-5	341.25
		Mix-3	318			Mix+-3	9590.57			Mix+-6	105
		Mix-4	708			Mix+-4	4765.55
		Mix-5	542			Mix+-5	7507.66			Mix+T-1	350
		Mix-6	666			Mix+-6	1660.14			Mix+T-2	270
		Mix-7	1354			Mix+-7	2523.15			Mix+T-3	235
		Mix-8	722			Mix+-8	4718.24			Mix+T-4	217.5
		Mix-9	277			Mix+-9	3325.67			Mix+T-5	175
										Mix+T-6	90
		Mix+-1	142			Mix+T-1	7155.28
		Mix+-2	108			Mix+T-2	4729.86
		Mix+-3	122			Mix+T-3	8462.52
		Mix+-4	729			Mix+T-4	3143.9
		Mix+-5	522			Mix+T-5	8559.18
		Mix+-6	160			Mix+T-6	2391.03
		Mix+-7	1256			Mix+T-7	2290.47
		Mix+-8	706			Mix+T-8	2411.04
		Mix+-9	1435			Mix+T-9	2379.35
		Mix--1	0
		Mix--2	158
		Mix--3	293
		Mix--4	183
		Mix--5	133
		Mix--6	476
		Mix--7	700
		Mix--8	209
		Mix--9	426
