# Supplementary material for: A subset of megakaryocytes regulates development of hematopoietic stem cell precursors
Source: EMBO J. 2024 Apr 5;43(9):1722–39. doi: 10.1038/s44318-024-00079-4 (PMC11065989; doi:10.1038/s44318-024-00079-4)
Supplement: Supplementary file 11 — Source data Fig. 7 [file 44318_2024_79_MOESM11_ESM.zip › source_data-Figure_7.xls]

## Sheet: Figure7 C
		Figure 7C
			RT-qPCR
				Relative mRNA
			Sample	Tnfsf14	Lgals9	Angpt1
			OP9-DL1-1	0	0.0005381	0.0841243
			OP9-DL1-2	0	0.00021784	0.0636817
			OP9-DL1-3	0	0.00039536	0.054571
			OP9-DL1-4	0	0.00054494	0.0339361
			OP9-DL1-5	0	0.00057019	0.0875504
			OP9-DL1-6	0	0.00057922	0.0449321
			CD226-MK-1	0.00140574	0.00086842	0.0431321
			CD226-MK-2	0.00216964	0.00141499	0.0489855
			CD226-MK-3	0.00455902	0.00339939	0.035158
			CD226-MK-4	0.00501266	0.00207343	0.0321724
			CD226-MK-5	0.00139394	0.00684685	0.0344797
			CD226-MK-6	0.00281864	0.00904709	0.0166711
			CD226+MK-1	0.0146081	0.00160744	0.0233461
			CD226+MK-2	0.0141057	0.00138914	0.0228257
			CD226+MK-3	0.0179931	0.00398483	0.0258385
			CD226+MK-4	0.0357251	0.00616721	0.026006
			CD226+MK-5	0.0361818	0.0086171	0.0332283
			CD226+MK-6	0.0376381	0.00966228	0.0429791

## Sheet: Figure7 D
		Figure 7D
			E11.5 WT AGMco		Cell Number
				Sample	#CD45+（103）
				HEC-1	1.93272
				HEC-2	0.740664
				HEC-3	3.06739
				HEC-4	0.145211
				HEC-5	3.19704
				HEC-6	3.95546
				HEC-7	2.17522
				HEC-8	0.768335
				HEC-9	1.38522
				HEC-10	1.14785
				HEC-11	1.17537
				HEC-12	1.14037
				HEC-13	1.78167
				HEC-14	0.85461
				HEC-15	0.713496
				HEC-16	0.99162
				HEC-17	0.16714
				HEC-18	0.0530024
				HEC-19	0.73617
				HEC+T14-1	2.46233
				HEC+T14-2	0.987194
				HEC+T14-3	3.25298
				HEC+T14-4	1.22351
				HEC+T14-5	6.8608
				HEC+T14-6	5.51642
				HEC+T14-7	2.73822
				HEC+T14-8	1.11059
				HEC+T14-9	0.908621
				HEC+T14-10	0.522702
				HEC+T14-11	2.74075
				HEC+T14-12	2.62844
				HEC+T14-13	2.57007
				HEC+T14-14	1.72563
				HEC+T14-15	1.54349
				HEC+T14-16	2.43671
				HEC+T14-17	0.666822
				HEC+T14-18	0.179692
				HEC+T14-19	1.00159

## Sheet: Figure7 E
		Figure 7E
			E10.5 AGMex
				#CFU-C/ee
				CFU-E				BFU-E				GM				MIX
			Control	0	11	14	63.75	59	126	123	41.25	342	324	379	252.5	31	51	39	46.25
			DTA	0	10	31	28.75	26	77	37	45	267	302	159	168.75	19	28	12	42.5
			DTA+T14	0	14	15	46.25	62	128	47	35	295	426	192	231.25	16	60	23	41.25

## Sheet: Figure7 F
		Figure 7F
		E10.5 AGMex Control				E10.5 AGMex Control
			Sample	4W Chimerism%			Sample	16W Chimerism%
			AGM-1	10			AGM-1	41.2
			AGM-2	3.69			AGM-2	0.63
			AGM-3	23.7			AGM-3	89.3
			AGM-4	7.76			AGM-4	72.1
		E10.5 AGMex DTA				E10.5 AGMex DTA
			Sample	4W Chimerism%			Sample	16W Chimerism%
			AGM-1	16.4			AGM-1	7.51
			AGM-2	2.89			AGM-2	0.82
			AGM-3	0.051			AGM-3	0.1
			AGM-4	2.42			AGM-4	0.5
		E10.5 AGMex DTA+T14				E10.5 AGMex DTA+T14
			Sample	4W Chimerism%			Sample	16W Chimerism%
			AGM-1	22.9			AGM-1	0.22
			AGM-2	3.58			AGM-2	87.9
			AGM-3	35.3			AGM-3	1.49
			AGM-4	0.13

## Sheet: Figure7 G
		Figure 7G
			E11.5 WT AGMco		Cell Number
				Sample	#CD45+（103）
				HEC-1	1.99794
				HEC-2	1.8675
				HEC-3	0.926289
				HEC-4	0.555039
				HEC-5	4.44366
				HEC-6	0.841464
				HEC-7	0.145211
				HEC-8	3.19704
				HEC-9	3.95546
				HEC-10	2.17522
				HEC-11	0.768335
				HEC-12	1.38522
				HEC-13	1.14785
				HEC-14	1.21037
				HEC-15	1.14037
				HEC-16	1.78167
				HEC-17	0.85461
				HEC-18	0.713496
				HEC-19	0.99162
				HEC-20	0.16714
				HEC-21	0.0530024
				HEC-22	0.73617
				HEC+T14-1	3.28515
				HEC+T14-2	1.6395
				HEC+T14-3	1.61568
				HEC+T14-4	0.358708
				HEC+T14-5	5.12704
				HEC+T14-6	0.489027
				HEC+T14-7	1.22351
				HEC+T14-8	6.8608
				HEC+T14-9	5.51642
				HEC+T14-10	2.73822
				HEC+T14-11	1.11059
				HEC+T14-12	0.908621
				HEC+T14-13	0.522702
				HEC+T14-14	2.85305
				HEC+T14-15	2.62844
				HEC+T14-16	2.57007
				HEC+T14-17	1.72563
				HEC+T14-18	1.54349
				HEC+T14-19	2.43671
				HEC+T14-20	0.666822
				HEC+T14-21	0.179692
				HEC+T14-22	1.00159
				HEC+Tα-1	4.03043
				HEC+Tα-2	2.55868
				HEC+Tα-3	2.05358
				HEC+Tα-4	0.404872
				HEC+Tα-5	4.92143
				HEC+Tα-6	1.12464
				HEC+Tα-7	0.504108
				HEC+T14+Tα-1	4.5135
				HEC+T14+Tα-2	3.19368
				HEC+T14+Tα-3	1.33836
				HEC+T14+Tα-4	1.07865
				HEC+T14+Tα-5	5.48541
				HEC+T14+Tα-6	2.03334
				HEC+T14+Tα-7	1.5595
