# Supplementary material for: A subset of megakaryocytes regulates development of hematopoietic stem cell precursors
Source: EMBO J. 2024 Apr 5;43(9):1722–39. doi: 10.1038/s44318-024-00079-4 (PMC11065989; doi:10.1038/s44318-024-00079-4)
Supplement: Supplementary file 12 — Appendix Figure Source Data [file 44318_2024_79_MOESM12_ESM.zip]

Archive with 10 entries (10 files):
- Appendix Figure Source data S1.xls
- __MACOSX/._Appendix Figure Source data S1.xls
- Appendix Figure Source data S2.xls
- __MACOSX/._Appendix Figure Source data S2.xls
- Appendix Figure Source data S3.xls
- __MACOSX/._Appendix Figure Source data S3.xls
- Appendix Figure Source data S4.xls
- __MACOSX/._Appendix Figure Source data S4.xls
- Appendix Figure Source data S5.xls
- __MACOSX/._Appendix Figure Source data S5.xls
