# Supplementary material for: A subset of megakaryocytes regulates development of hematopoietic stem cell precursors
Source: EMBO J. 2024 Apr 5;43(9):1722–39. doi: 10.1038/s44318-024-00079-4 (PMC11065989; doi:10.1038/s44318-024-00079-4)
Supplement: Supplementary file 12 — Appendix Figure Source Data [file 44318_2024_79_MOESM12_ESM.zip › Appendix Figure Source data S1.xls]

## Sheet: Appendix Figure S1A
	Appendix Figure S1A
	E9.5 TdT YS		Cell Number		E9.5 TdT AGM		Cell Number
		Sample	#Live Cells(105)			Sample	#Live Cells(105)
		YS-1	1.575			AGM-1	0.8
		YS-2	0.55			AGM-2	1.3
		YS-3	0.95			AGM-3	0.9
		YS-4	0.95			AGM-4	0.8
		YS-5	0.6			AGM-5	1.05
	E10.5 TdT YS		Cell Number		E10.5 TdT AGM		Cell Number
		Sample	#Live Cells(105)			Sample	#Live Cells(105)
		YS-1	1.25			AGM-1	2.1
		YS-2	1.05			AGM-2	1.2
		YS-3	2			AGM-3	1.5
		YS-4	2.1			AGM-4	1.2
	E11.5 TdT YS		Cell Number		E11.5 TdT AGM		Cell Number
		Sample	#Live Cells(105)			Sample	#Live Cells(105)
		YS-1	2.3			AGM-1	1.65
		YS-2	2.4			AGM-2	1.5
		YS-3	2.8			AGM-3	2.2
		YS-4	2.8			AGM-4	2.5
		YS-5	3.5			AGM-5	2
						AGM-6	2.4

## Sheet: Appendix Figure S1C
	Appendix Figure S1C
	E9.5 TDT YS		Cell Number			E10.5 TDT YS		Cell Number			E11.5 TDT YS		Cell Number
		Sample	#tdT+ Cells	#tdT+CD42+ Cells			Sample	#tdT+ Cells	#tdT+CD42+ Cells			Sample	#tdT+ Cells	#tdT+CD42+ Cells
		YS-1	551.25	487.305			YS-1	1250	1170			YS-1	2737	2411.3
		YS-2	231	226.611			YS-2	661.5	567.567			YS-2	2448	2071.01
		YS-3	370.5	366.054			YS-3	2340	2297.88			YS-3	2912	2728.54
		YS-4	304	304			YS-4	1932	1901.09			YS-4	2212	2085.92
		YS-5	318	315.774								YS-5	4690	4324.18

## Sheet: Appendix Figure S1F-G
	Appendix Figure S1F-G
	E9.5 TDT AGM		Cell Number			E10.5 TDT AGM		Cell Number			E11.5 TDT AGM		Cell Number
		Sample	#tdT+ Cells	#tdT+CD42+ Cells			Sample	#tdT+ Cells	#tdT+CD42+ Cells			Sample	#tdT+ Cells	#tdT+CD42+ Cells
		AGM-1	152	148.2			AGM-1	165.9	156.776			AGM-1	264	236.28
		AGM-2	118.3	116.999			AGM-2	84	77.112			AGM-2	180	151.92
		AGM-3	171	171			AGM-3	96	86.976			AGM-3	187	174.284
		AGM-4	120	114.84			AGM-4	51.6	50.568			AGM-4	102.6	95.6232
		AGM-5	178.5	170.825								AGM-5	256	238.336
												AGM-6	134.2	132.187
												AGM-7	175	164.675
												AGM-8	116	105.908
												AGM-9	216	206.712

## Sheet: Appendix Figure S1J
		Appendix Figure S1J
		E10.5 TDT AGM
			Sample	tdT+ Cells%	#tdT+ Cells(ee)
			HEC-1	0.032	1.01327
			HEC-2	0	0
			HEC-3	0.025	0.835313
			HEC-4	0	0
			I-1	6.1	5.09838
			I-2	4.55	2.77068
			I-3	2.15	1.63508
			I-4	0	0
			II-1	0.36	1.0584
			II-2	0.7	1.344
			II-3	0	0
			II-4	0	0

## Sheet: Appendix Figure S1L
		Appendix Figure S1L
		TdT AGM E10.5 MK		Cell Number			TdT AGM E10.5 Plt		Cell Number
			Sample	#Internal Mk(per section)	#Outside Mk(per section)			Sample	#Internal Mk(per section)	#Outside Mk(per section)
			#51	2	0			#51	5	8
			#46	4	1			#46	9	7
			#30	1	2			#30	5	1
			#33-1	3	1			#33-1	13	2
			#33-2	1	0			#33-2	20	3
			#32-1	2	1			#32-1	7	6
			#32-3	1	0			#32-3	11	0
			#45-1	1	0			#45-1	12	2
			#45-2	2	0			#45-2	8	8
			#45-3	3	1			#45-3	8	5
			#36-2	4	1			#36-2	13	5
			#7	6	0			#7	7	5
			#13	12	0			#13	9	2
			#19	6	0			#19	4	4
			#22	6	0			#22	3	3
			#23	4	0			#23	3	2
			#10	3	3			#10	15	2
			#20	1	0			#20	5	2
			#30	0	1			#30	5	2
			#40-1	1	5			#40-1	3	1
			#40-2	0	0			#40-2	7	4
			#50-1	0	0			#50-1	2	2
			#50-2	0	0			#50-2	2	4

## Sheet: Appendix Figure S1M
	Appendix Figure S1M
	TdT AGM E10.5 MK					TdT AGM E10.5 Plt
		Sample	Contact% in tdT+ MKs	Non% in tdT+ MKs			Sample	Contact% in tdT+ Plt	Non% in tdT+ Plt
		AGM-1	4	96			AGM-1	17	83
		AGM-2	6	94			AGM-2	14	86
		AGM-3	0	100			AGM-3	15	85
		AGM-4	0	100			AGM-4	0	100
		AGM-5	0	100			AGM-5	16	84
		AGM-6	0	100			AGM-6	9	91

## Sheet: Appendix Figure S1P
	Appendix Figure S1P
	E12.5 TDT FL			Cell Number		E13.5 TDT FL			Cell Number		E14.5 TDT FL			Cell Number
		Sample	tdT+ Cells%	#tdT+ Cells			Sample	tdT+ Cells%	#tdT+ Cells			Sample	tdT+ Cells%	#tdT+ Cells
		FL-1	0.57	9120			FL-1	0.68	21760			FL-1	0.45	20250
		FL-2	0.63	6300			FL-2	0.74	19240			FL-2	0.42	19530
		FL-3	0.97	13580			FL-3	0.67	18760			FL-3	0.52	16900
							FL-4	1.3	32500			FL-4	0.59	20060
							FL-5	1	20000			FL-5	0.44	16720
							FL-6	1.01	26260			FL-6	0.49	17885
							FL-7	1.02	28560

## Sheet: Appendix Figure S1Q
		Appendix Figure S1Q
		E12.5 TDT FL			Cell Number		E13.5 TDT FL			Cell Number		E14.5 TDT FL			Cell Number
			Sample	tdT+ Cells in HSC%	#tdT+ HSC			Sample	tdT+ Cells in HSC%	#tdT+ HSC			Sample	tdT+ Cells in HSC%	#tdT+ HSC
			FL-1	0.29	29.8324			FL-1	0	0			FL-1	0	0
			FL-2	0	0			FL-2	2.31	17.9502			FL-2	0	0
			FL-3	0	0			FL-3	3.61	13.2407			FL-3	1.48	14.6928
								FL-4	2.29	7.80637			FL-4	0	0
													FL-5	0	0
													FL-6	0.25	4.94834
