# Supplementary material for: A subset of megakaryocytes regulates development of hematopoietic stem cell precursors
Source: EMBO J. 2024 Apr 5;43(9):1722–39. doi: 10.1038/s44318-024-00079-4 (PMC11065989; doi:10.1038/s44318-024-00079-4)
Supplement: Supplementary file 12 — Appendix Figure Source Data [file 44318_2024_79_MOESM12_ESM.zip › Appendix Figure Source data S2.xls]

## Sheet: Appendix Figure S2A
	Appendix Figure S2A
	E10.5 YS Control		Cell Number			E11.5 YS Control		Cell Number
		Sample	#live cells(105)				Sample	#live cells(105)
		YS-1	1.3				YS-1	3
		YS-2	1.6				YS-2	3.75
		YS-3	2.05				YS-3	3.3
		YS-4	1.3				YS-4	3
		YS-5	1.6				YS-5	4.25
							YS-6	2.6
	E10.5 YS DTA		Cell Number				YS-7	2.7
		Sample	#live cells(105)				YS-8	1.6
		YS-1	1.7				YS-9	4.25
		YS-2	1.8
		YS-3	1.65			E11.5 YS DTA		Cell Number
		YS-4	1.65				Sample	#live cells(105)
		YS-5	2.4				YS-1	2.85
							YS-2	3.15
							YS-3	2.35
							YS-4	3
							YS-5	3.2
							YS-6	3.2
							YS-7	2.55
							YS-8	1.9
							YS-9	3.25

## Sheet: Appendix Figure S2B
	Appendix Figure S2B
	E10.5 FL Control		Cell Number		E11.5 FL Control		Cell Number		E12.5 FL Control		Cell Number
		Sample	#live cells(104)			Sample	#live cells(104)			Sample	#live cells(106)
		FL-1	1.2			FL-1	6			FL-1	1.98
		FL-2	1.1			FL-2	11.75			FL-2	0.84
		FL-3	1.9			FL-3	8.5			FL-3	1.17
		FL-4	2.5			FL-4	11.5			FL-4	0.9
		FL-5	2.2			FL-5	12			FL-5	1.005
		FL-6	2.7			FL-6	8			FL-6	0.59
		FL-7	2			FL-7	7			FL-7	0.67
		FL-8	3			FL-8	5			FL-8	0.75
		FL-9	2			FL-9	7			FL-9	1.2
		FL-10	3			FL-10	9			FL-10	1
		FL-11	2			FL-11	7
		FL-12	1						E12.5 FL DTA		Cell Number
		FL-13	1		E11.5 FL DTA		Cell Number			Sample	#live cells(106)
		FL-14	2			Sample	#live cells(104)			FL-1	1.65
		FL-15	2			FL-1	13			FL-2	1.23
						FL-2	9.5			FL-3	1.11
	E10.5 FL DTA		Cell Number			FL-3	11			FL-4	0.78
		Sample	#live cells(104)			FL-4	8			FL-5	0.63
		FL-1	1.6			FL-5	9			FL-6	0.675
		FL-2	1.7			FL-6	6			FL-7	1.2
		FL-3	1.6			FL-7	6			FL-8	0.8
		FL-4	2			FL-8	5			FL-9	0.88
		FL-5	3.9			FL-9	6			FL-10	0.6
		FL-6	2.9			FL-10	6			FL-11	1.2
		FL-7	2			FL-11	8
		FL-8	1			FL-12	5
		FL-9	1
		FL-10	2
		FL-11	1
		FL-12	1
		FL-13	2
		FL-14	2
		FL-15	3

## Sheet: Appendix Figure S2C-D
		Appendix Figure S2C-D
		E10.5 YS Control					Cell Number
			Sample	CD41+CD45-%	CD41+CD42+%	CD41-CD45+%	#CD41+CD45-(103)	#CD41+CD42+(103)	#CD41-CD45+(103)
			YS-1	3.35	1.84	1.34	4.355	2.392	1.742
			YS-2	4.72	2.17	1.26	7.552	3.472	2.016
			YS-3	4.31	2.37	6.45	8.836	4.859	13.223
			YS-4	3.45	2.08	6.98	4.485	2.704	9.074
			YS-5	4.09	2.3	5.3	6.544	3.68	8.48
		E10.5 YS DTA					Cell Number
			Sample	CD41+CD45-%	CD41+CD42+%	CD41-CD45+%	#CD41+CD45-(103)	#CD41+CD42+(103)	#CD41-CD45+(103)
			YS-1	2.06	0.95	1.81	3.502	1.615	3.077
			YS-2	2.17	1.07	1.57	3.906	1.926	2.826
			YS-3	2.6	1.48	4.88	4.29	2.442	8.052
			YS-4	3.23	2.25	5.62	5.33	3.713	9.273
			YS-5	2.87	1.75	3.07	6.888	4.2	7.368

## Sheet: Appendix Figure S2E-F
	Appendix Figure S2E-F
	E11.5 YS Control					Cell Number
		Sample	CD41+CD45-%	CD41+CD42+%	CD41-CD45+%	#CD41+CD45-(103)	#CD41+CD42+(103)	#CD41-CD45+(104)
		YS-1	0.75	0.44	4.19	2.25	1.32	1.257
		YS-2	0.79	0.43	4.44	2.963	1.613	1.665
		YS-3	0.57	0.23	4.39	1.881	0.759	1.4487
		YS-4	0.74	0.35	5.25	2.22	1.05	1.575
		YS-5	0.51	0.24	3.67	2.168	1.02	1.5598
		YS-6	2.07	0.83	6.61	5.382	2.158	1.7186
		YS-7	2	0.99	6.28	5.4	2.673	1.6956
		YS-8	1.58	0.59	5.87	2.528	0.944	0.9392
		YS-9	1.27	0.49	6.49	5.398	2.083	2.7583
	E11.5 YS DTA					Cell Number
		Sample	CD41+CD45-%	CD41+CD42+%	CD41-CD45+%	#CD41+CD45-(103)	#CD41+CD42+(103)	#CD41-CD45+(104)
		YS-1	0.79	0.37	4.08	2.252	1.055	1.1628
		YS-2	0.72	0.19	3.5	2.268	0.599	1.1025
		YS-3	0.63	0.23	3.59	1.481	0.541	0.8437
		YS-4	0.77	0.35	3.91	2.31	1.05	1.173
		YS-5	0.61	0.19	3.91	1.952	0.608	1.2512
		YS-6	2.18	0.82	6.27	6.976	2.624	2.0064
		YS-7	1.22	0.26	3.08	3.111	0.663	0.7854
		YS-8	1.47	0.44	4.32	2.793	0.836	0.8208
		YS-9	1.41	0.43	4.39	4.583	1.398	1.4268

## Sheet: Appendix Figure S2H
	Appendix Figure S2H
	E11.5 YSco Control		Cell Number
		Sample	#CD41+	#MK	#MK-Small	#MK-Big
		YS-1	979933	36200	25267.6	7167.6
		YS-2	124378	12888.9	8957.78	2552
		YS-3	166067	13622.2	9848.87	2465.62
		YS-4	352111	17348.1	9929.25	4899.69
	E11.5 YSco DTA		Cell Number
		Sample	#CD41+	#MK	#MK-Small	#MK-Big
		YS-1	642178	9022.22	4817.87	3040.49
		YS-2	155733	2488.89	1555.56	711.822
		YS-3	182156	2444.44	1178.22	999.778
		YS-4	447459	15563	9899.5	3327.99
