# Supplementary material for: A subset of megakaryocytes regulates development of hematopoietic stem cell precursors
Source: EMBO J. 2024 Apr 5;43(9):1722–39. doi: 10.1038/s44318-024-00079-4 (PMC11065989; doi:10.1038/s44318-024-00079-4)
Supplement: Supplementary file 12 — Appendix Figure Source Data [file 44318_2024_79_MOESM12_ESM.zip › Appendix Figure Source data S3.xls]

## Sheet: Appendix Figure S3A
		Appendix Figure S3A
			E12.5 FL
				#CFU-C/ee
			Sample	BFU-E						GM						MIX						CFU-E
			Ctr	1300	1300	500	300	600	500	41200	29900	16700	23900	18600	17300	2300	4200	2300	1400	2400	2800	16800	16900	9600	12100	13200	17800
			DTA	1800	500	1200				49100	18800	17000				4300	1800	3100				38200	9700	8700
			E12.5 FL
				#CFU-C/1000 Cells
			Sample	BFU-E						GM						MIX
			Ctr	6.56566	5.41667	5.95238	2.5641	6.66667	4.7619	208.081	124.583	198.81	204.274	206.667	164.762	11.6162	17.5	27.381	11.9658	26.6667	26.6667
			DTA	10.9091	4.06504	10.8108				297.576	152.846	153.153				26.0606	14.6341	27.9279

## Sheet: Appendix Figure S3B
	Appendix Figure S3B
		E9.5 AGM
			#CFU-C/ee
		Sample	GM				MIX				BFU-E				CFU-E
		Ctr	42.5	25	22.5	42.5	5	0	0	7.5	0	0	0	7.5	2.5	0	0	0
		DTA	12.5	27.5	27.5	2.5	5	5	0	10	0	0	10	12.5	7.5	0	0	0
		E11.5 AGM
		Sample	CFU-E
		Ctr	15	40	30	25	0	0	0	17.5
		DTA	0	10	5	12.5	5	0	0	17.5

## Sheet: Appendix Figure S3C-D
		Appendix Figure S3C-D
			E9.5 YS
				#CFU-C/ee
			Sample	BFU-E						GM						MIX						CFU-E
			Ctr	10	70	90	60	110		120	350	370	190	360		120	60	30	20	100		0	0	5	0	35
			DTA	10	30	70	110	80	60	60	120	320	170	510	130	110	110	40	50	60	40	5	10	0	0	25	0
			E10.5 YS
				#CFU-C/ee
			Sample	BFU-E							GM								MIX							CFU-E
			Ctr	0	50	0	50	350			1450	1100	950	750	750	1100			400	100	50	300	200	200		150	0	100	100	150	225
			DTA	0	50	50	50	0	350	100	800	1450	1050	400	400	450	500	500	50	100	50	300	200	150	300	0	125	250	175	200	450	325
			E11.5 YS
				#CFU-C/ee
			Sample	BFU-E																		GM																		MIX
			Ctr	150	100	50	50	850	25	125	75	100	62.5	62.5	37.5	75	137.5	75	62.5	37.5	50	950	1350	800	1550	700	262.5	425	587.5	612.5	562.5	562.5	462.5	412.5	450	337.5	500	312.5	562.5	200	50	200	300	100	225	162.5	200	225	225
			DTA	0	150	0	150	1000	75	62.5	37.5	37.5	87.5	25	50	25	62.5	75	87.5	87.5	125	1100	700	800	1150	700	375	500	262.5	475	512.5	487.5	575	512.5	300	250	412.5	312.5	375	150	150	250	300	250	187.5	125	62.5	225	312.5
[truncated: 24 more columns]

## Sheet: Appendix Figure S3F-G
	Appendix Figure S3F-G
	E10.5 AGM Control					Cell Number
		Sample	HEC%	I Pre%	II Pre%	#HEC	#I Pre	#II Pre
		AGM-1	0.0176581	0.004	0.004	21.1897	5	5
		AGM-2	0.0220334	0.004	0.003	22.0334	4	3
		AGM-3	0.0672472	0.007	0.01	121.045	12	18
		AGM-4	0.047184	0.008	0.018	77.8537	12	31
		AGM-5	0.0685753	0.028	0.005	102.863	41	8
		AGM-6	0.040553	0.002	0.01	85.1612	4	22
		AGM-7	0.152064	0.009	0.004	364.954	21	10
	E10.5 AGM DTA					Cell Number
		Sample	HEC%	I Pre%	II Pre%	#HEC	#I Pre	#II Pre
		AGM-1	0.0459745	0.012	0.008	45.9745	12	8
		AGM-2	0.187012	0.019	0.045	168.311	17	40
		AGM-3	0.0344706	0.004	0.017	41.3647	5	21
		AGM-4	0.0266161	0.004	0.016	35.9317	6	21
		AGM-5	0.0495897	0.009	0.003	59.5076	11	3
		AGM-6	0.0455717	0.005	0.006	75.1933	7	9
		AGM-7	0.0883872	0.01	0.008	212.129	25	19
		AGM-8	0.156835	0.008	0.004	352.879	17	10

## Sheet: Appendix Figure S3H-I
		Appendix Figure S3H-I
		E10.5 AGM Control	Cluster(CD34+Runx1+)			E10.5 AGM DTA	Cluster(CD34+Runx1+)
			#Cluster(per section)	#Cell(per cluster)			#Cluster(per section)	#Cell(per cluster)
			0	2			1	1
			3	2			0	1
			3	1			0	1
			3	1			0	1
			2	1			1	2
			4	1			5	2
			3	2			2	1
			2	1			3	2
			2	1			3	1
			3	1			4	1
			3	1			1	2
			1	2			2	2
			5	2			1	1
			2	2			2	1
			2	11			1	1
			1	1			2	1
			2	1			2	2
			3	1			2	3
			6	1			4	1
			6	2			2	1
			2	4			2	1
			4	2			1	1
			4	1			1	2
			2	3			4	1
			5	1			6	5
				1				1
				1				1
				1				3
				1				2
				1				1
				1				14
				1				1
				2				1
				1				1
				2				1
				1				1
				2				1
				1				1
				1				3
				1				1
				1				1
				1				1
				1				1
				3				1
				2				2
				1				1
				1				1
				2				1
				2				1
				2				3
				3				1
				3				1
				1
				2
				2
				1
				1
				1
				1
				2
				1
				1
				1
				2
				2
				1
				2
				1
				3
				1
				1
				1
				3

## Sheet: Appendix Figure S3J-K
		Appendix Figure S3J-K
		E10.5 AGMex Control					Cell Number
			Sample	HEC%	I Pre%	II Pre%	#HEC/ee(102)	#I Pre/ee(102)	#II Pre/ee(102)
			AGM-1	0.0607338	0.03861	0.23	1.88275	1.19691	7.13
			AGM-2	0.0616512	0.03276	0.22	1.60293	0.85176	5.72
			AGM-3	0.0468537	0.035088	0.23	1.45247	1.08773	7.13
			AGM-4	0.0115423	0.03172	0.24	0.623285	1.71288	12.96
			AGM-5	0.0282895	0.026904	0.22	1.075	1.02235	8.36
			AGM-6	0.171592	0.03024	0.24	5.40513	0.95256	7.56
		E10.5 AGMex DTA					Cell Number
			Sample	HEC%	I Pre%	II Pre%	#HEC/ee(102)	#I Pre/ee(102)	#II Pre/ee(102)
			AGM-1	0.045221	0.01782	0.19	1.31141	0.51678	5.51
			AGM-2	0.0207678	0.00938	0.075	0.519196	0.2345	1.875
			AGM-3	0.0346038	0.014925	0.21	1.14193	0.492525	6.93
			AGM-4	0.053361	0.010304	0.18	1.60083	0.30912	5.4
			AGM-5	0.0243788	0.018018	0.21	0.58509	0.432432	5.04
			AGM-6	0.107821	0.01029	0.19	4.1511	0.396165	7.315

## Sheet: Appendix Figure S3L-M
		Appendix Figure S3L-M
		II Pre OP9CO Control
			Sample	# E+MK	# CD45 Cells	# Myeloid Cells	# B Cells
			AGM-1	1238.67	306152	48756	238795
			AGM-2	162.234	507270	25727.1	458973
			AGM-3	332.795	311862	16113.7	245717
			AGM-4	1031.18
		II Pre OP9CO DTA
			Sample	# E+MK	# CD45 Cells	# Myeloid Cells	# B Cells
			AGM-1	907.12	205475	29138.2	156085
			AGM-2	67.9714	160233	22767.9	129249
			AGM-3	152.374	202939	17408.8	151395
			AGM-4	466.15
