# Supplementary material for: A subset of megakaryocytes regulates development of hematopoietic stem cell precursors
Source: EMBO J. 2024 Apr 5;43(9):1722–39. doi: 10.1038/s44318-024-00079-4 (PMC11065989; doi:10.1038/s44318-024-00079-4)
Supplement: Supplementary file 12 — Appendix Figure Source Data [file 44318_2024_79_MOESM12_ESM.zip › Appendix Figure Source data S4.xls]

## Sheet: Appendix Figure S4M
	Appendix Figure S4M
	E10.5 TDT AGM DA				E10.5 TDT AGM OUT
		Sample	# CD226+tdT Mk			Sample	# CD226+tdT Mk
		#1-15	2			#1-15	0
		#1-21	2			#1-21	1
		#1-26	1			#1-26	0
		#1-31	2			#1-31	0
		#2-10	1			#2-10	1
		#2-15	1			#2-15	0
		#2-18	0			#2-18	0
		#2-20	1			#2-20	2
		#2-28	1			#2-28	0
		#3-30	0			#3-30	1
		#3-33	1			#3-33	0
		#3-36	1			#3-36	1
		#3-46	1			#3-46	0
		#3-50	1			#3-50	0

## Sheet: Appendix Figure S4N
	Appendix Figure S4N
	E10.5 TDT AGM DA
		Sample	CD226+ in Mk%	CD226- in Mk%
		AGM-1	87.5	12.5
		AGM-2	80	20
		AGM-3	80	20
	E10.5 TDT AGM OUT
		Sample	CD226+ in Mk%	CD226- in Mk%
		AGM-1	100	0
		AGM-2	75	25
		AGM-3	40	60

## Sheet: Appendix Figure S4O-Q
	Appendix Figure S4O-Q
	E10.5 WT AGM					E10.5 WT YS					E11.5 WT FL
		Sample	CD226+% in MK	CD226-% in MK			Sample	CD226+% in MK	CD226-% in MK			Sample	CD226+% in MK	CD226-% in MK
		AGM-1	62.1	35			YS-1	61.4	19.2			FL-1	2.71	67.3
		AGM-2	55.4	39.2			YS-2	64.2	22.2			FL-2	7.44	84.2
		AGM-3	43.8	47.7			YS-3	66	17.8			FL-3	5.41	89
		AGM-4	29.5	61.8			YS-4	62.3	20.7			FL-4	9.36	81.1
		AGM-5	42.7	51.5			YS-5	69.4	15.7			FL-5	10.3	77.8
		AGM-6	56.8	37.8			YS-6	78.1	9.65			FL-6	7.62	80.2
		AGM-7	48.5	38.2			YS-7	73.1	15.1			FL-7	13.8	72.2
		AGM-8	50	50			YS-8	57.8	34.2			FL-8	15	72
		AGM-9	41.1	46.4			YS-9	58.7	33.4			FL-9	9.9	70.5
												FL-10	12	76
												FL-11	10.1	85
												FL-12	10.9	82.5
												FL-13	14.8	68.4
												FL-14	19.7	62.8
												FL-15	19.9	63.1

## Sheet: Appendix Figure S4R-T
	Appendix Figure S4R-T
	E10.5 WT AGM					E10.5 WT YS					E11.5 WT FL
		Sample	Bigger Cell% in CD226+MK	Bigger Cell% in CD226-MK			Sample	Bigger Cell% in CD226+MK	Bigger Cell% in CD226-MK			Sample	Bigger Cell% in CD226+MK	Bigger Cell% in CD226-MK
		AGM-1	34.4	16.7			YS-1	26.4	2.89			FL-1	22.2	22.8
		AGM-2	34.1	10.3			YS-2	24.8	2.23			FL-2	34.8	14
		AGM-3	32.1	16.4			YS-3	32.1	2.99			FL-3	27.6	22.6
		AGM-4	30.8	16.9			YS-4	31.3	2.71			FL-4	18.2	13.5
		AGM-5	31.8	11.3			YS-5	38.3	12.7			FL-5	39.4	16.5
		AGM-6	42.9	21.4			YS-6	39.9	12.2			FL-6	26.7	13.5
		AGM-7	29.3	6.41			YS-7	35.3	11.3			FL-7	5.94	2.55
		AGM-8	13	15.4			YS-8	20.5	28.9			FL-8	27.6	6.25
							YS-9	27.9	19			FL-9	29.1	4.64
												FL-10	21.5	6.04
												FL-11	38.7	19.7
												FL-12	37.5	23.7
												FL-13	19.1	3.54
												FL-14	39.8	23.1
												FL-15	15.5	25.3

## Sheet: Appendix Figure S4U-V
	Appendix Figure S4U-V
	E10.5 AGM Control				E10.5 YS Control				E11.5 FL Control
		Sample	CD226+% in MK			Sample	CD226+% in MK			Sample	CD226+% in MK
		AGM-1	62.1			YS-1	61.4			FL-1	2.71
		AGM-2	55.4			YS-2	64.2			FL-2	7.44
		AGM-3	43.8			YS-3	66			FL-3	5.41
		AGM-4	29.5			YS-4	62.3			FL-4	9.36
		AGM-5	42.7			YS-5	69.4			FL-5	10.3
		AGM-6	56.8			YS-6	78.1			FL-6	7.62
		AGM-7	48.5			YS-7	73.1			FL-7	13.8
		AGM-8	41.1			YS-8	57.8			FL-8	15
						YS-9	58.7			FL-9	9.9
	E10.5 AGM DTA									FL-10	12
		Sample	CD226+% in MK		E10.5 YS DTA					FL-11	10.1
		AGM-1	26.4			Sample	CD226+% in MK			FL-12	10.9
		AGM-2	28.1			YS-1	50.6			FL-13	14.8
		AGM-3	31.7			YS-2	48.2			FL-14	19.7
		AGM-4	25.4			YS-3	47.1			FL-15	19.9
		AGM-5	16.2			YS-4	52.2
		AGM-6	38.2			YS-5	48.3		E11.5 FL DTA
		AGM-7	23.8			YS-6	67.4			Sample	CD226+% in MK
		AGM-8	30.1			YS-7	64.7			FL-1	9.71
						YS-8	51.3			FL-2	4.79
						YS-9	51.5			FL-3	4.46
										FL-4	2.69
										FL-5	3.69
										FL-6	3.33
										FL-7	18.7
										FL-8	3.66
										FL-9	5.86
										FL-10	3.66
										FL-11	5.84
										FL-12	4.35
										FL-13	10.8
										FL-14	10.5
										FL-15	13.9

## Sheet: Appendix Figure S4X-Z
	Appendix Figure S4X-Z
	E10.5 AGM Control				E10.5 YS Control				E11.5 FL Control
		Sample	CD226+MK% in Live Cell			Sample	CD226+MK% in Live Cell			Sample	CD226+MK% in Live Cell
		AGM-1	0.042228			YS-1	0.60786			FL-1	0.042818
		AGM-2	0.032132			YS-2	0.69978			FL-2	0.292392
		AGM-3	0.04818			YS-3	0.462			FL-3	0.104954
		AGM-4	0.023895			YS-4	0.61054			FL-4	0.349128
		AGM-5	0.023485			YS-5	0.84668			FL-5	0.40067
		AGM-6	0.023856			YS-6	0.44517			FL-6	0.336804
		AGM-7	0.045105			YS-7	0.73831			FL-7	0.33948
		AGM-8	0.018495			YS-8	0.88434			FL-8	0.3795
						YS-9	1.01551			FL-9	0.19404
	E10.5 AGM DTA									FL-10	0.258
		Sample	CD226+MK% in Live Cell		E10.5 YS DTA					FL-11	0.27472
		AGM-1	0.012144			Sample	CD226+MK% in Live Cell			FL-12	0.30084
		AGM-2	0.016017			YS-1	0.4048			FL-13	0.19388
		AGM-3	0.023141			YS-2	0.53984			FL-14	0.26792
		AGM-4	0.022606			YS-3	0.52281			FL-15	0.28059
		AGM-5	0.008262			YS-4	0.42804
		AGM-6	0.03247			YS-5	0.29946		E11.5 FL DTA
		AGM-7	0.010472			YS-6	0.34374			Sample	CD226+MK% in Live Cell
		AGM-8	0.022876			YS-7	0.42055			FL-1	0.362183
						YS-8	0.48222			FL-2	0.182978
						YS-9	0.49955			FL-3	0.135584
										FL-4	0.111097
										FL-5	0.164574
										FL-6	0.174159
										FL-7	0.40205
										FL-8	0.062586
										FL-9	0.170526
										FL-10	0.09882
										FL-11	0.182792
										FL-12	0.170085
										FL-13	0.189
										FL-14	0.1491
										FL-15	0.23491

## Sheet: Appendix Figure S4A1-C1
	Appendix Figure S4A1-C1
	E10.5 AGM Control				E10.5 YS Control				E11.5 FL Control
		Sample	CD226+Bigger MK% in Live Cell			Sample	CD226+Bigger MK% in Live Cell			Sample	CD226+Bigger MK% in Live Cell
		AGM-1	0.0145264			YS-1	0.160475			FL-1	0.0095056
		AGM-2	0.010957			YS-2	0.173545			FL-2	0.101752
		AGM-3	0.0154658			YS-3	0.148302			FL-3	0.0289673
		AGM-4	0.00735966			YS-4	0.191099			FL-4	0.0635413
		AGM-5	0.00746823			YS-5	0.324278			FL-5	0.157864
		AGM-6	0.0102342			YS-6	0.177623			FL-6	0.0899267
		AGM-7	0.0132158			YS-7	0.260623			FL-7	0.118818
		AGM-8	0.00240435			YS-8	0.18129			FL-8	0.0383295
						YS-9	0.283327			FL-9	0.0646153
	E10.5 AGM DTA									FL-10	0.08127
		Sample	CD226+Bigger MK% in Live Cell		E10.5 YS DTA					FL-11	0.106317
		AGM-1	0.00404395			Sample	CD226+Bigger MK% in Live Cell			FL-12	0.112815
		AGM-2	0.00632672			YS-1	0.0837936			FL-13	0.0370311
		AGM-3	0.00756711			YS-2	0.0874541			FL-14	0.106632
		AGM-4	0.00935888			YS-3	0.0810355			FL-15	0.0434915
		AGM-5	0.00127235			YS-4	0.0821837
		AGM-6	0.00457827			YS-5	0.0835493		E11.5 FL DTA
		AGM-7	0.0020944			YS-6	0.100028			Sample	CD226+Bigger MK% in Live Cell
		AGM-8	0.00489546			YS-7	0.119436			FL-1	0.0967029
						YS-8	0.0843885			FL-2	0.0735572
						YS-9	0.0769307			FL-3	0.0442004
										FL-4	0.0287741
										FL-5	0.0329148
										FL-6	0.0567758
										FL-7	0.0848326
										FL-8	0.00694705
										FL-9	0.078783
										FL-10	0.0449631
										FL-11	0.0488055
										FL-12	0.076028
										FL-13	0.076545
										FL-14	0.0304164
										FL-15	0.0587275

## Sheet: Appendix Figure S4D1
		Appendix Figure S4D1
		E10.5 YS MK Control					E11.5 YS MK Control
			Sample	CD226+%	CD226-%			Sample	CD226+%	CD226-%
			YS-1	76.0599	23.9401			YS-1	66.6287	33.3713
			YS-2	71.4994	28.5006			YS-2	44.2535	55.7465
			YS-3	75.3133	24.6867			YS-3	64.4989	35.5011
			YS-4	77.4752	22.5248			YS-4	63.7205	36.2795
			YS-5	76.5878	23.4122			YS-5	58.4906	41.5094
			YS-6	83.7935	16.2065			YS-6	41.853	58.147
			YS-7	79.7346	20.2654			YS-7	56.1798	43.8202
			YS-8	74.5387	25.4613			YS-8	67.094	32.906
			YS-9	75.2768	24.7232			YS-9	68.538	31.462
								YS-10	62.3464	37.6536
		E10.5 YS MK DTA
			Sample	CD226+%	CD226-%
			YS-1	67.0199	32.9801		E11.5 YS MK DTA
			YS-2	72.7034	27.2966			Sample	CD226+%	CD226-%
			YS-3	66.9786	33.0214			YS-1	32.7103	67.2897
			YS-4	70.232	29.768			YS-2	41.4097	58.5903
			YS-5	57.6819	42.3181			YS-3	33.3333	66.6667
			YS-6	77.5885	22.4115			YS-4	41.4376	58.5624
			YS-7	74.4459	25.5541			YS-5	47.5113	52.4887
			YS-8	66.1458	33.8542			YS-6	38.6437	61.3563
			YS-9	69.3402	30.6598			YS-7	47.6671	52.3329
								YS-8	58.5132	41.4868
								YS-9	55.1143	44.8857
								YS-10	38.4236	61.5764

## Sheet: Appendix Figure S4E1
		Appendix Figure S4E1
		E11.5 FL MK Control
			Sample	CD226+%	CD226-%
			FL-1	12.9913	87.0087
			FL-2	12.0727	87.9273
			FL-3	7.24598	92.754
			FL-4	10.0491	89.9509
			FL-5	14.6893	85.3107
			FL-6	14.7719	85.2281
			FL-7	13.6063	86.3937
			FL-8	18.8329	81.1671
			FL-9	18.75	81.25
		E11.5 FL MK DTA
			Sample	CD226+%	CD226-%
			FL-1	16.5094	83.4906
			FL-2	2.23945	97.7606
			FL-3	5.30303	94.697
			FL-4	3.12843	96.8716
			FL-5	10.8631	89.1369
			FL-6	10.9094	89.0906
			FL-7	10.7551	89.2449
			FL-8	10.7513	89.2487
			FL-9	13.3161	86.6839

## Sheet: Appendix Figure S4F1
		Appendix Figure S4F1
			E11.5 AGM Co
				#CFU-C/ee
			Sample	BFU-E						GM						MIX						CFU-E
			EC	2.5	5	6.25	3.75	7.5	2.5	92.5	177.5	166.25	246.25	80	50	15	6.25	23.75	22.5	18.75	5	0	0	0	0	0	0
			Mix+	5	11.25	10	5	25	3.75	113.75	208.75	250	266.25	207.5	95	3.75	33.75	26.25	21.25	108.75	6.25	0	0	0	0	0	0
			Mix+T	18.75	12.5	2.5	10	25	2.5	276.25	222.5	218.75	196.25	118.75	73.75	55	35	13.75	11.25	31.25	13.75	0	0	0	0	0	0
