# Supplementary material for: A subset of megakaryocytes regulates development of hematopoietic stem cell precursors
Source: EMBO J. 2024 Apr 5;43(9):1722–39. doi: 10.1038/s44318-024-00079-4 (PMC11065989; doi:10.1038/s44318-024-00079-4)
Supplement: Supplementary file 12 — Appendix Figure Source Data [file 44318_2024_79_MOESM12_ESM.zip › Appendix Figure Source data S5.xls]

## Sheet: Appendix Figure S5C
		Appendix Figure S5C
			RT-qPCR
				Relative mRNA
			Sample	Vegfc	Tnf	Nampt	Tgfb1	Fgf10	Cxcl5
			MC-1	0.00121222	1.052e-05	0.0130824	2.582e-05	0.00188656	1.67e-06
			MC-2	0.00089493	3.63e-06	0.00571171	1.167e-05	0.00069615	6.408e-05
			MC-3	0.00123858	0	0.00842285	8.923e-05	0.00042185	0
			MC-4	0.00240919	0	0.0100575	9.418e-05	0.00044056	0
			MC-5	0.00032499	4.14e-06	0.00581272	3.96e-06	0.00018211	0
			MC-6	0.0002604	6e-08	0.00618649	6.8e-07	0.00019136	2.6e-07
			CD226-Mk-1	0.00741195	9.364e-05	0.012706	0.00473673	0.00056922	0
			CD226-Mk-2	0.0108219	3.55e-05	0.00726702	0.00496911	0.00039646	0
			CD226-Mk-3	0.00016559	0.00031936	0.00836627	0.00012122	4.092e-05	0
			CD226-Mk-4	6.727e-05	0.00031687	0.00855871	0.000103	8.706e-05	0
			CD226-Mk-5	9.862e-05	0.00061143	0.00518027	2e-06	1.942e-05	6e-08
			CD226-Mk-6	0.00012672	0.0006254	0.00319841	2.18e-06	4.19e-05	6e-08
			CD226+Mk-1	0.00019871	0.00029011	0.00523834	0.00051322	0.00010903	1e-08
			CD226+Mk-2	0.00043976	0.00060537	0.0118085	0.00033848	0.00010642	6e-08
			CD226+Mk-3	1.291e-05	0.00018551	0.00144851	0.00030754	8.663e-05	0
			CD226+Mk-4	1.268e-05	0.00040551	0.00214438	0.00104337	0.00020676	0
			CD226+Mk-5	1.59e-06	0.00032745	0.00195817	5.18e-06	6.788e-05	0
			CD226+Mk-6	7.5e-07	0.00012662	0.00177314	5.09e-06	8.848e-05	0

## Sheet: Appendix Figure S5D
		Appendix Figure S5D
			RT-qPCR
				Relative mRNA
			Sample	LTBR
			HEC-1	0.0311883
			HEC-2	0.0303574
			HEC-3	0.0400134
			HEC-4	0.0220678
			HEC-5	0.0199169
			non-HEC-1	0.0355342
			non-HEC-2	0.0217145
			non-HEC-3	0.0271526
			non-HEC-4	0.0283613
			non-HEC-5	0.0242267
			non-HEC-6	0.0218445

## Sheet: Appendix Figure S5H
		Appendix Figure S5H
			E10.5 AGM RT-qPCR					E11.5 AGM RT-qPCR
				Relative mRNA					Relative mRNA
			Sample	Tnfα				Sample	Tnfα
			MC-1	1.02295e-06				MC-1	0
			MC-2	3.40116e-06				MC-2	0
			MC-3	0				MC-3	0
			MC-4	0				MC-4	0
			MC-5	0				MC-5	0
			MC-6	0				MC-6	5.83913e-05
			MAC-1	0.0042226				MAC-1	0.00390228
			MAC-2	0.00437393				MAC-2	0.00627657
			MAC-3	0.0135805				MAC-3	0.0107971
			MAC-4	0.0109077				MAC-4	0.0101722
			MAC-5	0.0157831				MAC-5	0.0120497
			MAC-6	0.00568197				MAC-6	0.0107273
			MK-1	0.00058854				MK-1	0.000457137
			MK-2	0.000141584				MK-2	0.000437683
			MK-3	0.000790273				MK-3	0.000618642
			MK-4	0.000544188				MK-4	0.000338744
			MK-5	0.000485031				MK-5	0.000784291
			MK-6	0.000281254				MK-6	0.000464112

## Sheet: Appendix Figure S5I
		Appendix Figure S5I
		E11.5 AGM Co-culture		Cell Number
			Sample	#CD45+
			EC-1	2828.07
			EC-2	1490.11
			EC-3	3631.24
			EC-4	2687.33
			EC+Mac-1	2515.02
			EC+Mac-2	3795.47
			EC+Mac-3	6208.67
			EC+Mac-4	4308.46
			EC+Mks-1	8706.59
			EC+Mks-2	15093.7
			EC+Mks-3	14078.1
			EC+Mks-4	3436.77
			EC+Mks+Mac-1	16025.2
			EC+Mks+Mac-2	17551.8
			EC+Mks+Mac-3	7475.33
			EC+Mks+Mac-4	6590.33

## Sheet: Appendix Figure S5J
		Appendix Figure S5J
		E11.5 AGM Co-culture		#CFU-C/ee
				CFU-E				BFU-E				GM				MIX
			HEC	0	4	0	6	8	10	2	12	36	28	46	82	8	14	6	18
			HEC+Mac	0	2	8	10	2	4	14	10	56	44	70	136	14	26	30	18
			HEC+Mks	8	2	0	2	12	8	50	12	66	150	102	86	22	18	44	16
			Triple	6	0	0	4	20	22	8	10	122	160	84	132	48	36	22	20
